# Supplementary material for: The multicellular signalling network of ovarian cancer metastases
Source: Clin Transl Med. 2021 Nov 8;11(11):e633. doi: 10.1002/ctm2.633 (PMC8574964; doi:10.1002/ctm2.633)
Supplement: Supplementary file 2 — Tables S1–15 [file CTM2-11-e633-s001.xlsx]

## Sheet: Contents
	Supplemental Tables
	Table S1	Ovarian HGSC patient data and samples (without samples excluded due to comamination; see Table S5 and S6)
	Table S2	qRT-PCR primers
	Table S3	Marker gene expression (TPM) by cells isolated from HGSC ascites or omentum (RNA-Seq, non-adjusted, including contaminated samples)
	Table S4	Marker gene sets used for adjustment of RNA-Seq data for contaminating cell types
	Table S5	Estimated percentages of contamination in samples isolated from HGSC ascites
	Table S6	Estimated percentages of contamination in samples isolated from HGSC omentum
	Table S7	Adjusted RNA-Seq data
	Table S8	Cytokines/growth factors and their receptors (literature and public database survey)
	Table S9	Comparison of RNA-Seq and secretome data for CAF
	Table S10	Expression of cytokine and growth factor genes (TPM) in cells from HGSC omentum (RNA-Seq)
	Table S11	Relative expression of cytokine and growth factor receptor genes in cells from HGSC omentum (normalized RNA-Seq data)
	Table S12	Expression by omTU of genes encoding recptors for metastasis-associated cytokines expressed by cells from HGSC omentum (RNA-Seq)
	Table S13	Expression of ECM-associated genes in cells from HGSC ascites or omentum (RNA-Seq)
	Table S14	Expression of genes differentially expressed in omTU versus ascTU (FC>3; TPM>3; p<0.05)
	Table S15	Expression of genes differentially expressed in omTAM versus ascTAM (FC>3; TPM>3; p<0.05)
	Table S16	MS-based analysis of HSPA1A (HSP70) levels in conditioned medium from ascTU cells in comparison to secreted cytokines (LFQ/1e-7)

## Sheet: S1
Patient ID	Diagnosis	FIGO	Age range*	cell type	condition	used for
						RNASeq	MS of secretome (Fig. 2B-D)	RT-qPCR (Figs. 2E-F, S3)	FACS (Fig. 9C)	Immunoblot / ELISA (Fig. 10)	WNT4 KD (Figs. 6B, S6, S8)	Adhesion / migration (Figs. 6, S8, S9, S11)
OC_22	HGSC	IIIC	7	ascTAM	ex vivo	•
OC_27	HGSC	IIIC	7	ascTU	ex vivo	•
OC_29	HGSC	IIIC	4	ascTAM	ex vivo	•
OC_31	HGSC	IIIC	6	ascTAM	ex vivo	•
				ascTAT	ex vivo	•
OC_50	HGSC	IIIC	6	ascTAT	ex vivo	•
OC_51	HGSC	IIIC	4	ascTAT	ex vivo	•
OC_65	HGSC	IIIC	4	ascTU	ex vivo	•
OC_66	HGSC	IIIC	7	ascTU	ex vivo	•
OC_69	HGSC	IIIC	6	ascTAM	ex vivo	•
OC_70	HGSC	IIIC	7	ascTU	ex vivo	•
OC_72	HGSC		7	ascTAM	ex vivo	•
OC_76	HGSC	IIIC	6	ascTAM	ex vivo	•
OC_80	HGSC	IIIC	7	ascTAM	ex vivo	•
OC_82	HGSC	IIIC	4	ascTAM	ex vivo	•
OC_87	HGSC	IIIC	8	ascTU	ex vivo	•
OC_91	HGSC	IIIC	6	ascTAM	ex vivo	•
OC_92	HGSC	IIIC	6	ascTAM	ex vivo	•
				ascTU	ex vivo	•
OC_94	HGSC	IIIB	5	ascTAM	ex vivo	•
OC_101	HGSC	IIIC	7	ascTAM	ex vivo	•
				ascTAT	ex vivo	•
OC_103	HGSC	IIIC	6	ascTAM	ex vivo	•
OC_105	HGSC	IIIC	6	ascTAM	ex vivo	•
				ascTU	ex vivo	•
OC_106	HGSC	IIIC	4	ascTAT	ex vivo	•
OC_108	HGSC	IIIC	6	ascTU	ex vivo	•
OC_112	HGSC	IIIC	5	ascTAM	ex vivo	•
				ascTU	ex vivo	•
OC_114	HGSC	IIIC	5	ascTAM	ex vivo	•
				ascTU	ex vivo	•
OC_115	HGSC	IIIC	5	ascTAM	ex vivo	•
OC_116	HGSC	IIIC	7	ascTU	ex vivo	•
				ascTAM	ex vivo	•
OC_117	HGSC	IIIC	4	ascTU	ex vivo	•
				ascTAT	ex vivo	•
OC_118	HGSC	IIIC	5	ascTAM	ex vivo	•
OC_119	HGSC	IIIC	7	ascTAM	ex vivo	•
OC_120	HGSC	IIIC	7	ascTAM	ex vivo	•
				ascTU	ex vivo	•
OC_122	HGSC	IIIC	7	ascTAM	ex vivo	•
OC_125	HGSC	IIIC	7	ascTAM	ex vivo					•
OC_128	HGSC	IIIC	6	ascTAM	ex vivo	•
				ascTU	ex vivo	•
OC_133	HGSC	IIIC	7	ascTAM	ex vivo	•
				ascTU	ex vivo	•
OC_140	low grade	IIIB	2	MESO	OCMI/5% FCS							•
OC_179	HGSC	IIIC	6	omTAM	ex vivo	•
				ascTAM	ex vivo	•
OC_181	HGSC	IIIC	5	ADI	ex vivo	•
OC_186	HGSC	IIIC	5	omTAM	ex vivo	•		•
				ascTAM	ex vivo	•
				CAF	OCMI/50% Asc	•	•	•
				MESO	OCMI/50% Asc	•	•
OC_189	HGSC	IIIC	7	omTU	ex vivo	•		•
				omTU	OCMI/50% Asc	•	•
				ascTU	ex vivo	•
				ADI	ex vivo	•	•
OC_193	HGSC	IIIC	7	omTAM	ex vivo	•		•
				ascTAM	ex vivo	•
				omTU	OCMI/50% Asc	•	•
				omTU	ex vivo	•
				ascTU	ex vivo	•
OC_194	HGSC	IIIC	8	omTAM	ex vivo	•		•
				ascTAM	ex vivo	•
				omTU	ex vivo	•		•
				ascTU	ex vivo	•
OC_195	HGSC	IIIB	7	omTAM	ex vivo	•		•
				ascTAM	ex vivo	•
				omTU	ex vivo	•		•
				omTU	OCMI/50% Asc	•	•
				ascTU	ex vivo	•
OC_196	HGSC	IIIC	6	omTAM	ex vivo	•		•
				ascTAM	ex vivo	•
				omTU	ex vivo	•		•
				omTU	OCMI/50% Asc	•	•
				ascTU	ex vivo	•
				ADI	ex vivo	•	•
OC_197	endometrioid, G1	IA	7	ascTAM	ex vivo					•
OC_202	HGSC	IIIC	6	MESO	ex vivo	•		•
OC_204	peritoneal, G3	IIIC	7	ascTAM	ex vivo					•
OC_212	HGSC	IIIC	5	ADI	ex vivo	•	•
OC_217	HGSC	IIIC	5	omTU	ex vivo	•
				omTU	OCMI/50% Asc	•	•
				ascTU	ex vivo	•
				ADI	ex vivo	•	•
				CAF	OCMI/50% Asc	•	•
				MESO	OCMI/50% Asc	•	•
OC_218	HGSC	IIIC	5	omTAM	ex vivo	•
				ascTAM	ex vivo	•
				omTU	OCMI/50% Asc	•	•
				omTU	ex vivo	•		•
				ascTU	ex vivo	•
				ADI	ex vivo	•	•
				CAF	OCMI/50% Asc	•	•	•
				MESO	OCMI/50% Asc	•	•
OC_220	HGSC	IIIB	5	ADI	ex vivo	•	•
				CAF	OCMI/50% Asc	•		•
OC_221	HGSC	IIIC	5	omTAM	ex vivo	•
				ascTAM	ex vivo	•
				omTU	ex vivo	•		•
				omTU	OCMI/50% Asc	•	•
				ascTU	ex vivo	•
				ADI	ex vivo	•	•
				CAF	OCMI/50% Asc	•	•	•
				MESO	OCMI/50% Asc	•	•
OC_222	HGSC	IIIC	8	ADI	ex vivo	•	•
				CAF	OCMI/50% Asc	•	•	•
				MESO	OCMI/50% Asc	•	•
OC_223	HGSC	IIIC	8	ADI	ex vivo	•
OC_227	HGSC	IIIC	6	MESO	ex vivo	•		•
				CAF	OCMI/50% Asc	•		•
OC_228	undifferentiated	IIIC	5	ascTAM	ex vivo					•
OC_229	HGSC	IIIC	6	omTAM	ex vivo	•		•
				ascTAM	ex vivo	•
				omTU	ex vivo			•
				CAF	OCMI/50% Asc	•		•
OC_231	undifferentiated, peritoneal, G3	IIB	7	MESO	ex vivo	•		•
OC_233	mucinous, low grade	IIIB	6	ADI	ex vivo	•
OC_242	HGSC	IIIC	5	ADI	ex vivo	•
				MESO	ex vivo	•		•
OC_254	HGSC	IIA	6	ascTAM	ex vivo					•
				MESO	ex vivo	•		•
				ADI	ex vivo	•
OC_258	HGSC	IIIC	7	ascTAM	ex vivo					•
OC_261	HGSC	IIIB	5	ascTU	ex vivo							•
OC_262	HGSC	IIIC	5	ascTAM	ex vivo					•
				CAF	OCMI/50% Asc						•
OC_263	HGSC	IIIC	5	ADI	ex vivo	•
				CAF	OCMI/50% Asc						•
OC_267	HGSC	IIIC	7	omTAM	ex vivo	•		•
				ascTAM	ex vivo	•				•
				omTU	ex vivo			•
OC_268	HGSC	IIIC	6	omTAM	ex vivo				•
				ascTAM	ex vivo				•
OC_269	HGSC	IIIC	6	omTAM	ex vivo				•
				ascTAM	ex vivo				•
OC_270	HGSC	IIIC	7	omTAM	ex vivo				•
				ascTAM	ex vivo				•
				CAF	OCMI/50% Asc						•
OC_271	HGSC	IIIC	6	omTAM	ex vivo				•
				ascTAM	ex vivo				•
OC_272	HGSC	IIIC	7	omTAM	ex vivo				•
				ascTAM	ex vivo				•
OC_273	HGSC	IIIC	5	CAF	OCMI/50% Asc						•
OC_274	HGSC	IC3	5	ascTAM	ex vivo					•
OC_280	HGSC	IIIC	3	ascTU	ex vivo							•
				MESO	OCMI/5% FCS							•
			*Age range	Age (years)
			4	30-39
			5	40-49
			6	50-59
			7	60-69
			8	70-79

## Sheet: S2
Gene	Forward primer sequence	Reverse primer sequence
RPL27	AAAGCTGTCATCGTGAAGAAC	GCTGTCACTTTGCGGGGGTAG
NDUFS2	GCATGGTGTCCTGCGACTAG	GAGGAGGAGGCCGGATGTTTAG
NFSL1C	CGACGAATCAGAGCCTACCAC	CTTCCTTCAGGGTCTGGCTCT
WNT4	GGAACTGCTCCACACTCGAC	CGTAGGCGATGTTGTCAGAGC

## Sheet: S3
Sample	Reference sample	CLDN4	EPCAM	ESRP1	OVOL2	TMC4	FCER1G	LILRB2	LILRB4	SLC11A1	SPI1	CD3G	ITK	LAX1	THEMIS	TRAT1	ADIPOQ	FABP4	GPD1	LPL	PLIN1	ALOX15	DPYS	HAS1	ITLN1	ITLN2	CDH4	CACNG8	PAPPA	POSTN	RAB3B
omTU189m		2.73	135.42	2.03	0.41	166.14	3.58	0.6	0.44	0.95	0.48	0.12	0.28	0.05	0	0	0	28.05	1.48	1.27	1.16	17.47	1.08	212.85	43498.8	5471.63	11.71	0.08	2.33	17.75	0.49
omTU193m		713.5	344.29	219.73	49.37	205.04	0.72	0	0.16	0.79	0.37	0.14	0.06	0.03	0	0	0.02	0.2	0.56	0.08	0.06	0.2	0.27	0.67	0.24	0.08	0	0.14	0.06	1.01	0.03
omTU194m	x	1422.39	750.1	104.45	49.14	120.7	1.75	0	0.06	0.53	0.52	0.09	0.05	0.1	0.02	0	0.02	0.16	1.06	0.1	0.33	0.76	2.34	1.46	1.34	0.46	0	0.16	0.39	1.49	0.08
omTU195m		1124.24	900.67	264.54	40.25	60.35	7.63	0.35	0.4	3.81	1.18	0	0.15	0.27	0.03	0	0.05	0.37	1.73	0.65	5.21	0.42	1.37	3.38	16.32	3.11	0	0.04	7.37	0.34	0.17
omTU196m		331.08	510.17	263.53	44.34	149.31	7.52	0.81	0.81	2.11	1.46	0	0.31	0	0.03	0	0	0	0.1	0.11	1.25	0.44	0.88	2.05	5.3	0.99	0	0.71	0.22	1.4	0.16
omTU217m		695.27	623.24	174.81	16.92	160.23	0.77	0.08	0.06	1.46	0.28	0	0.13	0.23	0	0	0.2	0.37	0.12	0.37	1.02	4.26	5.84	26.15	35.72	5.64	0	0.45	2.1	2.01	0.03
omTU218m		1449.49	707.02	160.9	65.96	134.99	3.17	0.18	0.13	0.7	0.44	0	0.12	1.14	0.08	0	0	0.97	0.57	16.77	1.53	0.77	2.48	6	7.47	1.1	0.15	0.73	1.8	1.61	0.28
omTU221m		1490.19	404.65	118.04	44.57	276.72	3.83	0.15	0.22	1.67	0.64	0.04	0.33	0.15	0.05	0	0	0	1.21	0.47	1.25	0.73	7.23	6.94	9.37	1.04	0	0.1	1.12	9.01	0.06
ascTU27L		236.11	351.1	196.82	66.44	191.09	0.95	0	0	0.82	0.39	0.25	0	0.1	0	0.01	0	0	0.47	0	0.38	0.61	0.1	0.2	0.9	0.58	0	0.41	0.55	0.46	1.02
ascTU27s		277.46	354.93	173.68	64.27	163.49	5.63	0	1.95	4.36	1.82	0	0	0	0	0	0.19	0	0.45	0.26	1.12	2.33	2.32	2.59	17.29	2	0.08	0.23	2.83	1.85	1.3
ascTU65L		178.65	1567.98	372.11	23.06	83.3	7.24	0.56	0.43	1.83	0.7	1.01	0	0.43	0	0	0.28	0	0.68	0	0.29	0.46	0.1	0.29	0	0	0.06	0.07	0.1	0.45	0.12
ascTU66L		177.16	1147.13	364.27	11.71	79.93	9.05	0.02	2.91	3.39	0.42	0.61	0.55	0.27	0.17	0.5	0.15	0	0.08	0.24	0.08	0.13	1.05	0.3	0.18	0	0.12	0.21	0.18	2	0.42
ascTU66s		313.47	900.29	326.19	18.94	81.54	5.16	0.18	0.76	3.17	0.61	0.61	0.78	0.18	0.17	0.95	0.16	0.19	0.19	0.34	0	2.04	9.76	3.32	7.01	0.78	0.12	0.15	3.73	36.4	0.33
ascTU70L		411.39	282.57	205.99	58.74	227.41	0	0	0	5.06	0.8	0	0	0.51	0	0	0.41	0	1.65	0.7	0.35	0.06	0.28	1.01	0.1	0	0.33	0.62	0.37	0.8	0.26
ascTU70m		350.4	301.27	241.43	47.13	241.21	2.65	0.33	0	2.5	1.74	0	0	0.25	0.05	0.23	0.34	0	0.96	0.32	0.21	0.28	0.14	0.27	0.43	0.53	0	0.88	0.2	0.27	0.27
ascTU70sc		439.74	258.29	193.96	50.61	244.21	0.93	0.06	0.04	0.62	0	0.13	0.04	0.28	0.08	0	0.19	0.18	0.77	0	0.23	0.47	2.25	2.59	3.58	0.29	0.07	0.39	1.23	1.21	0.13
ascTU87L		339.49	329.55	242.24	55.81	96.79	3.55	0	0	5.01	0.58	0.19	0	0.07	0.05	0	0.11	0	0.76	0.44	0.4	0.61	0.31	0.15	0	0	0.2	0.54	0.31	0.15	1.27
ascTU87m		246.41	355.64	243.01	70.75	78.2	15.84	0	0	3.59	0.89	1.2	0	0	1.46	2.14	0	0.2	0.39	0.23	0.38	0.85	0.14	0.05	0	0.3	0.04	0.22	0.52	0	1.4
ascTU92G		385.29	379.75	176.8	90.47	55.17	2.07	1.13	2.97	3.93	1.24	0.37	0	0.09	0.07	0	0.04	0.64	0.14	0.2	0.2	0.42	0.18	0.89	0.2	0	0	0.5	0.02	0	0.06
ascTU92L		389.98	324.16	174.7	102.71	65.62	6.67	1.56	1.65	3.89	1	0.29	0	0	0	0	0.11	0	0.12	0.27	0.12	0.62	0.16	0.23	1.09	0.14	0.05	0.49	0.05	0.05	0.07
ascTU105G		358.6	435.87	131.92	30.12	72.32	8.13	0	0.96	4.47	0	0	0	0	0	0	0.03	0.42	0.51	4.62	0.36	1.13	2.58	0.95	0.89	0.66	1.02	0.71	2.2	13.08	1.42
ascTU105L		441.54	357.81	118.06	35.97	77.55	6.47	0	1.2	3.05	0.43	0	0	0	0	0	0.05	0.12	0.66	4.02	0.23	0.71	1.21	0.64	1.47	0.47	1.12	1.29	0.95	1.6	1.51
ascTU108G		293.44	729.67	360.54	40.64	318.81	3.6	0	2.36	9.41	0	0	0	0	0	0	0.07	0.15	0.1	0.34	0.26	0.54	0.76	0.46	2.93	0.21	0.02	0.05	0.44	0.54	0.13
ascTU108L	x	329.97	626.34	346.16	50.43	340.88	0	0.36	1.24	4.28	1.53	0.12	0.1	0.08	0.02	0.08	0.05	0	0.17	0.05	0.12	0.14	0.45	0.43	1.92	0.09	0	0.03	0.18	0.36	0.24
ascTU108s		338.8	569.82	339.49	47.77	333.3	1.05	0.85	1.45	6.92	1.78	0.1	0	0.3	0	0	0.13	0.13	0.39	0.11	0.21	0.33	1.34	0.94	2.43	0.09	0	0.06	0.44	0.41	0.16
ascTU112G		235.59	736.79	652.72	32.35	76.3	22.58	0	0	6.81	7.35	0	0	0.18	0	0	0.03	0.31	0.37	1.61	2.54	0.96	2.14	0.59	7.5	1.41	0.39	0.1	2.16	2.01	1.17
ascTU112L		248.66	739.87	533.04	39.1	87.51	0	0	0	4.42	5.03	0	0	0	0	0	0.08	0	0.3	0.44	2.31	1.43	2.05	0.77	10.73	1.06	1.1	0.07	1.79	1.48	0.83
ascTU114G		562.14	458.17	181.87	22.77	93.01	37.21	0	9.39	14.17	16.11	0	0	0	0	0	0.11	0	2.15	10.15	0.75	0.24	0.44	0.09	6.57	0.92	3.64	0.07	4.23	3.9	0.07
ascTU114s		720.27	423.91	186.91	25.43	103.05	36.23	0	6.67	15	15.81	0	0	0	0	0	0.12	0.6	3.05	12.78	1.31	0.24	0.64	0.04	0	0.2	3.76	0.06	3.61	0.3	0.07
ascTU116s		282.12	508.78	367.25	62.43	100.88	6.61	0.04	2	0.95	3.66	0	0	0	0	0	0.05	0.13	0.83	0.78	0.51	0.29	0.51	0.37	4.82	0.41	0.1	0.23	0.28	0.15	0.27
ascTU117s		395.25	446.59	184.58	33.01	106.85	6.51	0	0.29	0.64	1.85	0	0	0	0	0	0.07	0	0.44	0.24	0.27	0.24	0.15	0	0.56	0.19	0.03	0.01	0.04	0.03	0.29
ascTU120L		466.51	497.77	243.19	34.72	177.37	10.44	0	0.31	5.42	2.21	0.36	0	0.17	0.03	0	0	0.3	0.4	3.36	0.39	0.08	0.26	0	0.32	0.23	1.89	1.12	0.5	0.34	0.81
ascTU128L		489.76	464.08	172.17	48.46	186.51	6.65	1.15	0.58	2.56	1.51	0.22	0.35	0.11	0.14	0.09	0.02	0	0.85	0.5	0.28	0.26	0.12	0.11	0.43	0.07	0	6.29	0.12	0.08	0.43
ascTU133L		384.8	841.72	251.38	33.6	132.63	10.13	1.09	0.96	2.67	3.75	0.17	0.13	0.19	0.08	0.06	0.05	0	0.65	0.22	0.36	0.36	0.33	0.31	6.3	1.11	0.03	1.1	0.32	0.87	0.51
ascTU189L		1	113.64	2.74	0.14	97.46	399.03	69.32	78.03	97.4	96.88	0.7	4.92	0.22	0.28	0.52	0	6.56	0.57	1.7	0.33	7.36	1.35	30.59	19024.2	2422.18	7.02	0.03	2.44	8.94	0.16
ascTU193L		224.71	370.23	170.44	35.57	67.9	97.57	13.57	11.11	14.61	14.06	0.94	0.75	0.22	0.22	0.14	0.04	0.42	0.35	0.53	0.16	0.4	0.53	0.53	2.46	0.23	0.01	0.1	0.1	0.14	0.04
ascTU194L		650.32	705.25	91.21	50.99	93.19	78.44	4.75	5.01	14.28	9.75	0.28	0.38	0.18	0.04	0.24	0.05	0.49	1.75	1.12	0.15	0.23	0.43	0.27	0.64	0.26	0	0.03	0.13	0.57	0.1
ascTU195L		411.31	820.79	300.13	28.13	47.96	64.46	4.64	4.55	24.94	8.73	0.17	0.45	0.43	0.02	0.08	1.48	11.65	3.66	2.65	14.63	0.73	0.95	1.86	50.18	7.38	0	0.03	6.91	1.87	0.15
ascTU196L		250.32	488.02	238.65	44.02	161.76	51.57	3.86	4.61	4.62	11.42	1.49	3.44	0.62	1.2	0.61	0	0.5	0.12	1.25	1.11	0.04	0.28	0.11	4.83	0.81	0.02	0.19	0	0	0.17
ascTU217L		430.96	712.91	183.79	16.88	158.91	12.32	1.79	1.21	4.94	2.18	0.23	0.22	0.12	0.06	0.07	2.13	12.8	1.13	3.54	3.62	1.41	1.12	1.29	30.93	5.19	0.07	0.36	0.37	0.82	0.11
ascTU217s		412.09	603.01	184.13	16.58	157.24	62.45	15.39	9.99	19.91	17.18	0.45	1.05	0.58	0.17	0.05	1.98	13.61	1.5	3.36	3.1	4.75	7.9	4.03	85.7	10.71	0.01	0.4	1.21	4.33	0.19
ascTU218L		506.09	728.08	183	75.59	95.03	44.15	5.27	4.57	10.39	10.64	0.05	0.39	0.3	0.09	0.13	0.03	0.41	0.89	6.92	0.3	0.16	0.54	0.29	4.83	0.77	0.15	0.31	0.28	0.19	0.29
ascTU221L		309.87	392.37	100.09	36.39	334.73	18.93	4.77	2.99	7.59	5.21	0.14	0.19	0.08	0.03	0.26	0	0.92	6.14	0.3	0.5	0.34	0.18	0.17	6.34	1.07	0.03	0.04	2.38	0.51	0.01
omTAM179		150.46	21.4	13.42	1.96	18	2415.57	184.58	241.73	662.35	401.85	0.65	3.05	0.45	0.56	0.67	0.07	1.69	0.26	36.87	0.18	1.45	0.82	39.76	3.87	0.13	0	0.05	0.57	1.03	0.05
omTAM186		5.02	7.12	0.53	0.19	1.33	2523.51	254.7	418.83	1717.6	413.1	0.14	1.27	0.38	0.12	0.12	0.2	9.27	0.18	15.54	0.64	0.18	1.18	43.65	13.23	1.24	0.01	0.09	2.18	2	0.67
omTAM193	x	2.24	2.4	0.97	0.28	1.68	2659.05	129.03	333.02	436.92	479.92	1.93	4.69	0.74	0.64	0.61	0	0.57	0.16	80.82	0.12	0.03	0.38	1.56	0.53	0.08	0	0	0	0.21	0.01
omTAM194		64.36	42.72	3.97	2.55	9.49	2688.89	151.39	225.72	479.14	411.59	0.21	0.65	0.19	0.1	0.2	0.03	0.94	0.53	22.84	0.11	0.12	0.3	3.04	0.58	0	0.01	0.02	0.05	0.32	0.04
omTAM195		8.02	8.7	2.96	0.37	3.14	2636.48	123.73	245.27	783.17	369.14	0.12	1.29	0.36	0.27	0.17	0.02	3.79	0.26	40.09	0.5	0.1	0.62	8.84	0.35	0.14	0	0.02	0.08	0.05	0
omTAM196		21.9	35.99	14.33	2.12	23.92	2530.78	187.89	337.96	602.06	447.13	0.51	1.23	0.35	0.09	0.12	0	0.65	0.19	21.7	0.21	0.39	0.86	4.97	2.94	0.26	0	0.09	0.12	0.25	0.02
omTAM218		41.24	23.53	2.53	1.73	3.28	1631.77	348.43	472.75	622.58	304.87	0.15	0.17	0	0	0	0.38	42.65	0.07	26.05	0.07	0.18	0.46	8.91	1.48	0	0.03	0.07	1.77	1.33	0.11
omTAM221		41.07	13.28	2.61	1.27	10.86	1891.44	124.62	314.09	717.1	529.02	1.96	2.54	0.41	0.65	0.82	0	3.34	0.47	95.55	0.34	0.17	0.85	5.4	1.98	0.29	0	0.03	0.07	0.53	0
omTAM229		15.39	6.7	1.03	0.2	1.52	2724.75	127.86	308.42	533.38	457.84	0.21	0.3	0.19	0.11	0.13	0.07	7.06	0.65	46.76	0.3	0.1	0.65	3.54	4.82	0.21	0	0.04	0.08	0.34	0.01
omTAM267		43.29	6.76	1.75	1.57	3.3	2297.63	142.73	271.21	950.26	581.01	0	0.35	0.08	0.12	0.04	0.19	1.27	0.5	61.11	0.4	0.1	0.28	15.9	0.22	0	0.01	0.03	0.01	0.05	0.01
ascTAM22		5.67	3.52	0.82	0.27	7.51	2284.82	437.43	250.24	444.71	590.68	0.78	1.11	0.25	0.57	0.1	0.17	1.21	0.33	1.47	0.19	0.17	0.53	0.84	12.45	0.49	0.05	0.11	0.19	0.05	0.03
ascTAM29		0	3.16	0	0	0.31	1526.76	218.59	120.3	336.94	239.71	6.14	0.51	0	7.28	2.05	0.54	54.96	0.19	2.56	0.06	0.27	1.22	0.33	2.06	0	0	0.31	0.63	4.76	0.13
ascTAM30		0	219.24	73.94	6.09	5.37	995.76	159.07	132.86	193.73	134.75	4.18	0	1.08	7.32	1.32	0.21	8.61	0.11	9.2	0.07	0	0.17	0	16.18	0.43	0.01	0.03	2.63	0	0.28
ascTAM31		0.52	0.4	0.28	0	0.22	1993.47	635.66	206.63	562.77	601.7	3.56	5.96	1.67	3.31	2.17	0.04	2.5	0.25	1.92	0.06	0.11	0.68	2.18	6.21	0.47	0	0.04	0.21	0	0.1
ascTAM52		24.48	49.85	38.18	1.03	2.23	1983.83	239.63	89.4	323.47	206.96	4.2	0	0	1.94	0	0.15	11.89	0.03	6.93	0	5.06	1.03	4.95	4.6	0.07	0	0.16	10.19	16.17	0.07
ascTAM69		1.84	0.4	0.15	0	1.24	1608.04	354.76	314.88	419.89	637.76	3.04	4.93	1.48	2.29	1.01	0.06	9.32	0.15	1.98	0.08	0.5	2.03	1.46	42.91	2.24	0.03	0.1	1.11	0.35	0.09
ascTAM72		59.94	57.97	7.41	2.81	3.46	2007.47	255.36	282.18	317.32	284.62	2.59	4.29	1.17	1.15	1.79	0.02	0.75	0.1	0.86	0.13	1.35	2.65	1.7	25.68	1.04	0	0.03	1.73	2.87	0.11
ascTAM76		0.44	0.34	0.12	0	0.61	1794.53	257.7	203.93	366.43	396.98	2.16	3.49	1.01	2.17	1.04	0.77	22.44	0.64	9.28	0.57	3.95	9.01	4.51	31.57	3.95	0.1	0.09	5.31	10.73	0.16
ascTAM80		4.5	3.76	1.22	0.1	0.89	2044.2	695.28	361.42	419.19	433.91	3.86	6.85	1.27	3.84	2.62	0.04	1.24	0.58	3.7	0.11	2.44	5.83	2.31	40.14	2.88	0.02	0.23	1.56	0.89	0.01
ascTAM82		3.48	2.91	2.34	0.74	1.6	1688.85	366.14	171.71	351.05	388.33	6.29	16.31	2.67	6.68	6.07	0.15	5.47	0.31	3.04	0	1.6	4.85	1.6	51.48	5.21	0.03	0	0.91	0.7	0.04
ascTAM91		8.55	10.29	7.16	0.88	2.11	2227.41	308.08	227.49	671.19	358.57	3.33	10.11	1.18	2	2.1	0.41	18.44	0.27	4.29	0.45	0.78	1.73	2.69	12.29	0.58	0.01	0.01	1.31	4.37	0.13
ascTAM92		6.93	12.92	11	4.31	2.37	2147.27	540.88	434.04	481.09	376.65	1.87	2.99	0.94	1.43	1.48	0.08	1.91	0.13	8.05	0.09	0.62	0.72	1.26	24.28	1	0	0.15	0.28	0	0.06
ascTAM94		0.23	0.36	0.17	0	1.08	2036.8	627.93	219.45	594	475.35	0.5	1.16	0.45	0.47	0.49	0.06	12.78	0	4.28	0.18	1.52	4.14	3.38	18.92	2.33	0.02	0.03	1.85	0.76	0.06
ascTAM95		94.59	248.75	30.47	8.08	25.01	1504.51	261.09	270.07	344.62	275.39	3.86	9.67	1.86	4.02	2.94	0.09	4.46	0.4	2.74	0.29	9.28	18.38	12.61	30.69	1.99	0.06	0.13	20.86	30.06	0.41
ascTAM96		138.79	51.58	27.62	8.81	9.15	1789.83	198.73	405.9	498.17	309.1	2.04	6.81	1.25	2.26	2.76	0	0.67	0.19	30.42	0.35	0.37	0.22	2.46	4.13	0.17	0.05	0.16	0.24	3.85	0.11
ascTAM101		0.64	1.28	0.47	0.38	1.5	2149.1	291.64	217.33	511.29	336.82	2.96	7.42	1.94	3.42	2.74	0.1	2.87	0	2.44	0	0.05	0.71	0.27	3.78	0.13	0	0.02	0.23	0.4	0.02
ascTAM103		1.1	1.26	0.33	0	0.66	1928.46	303.18	268.5	465.57	386.76	2.19	6.62	1.19	2.47	1.73	0.08	2.31	0.13	5.76	0.3	0.62	0.36	1.03	6.34	0	0	0.13	0.93	0.23	0.08
ascTAM105		1.86	1.12	0.72	0.06	0.86	2087.84	174.75	312.56	402.41	219.05	1.07	1.9	0.48	1.38	1.03	0.02	4.58	0.03	2.1	0.09	0.57	1.02	1.44	20.8	0.93	0.01	0.04	0.58	0.51	0.02
ascTAM108		49.05	91.07	56.06	8.73	57.91	1308.72	384.63	291.11	581.67	305.28	0.91	2.96	0.48	1.31	0.96	0.08	6.24	0.36	6.81	0.12	0.55	1.68	2.89	16.98	1.37	0	0.05	0.69	0.7	0.08
ascTAM112		3.09	9.85	7.58	0.56	0.77	1630.16	268.55	176.18	443.13	409.2	0.53	0.64	0.61	0.29	0.11	0.07	3.92	0.07	7.12	0.24	0.5	1.93	0.59	16.69	0.71	0.04	0.05	0.34	0.3	0.06
ascTAM114		6.89	5.49	2.71	0.12	1.4	1865.12	421.1	316.27	393.11	367.3	0.86	2.16	0.43	0.72	0.8	0.06	4.37	0.09	11.56	0.13	1.29	2.24	0.63	22.97	1.11	0.09	0.03	0.66	1.25	0.02
ascTAM115		3.72	4.78	5.22	0.22	0.9	1935.26	442.39	208.96	610.39	345.63	1.2	2.62	0.75	1.2	0.67	0.09	1.26	0.07	5.59	0.36	1.14	1.37	3.6	12.01	0.46	0.09	0.07	3.43	2.71	0.07
ascTAM116		2.11	2.66	1.9	0.56	0.96	2027.04	564.04	337.61	408.61	350.07	7.1	14.79	4.64	7.22	4.55	0.06	0.4	0.09	2.05	0.09	0.69	1.01	0.51	30.66	1.63	0	0.03	0.38	0.07	0.04
ascTAM117		16.69	26.52	9.25	2.16	3.42	2032.36	526.3	244.34	309.33	389.69	3.67	11.04	2.77	2.95	4.02	0.03	1.29	0.09	1.3	0	0.65	2.97	0.88	29.8	2.44	0.13	0.1	0.57	0	0.07
ascTAM118		3.87	6.18	3.03	0.55	1.77	2178.27	718.77	245.01	299.17	499.63	2.26	5.26	0.74	2.85	2.13	0	5.47	0.05	2.35	0.09	0.24	0.25	0.17	8.97	0.34	0.02	0.01	0.14	0.12	0.06
ascTAM119		39.75	15.62	4.41	1.34	6.58	2565.61	521.04	356.26	426.61	554.21	0.53	1.75	0.18	0.14	0.37	0.02	18.11	0.21	22.11	0.12	0.29	0.54	1.42	8.89	0.3	0	0.02	0.27	2.43	0.03
ascTAM120		7.11	7.81	1.91	0.82	4.09	2917.09	529.97	343.54	634.01	569.26	2.49	4.52	0.95	0.77	0.73	0.02	7.95	0.21	1.81	0.15	0.16	1.15	1.09	5.25	0.6	0	0.05	0.25	0.54	0.01
ascTAM121		37.24	204.2	35.25	3.83	0.96	1500.99	325.15	277.91	584.3	319.49	2.04	4.57	1.39	2.03	0.96	0.02	13.07	1.49	10.35	0.18	0.15	0.51	1.16	27.73	1.08	0.11	0.23	0.12	0.66	0.13
ascTAM122	x	1.44	1.46	0.26	0.16	0.7	2808.84	828.12	462.38	512.31	478.38	1.03	1.09	0.33	0.82	0.66	0.05	1.07	0	1.41	0	0.08	0.71	0.45	3.38	0	0	0	0.18	0.15	0.04
ascTAM128		22.14	27.81	10.1	3.12	6.45	1798.42	348.68	240.95	486.35	299.85	2.32	4.65	1.03	1.99	1.9	0.05	5.25	0.07	10.73	0.08	0.31	0.68	1.68	6.47	0.22	0	0.17	0.66	1.59	0.08
ascTAM133		8.43	22.13	8.86	1.05	4.58	1464	262.5	160.7	456.36	328.41	2.67	4.32	1.58	1.39	2.18	0.13	6.99	0.1	4.06	0.2	3.72	1.97	4.26	6.01	0.77	0	0.14	2.42	3.98	0.19
ascTAM179		1.51	2.02	0.88	0.2	1.29	2933.54	467.51	302.64	623.03	567.04	2.17	3.26	0.53	0.69	1	0.01	2.9	0.17	3.29	0.13	1.11	0.7	3.32	21.19	0.64	0.02	0.03	0.17	0.72	0.02
ascTAM186		0.38	0.64	0.09	0.03	0.26	3306.83	499.3	333.88	388.09	544.3	1.22	2.88	0.71	0.43	0.54	0.01	7.12	0.15	2.28	0.05	0.68	1.92	1.51	12.74	0.81	0.01	0.02	0.29	1.45	0.01
ascTAM193		4.3	5.88	2.75	0.8	3.7	3759.94	725.16	595.83	492.29	588.67	1.42	2.1	0.53	0.36	0.56	0	5.25	0.07	2.51	0.02	0.22	0.63	0.78	7.9	0.23	0	0	0.09	0.08	0.02
ascTAM194		13.89	15.83	3.03	1.06	3.1	3489.49	465.85	278.64	579.39	380.81	1.35	2.26	0.86	0.35	0.42	0.01	9.59	0.19	3	0.16	0.79	1.35	1.35	11.51	0.7	0.01	0.01	0.41	1.81	0.01
ascTAM195		0.25	0.76	0.05	0	1.22	3101.42	219.32	177.41	592.03	452.16	0.39	0.98	0.14	0.25	0.17	0	43.23	0.15	1.55	0.21	0.06	1.1	1.32	6.56	0.09	0	0.02	0.07	0.34	0.01
ascTAM196		2.5	4.44	1.79	0.45	1.13	3525.42	520.75	364.25	311.63	527.31	1.23	3.4	0.65	0.37	0.62	0	5.03	0.16	1.57	0.05	0.46	2.23	1.06	37.92	2.11	0	0.01	0.09	0.14	0.01
ascTAM218		3.28	4.65	1	0.47	1.03	2735.77	478.62	248.15	636.89	642.52	2.99	5.64	0.85	0.97	1.06	0	13.24	0.04	12.03	0.07	0.2	0.86	1.63	6.21	0.28	0	0	0.13	0.25	0.03
ascTAM221		1.16	2.08	0.34	0.22	2.32	2690.88	679.85	336.85	688.48	556.66	0.84	2.35	0.43	0.29	0.14	0	66.31	0.12	0.64	0.18	0.29	1.36	1.56	7.87	0.59	0	0.01	0.2	1.28	0.02
ascTAM229		3.63	3.56	0.35	0.05	0.76	3033.4	996.87	266.55	752.57	634.72	1.5	4.34	0.86	0.79	1.11	0.03	13.17	0.3	2.71	0.11	0.58	1.19	3.13	3.24	0	0	0.01	0.39	0.77	0.02
ascTAM267		3.67	5.52	1.62	0.65	1.49	3004.7	444.21	304.95	828.71	502.43	1.35	3.3	0.75	0.87	0.67	0.46	8.38	0.47	3.1	1.02	0.41	0.76	2.11	3.96	0.06	0	0.04	0.44	0.42	0
ascTAT31	x	7.15	5.95	2.53	0.68	1.95	11.37	2.24	3.36	0.89	4.96	209.81	794.55	103.1	169.76	190.59	0.17	0	0.32	0.12	0.36	0.56	1.01	1.16	1.16	0.26	0.43	0.12	0.47	0	0.2
ascTAT50		0.12	6.36	1.33	0	0.88	16.87	5.46	2.18	2.38	4.51	225.46	892.89	148.04	293.97	567.53	0.11	1.56	0.43	0.13	0	0.37	0.35	0	0.41	0.21	0.2	0	0.22	1.31	0.13
ascTAT51		16.44	26.53	11.52	1.5	5.03	18.64	0.28	2.14	0.68	5.47	218.95	792.95	68.07	221.89	191.44	0.19	0.23	0.45	0.05	0.87	0.79	0	1.24	0	0	1.24	0.25	0.51	1.28	0.39
ascTAT101		56.91	26.16	13.82	5.14	13.43	32.46	0	5.65	0.51	9.54	183.52	766.81	145.84	141.02	196.24	0.07	0.35	0.77	0.19	0.17	0.98	0.87	2.25	0	0.07	0.26	0.15	1.41	3.69	0.17
ascTAT106		0	12.49	0.64	0.79	1.87	49.78	6.39	6.25	1.68	13.29	313.18	637.1	186.06	268.16	390.53	0.04	0.38	0.13	0.24	0.44	1.33	3.02	0.37	6.41	1.92	0.25	0.19	0.96	1.52	0.1
ascTAT117		8.31	8.92	3	0	3.47	12.23	1.05	1.03	0.3	3.52	297.61	715.91	118.59	306.25	340.72	0.24	0	0.5	0.29	0	0.22	0	0.49	1.46	0	0.19	0.08	0.1	0	0.14
ascTAT120		100.46	99.57	48.26	8.67	41.46	114.81	0	18.71	5.91	26.74	219.23	415.7	84.79	176.07	213.35	0.1	1.64	0.51	1.44	0.34	0.54	2.29	3.39	8.05	2.07	0.92	0.16	2.23	3.56	0.28
ascTAT128		46.7	55.2	20.86	11.37	11.41	19.79	0	3.52	0	6.97	256.89	818.41	91.84	305.88	163.55	0.15	0	0.21	0.17	0.48	0.86	2.28	1.81	0	0	0	0.9	0.66	1.67	0.34
ascTANK101		163.88	119.29	31	16.27	77.29	811.12	0.81	0.5	1.21	4.15	0.05	75.93	17.9	1.27	6.68	0	0	0.66	0.36	0.18	6.04	7.84	13.14	8.23	0.94	0.05	0.02	2.88	31.05	0.21
ascTANK120		252.26	183.58	39.96	18.94	113.4	575.12	7.89	7.76	11.98	35.99	0.23	67.47	18.93	0.17	2.8	0	0.66	0.69	1.13	1.64	1.48	5.65	17.51	46.33	4.74	0.96	0.37	2.52	9.28	0.18
ascTANK128		420.22	333.14	74.54	44.08	150.45	214.1	0.49	0.28	1.15	4.1	0.36	34.6	10.14	0.49	3.57	0.04	0	0.93	0.15	0.33	1.24	0.23	2.33	1.3	0.28	0.01	4.15	0.85	3.96	0.27
ascTANK188		237.65	208.54	16.97	17.18	11.81	470.32	3.52	1.11	2.36	3.99	2.75	72.04	27.23	0.35	1.47	0.12	0	0.36	6.26	0.95	3.33	10.52	11.42	17.46	2.18	0.08	0.18	4.41	37.29	0.5
ascTANK189		1.2	38.69	1.47	0.06	90.68	629.28	42.68	20.1	91.53	87.5	0.34	56.09	10.82	1.23	12.54	0.02	1.63	0.56	0.5	0.91	3.23	0.55	7.44	2447.35	260	11.43	0.05	1.46	4.43	0.18
ascTANK198		325.17	207.3	80.22	15.78	83.13	477.83	3.34	1.2	4.14	11.05	2.79	63.37	16.73	0.17	2.04	0.02	0.67	0.29	0	1.74	11.66	14.46	26.35	10.83	1.09	0.14	0.07	7.06	65.61	0.2
ADI181		7.07	13.26	3.33	0.7	1.85	1442.03	151.63	242.3	139.59	175.71	1.52	8.48	3.82	1.2	1.8	743.41	5313.95	370.01	762.2	654.75	73.54	141.21	226.5	697.05	93.69	0.06	0.24	8.79	104.42	0.06
ADI196		94.32	142.22	90.85	18.66	55.41	152.95	14.98	18.43	29.24	25.36	0.2	1.54	0.32	0.33	0.17	4358.34	22247.2	2331.32	3018.41	3947.08	9.52	18.51	22.93	171.18	22.18	0.06	0.27	3.76	82.8	0.12
ADI212		503.09	282.5	30.46	10.01	42.45	601.81	60.68	55.14	31.19	82.47	2.43	9.67	9.9	1.28	4.06	144.39	3457.35	181.97	196.86	257.66	18.82	67.79	70.64	21.1	2.71	0.12	0.3	5.39	105.91	0.24
ADI217		0.52	1.7	0.07	0	1.73	140.83	17.28	19.84	11.34	30	1.61	6.01	0.72	1.07	0.71	4454.62	25841.4	2723.2	2738.2	4917.22	80.05	65.39	132.79	3073.02	401.74	0.18	0	9.71	32.16	0.04
ADI218		598.59	762.82	151.77	54.16	97.45	102.47	11.08	12.41	15.55	20.58	0.6	1.11	0.67	0.31	0.66	103.48	938.28	95.04	84.59	165.69	4.09	18.71	11.67	24.78	3.06	0.2	0.61	3.98	34.67	0.29
ADI220		4.16	1.44	0.8	0.16	1.43	61.51	7.4	7.72	7.65	18.67	0.23	0.91	0.37	0.09	0.19	4920.66	37753.9	3319.12	3763.14	7499.68	32.67	7.18	35.2	442.11	67.19	0.16	0.13	4	100.59	0.03
ADI221		147.02	111.25	12.59	14.46	78.19	275.02	26.83	39.77	40.98	61.82	0.15	1.39	0.52	0.18	0.61	342.87	22870.4	786.56	1034.79	733.2	10.75	120.38	107.79	254.99	16.51	0.1	0.07	2.85	54.82	0.03
ADI222		52.46	30.42	6.56	0.61	7.55	788.74	70.6	48.2	73.82	117.95	1.31	7.44	2.44	1.04	4.18	596.72	13602.6	675.47	1029.21	855.79	38.12	177.58	136.19	140.89	23.51	0.15	0.13	9.98	98.74	0.2
ADI223	x	0.03	0.26	0.21	0	0.27	34.83	2.52	3.37	3.63	3.88	0.09	0	0.04	0	0	4923.88	35255.6	3766.52	4063.38	7056.88	0.56	2.54	4.3	7.32	0.79	0	0.03	0.58	1.32	0.01
ADI233		2.67	1.14	0	0	1.91	126.92	10.29	12.2	10.29	3.81	1.52	0	0.38	0	0	2134.37	8303.1	1188.01	4530.21	2316.94	5.72	0.38	26.3	51.45	2.29	0.38	0.38	43.83	201.62	0
ADI242		0	0.97	0.32	0	0.32	80.48	6.76	6.44	3.86	1.61	0	0.64	0.32	0	0	1791.58	8466.29	1906.5	4572.15	2645.68	3.54	2.58	13.84	101.41	0.32	0	0.64	18.35	36.7	0
ADI250		416.62	201.65	43.46	13.63	49.76	107.77	6.42	11	13.14	15.72	0.2	1.88	0.6	0.25	0.55	1344.94	19289.6	1748.99	1786.06	3461.65	11.19	12.37	41.63	273.5	15.47	0.17	0.04	1.84	41.51	0.26
ADI254		0.06	0.57	0	0	0.42	80.71	6.27	6.58	8.66	12.34	0.09	0.5	0.15	0.05	0.24	5726.47	29281.3	2812.3	4429.86	5860.85	0.43	6.16	5	6.07	0.5	0.03	0	2.19	12.18	0.01
ADI263		2.85	0.96	0.12	0	0.5	87.5	3.7	3.72	7.51	9.59	0	0.15	0.12	0	0.05	3136.13	65913.7	3061.24	3306.05	5072.45	0.03	1.27	1	0.15	0	0	0.01	0.9	18.14	0.01
MESO202		0.03	0	0.03	0.07	1.44	3.32	0.12	0.12	0.23	0.17	0	0.23	0.31	0	0	0.18	8.45	2.27	0.53	1.92	735.23	171.97	813.53	13896.2	553.94	1.21	0.08	56.03	20.48	0.47
MESO227		19.92	13.65	2.58	0.51	3.53	4	0.44	0.48	1.07	0.69	0	0.57	0.2	0	0	1.4	12.44	1.87	1.55	3.32	573.32	836.84	1388.83	11288.1	1528.48	0.3	0.08	54.07	11.6	0.18
MESO231	x	0.68	0.72	0.32	0.06	1.77	2.58	0.19	0.14	0.6	0.14	0	0.37	0.09	0.02	0	1.69	12.76	4.42	2.26	5.75	791.23	277.37	2310.25	25473.6	3117.16	0.62	0.11	32.92	33.73	0.16
MESO242		18.52	10.83	1.22	0.52	5.3	1.9	0.17	0.15	0.31	0.15	0.04	0.13	0.14	0	0	0.16	2.83	3.15	0.35	2.96	648.74	292.18	1527.52	41137.7	1965.59	1.21	0.08	47.25	16.19	0.2
MESO254		0.72	0.31	0.03	0	3.33	70.79	10.42	7.56	16.52	8.82	0	3.38	1.04	0.03	0	0.08	8.03	0.6	0.28	1.68	86.01	980.62	1515.27	317.22	17.42	0.23	0.11	72.36	378.19	0.1
CAF186_asc		0.26	0	0	0	1.53	3.07	0.26	0	0	0	0	0	0	0	0	0	0.51	0.51	0.26	0.51	2.81	0.26	4.6	1.28	3.84	35.54	42.19	709.48	1404.89	144.71
CAF217_asc		0.25	0.25	0	0	0.75	0.25	0	0	0	0	0	0	0	0	0	0	1.74	0	0.75	1	0.25	0	21.15	0.25	1	50.26	16.67	550.14	1074.64	103.51
CAF218_asc		0	0	0	0	1.87	4.81	1.07	0.53	1.34	0.27	0	0	0	0	0	1.87	29.39	3.21	8.28	8.28	0.53	0.53	7.75	0.8	10.42	25.92	56.11	1341.31	2786.03	130.66
CAF220_asc		0	0	0.28	0	1.4	40.03	3.08	2.52	3.92	1.12	0	0	0	0	0	0	5.32	0	5.88	0.28	0.28	0	10.64	1.12	7	37.51	35.55	692.79	913.93	106.93
CAF221_asc		0	0.51	0	0	2.04	1.79	0	0	0.26	0	0	0	0	0	0	0	0.26	0	0	0.51	0	0	18.89	1.28	7.15	27.83	16.85	1295.63	1576.2	188.41
CAF222_asc	x	0.3	0	0.3	0	2.98	0	0	0	0.6	0	0	0	0	0	0	0	0.3	0	0	0	1.19	0	23.28	2.09	3.28	86.25	36.11	615.09	2767.14	235.17
CAF227_asc		0.99	1.98	1.73	0	1.98	0.74	0	0	0.25	0	0	0.25	0	0	0	0.5	5.94	0.5	1.24	1.73	0.74	0	10.65	7.18	5.2	43.33	23.28	1152.89	1933.87	194.62
CAF229_asc		1.33	0	0.44	0	0.89	1.33	0	0	3.1	0	0	0	0.44	0	0	0	0.44	0	0	0	0	0	20.84	1.33	1.77	70.51	43.9	983.12	1516.14	85.14

## Sheet: S4
Marker set	Markers
omTAM markers for omTU samples	APOC2 APOC4-APOC2 C1QA C1QB C1QC CD163 CD300C CD300LB CD300LF FCGR1A FCGR1B LAIR2 LILRA1 LILRA6 LILRB1 LILRB2 LILRB4 MS4A14 OSCAR RNASE6 SIGLEC7 SIGLEC9 SPP1 TMEM150B VSIG4
MESO markers for omTU samples	ADH1A ADH1B ALDH1A3 ALOX15 BCHE DLC1 HAS1 IL20 ITLN1 ITLN2 LGALS2 MEDAG MSLN OGN OLR1 PCOLCE2 PI16 RBP7 ROBO4 SERTM1 SMPD3 SYT4 TCF21 TMEM255A WNK4
ascTAT markers for omTU samples	CD3D CD40LG CTLA4 CXCR6 CYSLTR1 GPA33 GPR171 GZMK HIST1H2AG HIST1H2BM HIST1H3A HIST1H3C HIST1H4F HIST1H4L ICOS IFNG JAML P2RY10 SH2D1A SLAMF1 SNX20 TMEM156 TNFSF8 TRAT1 TRBV11-2
CAF_asc markers for omTU samples	ADAM12 BCAT1 BDNF CCDC80 CCND2 CDH4 CLUAP1 CREB3L1 CREBBP DAB2 DLC1 FAM155A FGF2 INSYN2B KCNK2 MEG8 NAV1 PAPPA POSTN PRKG1 RAB3B RUNX1T1 TENM2 TENM3 VGLL3
ascTAM markers for ascTU samples	ADAP2 AIF1 AOAH APBB1IP BIN2 CLEC10A CSF1R CYBB EVI2B FCER1G FCGR1A FCGR1B FCN1 FGL2 GIMAP6 HLA-DQA1 ITGAM LILRA5 LST1 LYZ MNDA MPEG1 RNASE2 RNASE6 SIGLEC10
ascTAT markers for ascTU samples	AOAH APBB1IP APOBEC3H ARHGAP15 BIN2 CD8B2 CD27 CXCR3 EVI2B FGFBP2 GIMAP1 GIMAP1-GIMAP5 GIMAP5 GIMAP6 GIMAP7 HLA-DQA1 IFNG IL21R JAML P2RY8 RCSD1 SHISAL2A SLAMF7 TBX21 TSPAN32
omTU markers for omTAM samples	ANXA3 C1S CALD1 CCN2 CDH1 CP DSG2 DSP EDN2 FAM171A1 KCNK5 KRT6A KRT6B KRT6C KRT7 LAMC2 LCN2 NTN4 PI3 RHOD RIPK4 SFN TENT5B THSD4 TMEM30B
ascTAT markers for omTAM samples	ABCD2 ACSL6 ANK3 BACH2 CCDC141 EPHA4 FGFBP2 GCNT4 HIST1H2BB HIST1H3A HIST1H3B HIST1H4B HIST1H4C HIST1H4D HIST1H4F IATPR KCNA3 LEF1 RASGRF2 S1PR5 SYNE2 TGFBR3 TTN VSIG1 ZNF831
MESO markers for omTAM samples	ADAMTS3 ADH1A ADH1C ANGPTL7 APOD DAW1 ECM2 FAM153C FGF1 FXYD1 GLT8D2 IL24 KDR NGF NID2 NPNT PALMD PTPRQ RAET1E RHOD SCEL SERTM1 SLC4A4 TMEM151A VIPR2
ascTU markers for ascTAM samples	AP1M2 BCAM CGN CP EFNA1 EPCAM ESRP2 KLK10 KRT6A KRT6C KRT7 KRT19 LAPTM4B PERP PTPRS SCARA3 SCNN1A SLC34A2 TGM1 TM4SF1 TMC4 TMEM30B TMEM54 TPD52L1 WWC1
ascTAT markers for ascTAM samples	ACSL6 APBA2 BCAS4 BTLA CATSPERB CCDC65 CD8A FAM169A FCMR FCRL3 FGFBP2 GZMM IATPR JCHAIN KLRC2 KLRC3 KLRC4 NELL2 RASGRF2 S1PR5 TCF7 TRBV11-2 TSPAN18 TTC16 ZNF683
ascTU markers for ascTAT samples	AK4 ALDH7A1 AP1M2 BCAM CP DEPP1 DPYSL3 EFNA1 ELF3 EPCAM IFI27 LAMC1 LAPTM4B MISP MUC1 MYL9 PTPRU SELENBP1 SPR TGM1 TMC4 TPD52L1 VEGFA WFDC2 YAP1
ascTAM markers for ascTAT samples	ACVRL1 APOC2 APOC4-APOC2 AQP9 C1QA C1QB C1QC CD14 CD163 CD300E CYP27A1 FCN2 FN1 FOLR2 FPR2 LYVE1 MARCO MS4A4A OLFML2B RNASE2 SLCO2B1 SPP1 STAB1 TREM2 VCAN
omTU markers for ADI samples	AP1M2 B4GALNT4 CP CTXN1 DSP EDN2 ELF3 EPCAM EPHA1 HIST1H2AE KRT6A KRT6B KRT6C KRT7 LAD1 LCN2 PI3 PRR15L RIPK4 SLC4A11 SLC34A2 SPINT1 TMEM125 VANGL2 WFDC2
omTAM markers for ADI samples	ADAM28 APOC2 APOC4-APOC2 CD69 CLEC5A CST7 CXCL10 DENND1C FHL3 HIST1H2AE HPSE HSD17B14 KCNN4 LILRA2 PADI2 PIK3R6 PLA2G7 PLEK2 RUNX3 SDS SIGLEC14 SPINT1 SPP1 TMIGD3 TRAF3IP3
ascTAT markers for ADI samples	CD2 CD5 CST7 GZMA GZMH HIST1H1B HIST1H1D HIST1H2AD HIST1H2AE HIST1H2AI HIST1H2AJ HIST1H2AL HIST1H3B HIST1H3H HIST1H3I HIST1H4D HIST1H4E HIST1H4F ITK KCNA3 KLRC4-KLRK1 KLRK1 LCK LEF1 RUNX3
MESO markers for ADI samples	ABO ALOX15 ANXA8L1 AP1M2 BCHE CA9 CPNE5 CTXN1 DOC2A FAM153A FAM153B FAM153C HMSD IL24 ITLN1 ITLN2 KLK1 KLK5 LRP2 MSLN NPNT OGN PRPH TMEM255A VIPR2
omTU markers for MESO samples	ATP6V1B1 AURKB CDC45 CDCA7 CP DEFB1 DLGAP5 EPCAM FAM83D FOXM1 HIST1H2BG INAVA KIF20A KRT6A KRT6B KRT6C LAMB3 NDUFA4L2 PSAT1 SLC34A2 SMIM22 ST14 TK1 UBE2C UCP2
omTAM markers for MESO samples	APOC2 APOC4-APOC2 C1QC C3AR1 CD86 CD300LB CD300LF CLEC5A CLEC10A EBI3 FCGR1A FCGR1B HAMP LILRA1 RGS1 RNASE2 RNASE6 SIGLEC7 SPI1 SPP1 TFEC TMEM150B TMIGD3 TREM2 VENTX
ADI markers for MESO samples	ADIPOQ AQP7 AZGP1 CCDC3 CD36 CEBPA CIDEC FABP4 G0S2 GPD1 HCAR2 HCAR3 LEP LIPE LPL PLIN1 PLIN4 PPP1R1A SAA2 SAA4 SCD SORBS1 THRSP TIMP4 TRARG1
omTU markers for CAF_asc samples	ACTA1 ATP6V1B1 CYP4B1 DEFB1 EPCAM EPHA1 GPX3 H2BFS HIST1H2BK HLA-DRB5 KRT6C LAD1 LUZP6 NDUFA4L2 PGAM4 PIGY POTEJ PRR15L PVRIG S100A9 SMIM22 TIMM23B TMEM30B TMX2-CTNND1 USF1
omTAM markers for CAF_asc samples	APOC2 APOC4-APOC2 C1QA C1QB C1QC CCL3 CCL4 CCL4L2 CD4 CD53 CD163 CSF1R CXCR4 FCER1G GPR183 HCLS1 HLA-DMB HLA-DQA1 HLA-DRB5 LAPTM5 RGS1 S100A9 SPP1 TREM2 VSIG4
ADI markers for CAF_asc samples	ADH1A ADH1B ADIPOQ AZGP1 CEBPA CES1 CNTFR GPD1 GPX3 HCAR3 LEP LPL MLXIPL PCK1 PLIN1 PLIN4 PPP1R1A PPP1R1B RGCC S100A1 SEMA3G SORBS1 THRSP TMEM132C TRARG1
MESO markers for CAF_asc samples	ADH1A ADH1B BTBD19 CD34 CLEC3B DPYS FAM153C GPX3 H2BFS HIST1H2BK IL16 IL20 INMT-MINDY4 MYO15B PGAM4 PIGY POLR2A PRICKLE4 RPRM SPON1 SYT4 TDRD10 TIMM23B TMX2-CTNND1 USF1

## Sheet: S5
Sample	excluded due to contamination	ascTU markers	ascTAM markers	ascTAT markers
ascTU27L		n/a	< 0.2	< 0.2
ascTU27s		n/a	< 0.2	< 0.2
ascTU65L		n/a	< 0.2	< 0.2
ascTU66L		n/a	0.42	< 0.2
ascTU66s		n/a	0.27	0.22
ascTU70L		n/a	< 0.2	< 0.2
ascTU70m		n/a	< 0.2	< 0.2
ascTU70sc		n/a	< 0.2	< 0.2
ascTU87L		n/a	< 0.2	< 0.2
ascTU87m		n/a	< 0.2	< 0.2
ascTU92G		n/a	< 0.2	< 0.2
ascTU92L		n/a	< 0.2	< 0.2
ascTU105G		n/a	< 0.2	< 0.2
ascTU105L		n/a	< 0.2	< 0.2
ascTU108G		n/a	< 0.2	< 0.2
ascTU108L		n/a	< 0.2	< 0.2
ascTU108s		n/a	< 0.2	< 0.2
ascTU112G		n/a	< 0.2	< 0.2
ascTU112L		n/a	< 0.2	< 0.2
ascTU114G		n/a	0.94	0.34
ascTU114s		n/a	0.76	0.45
ascTU116s		n/a	0.27	< 0.2
ascTU117s		n/a	< 0.2	< 0.2
ascTU120L		n/a	< 0.2	< 0.2
ascTU128L		n/a	0.25	< 0.2
ascTU133L		n/a	0.26	< 0.2
ascTU189L	yes	n/a	12.97	3.97
ascTU193L		n/a	2.12	1.48
ascTU194L		n/a	1.64	1.11
ascTU195L		n/a	1.85	0.62
ascTU196L		n/a	1.84	1.64
ascTU217L		n/a	0.44	0.21
ascTU217s		n/a	2.56	1.15
ascTU218L		n/a	1.26	0.43
ascTU221L		n/a	0.7	0.4
ascTAM22		< 0.5	n/a	< 0.5
ascTAM29		< 0.5	n/a	1.99
ascTAM30		3.68	n/a	3.41
ascTAM31		< 0.5	n/a	1.86
ascTAM52	yes	7.55	n/a	0.95
ascTAM69		< 0.5	n/a	1.02
ascTAM72		3.22	n/a	1.65
ascTAM76		< 0.5	n/a	0.97
ascTAM80		0.74	n/a	1.72
ascTAM82		< 0.5	n/a	3.3
ascTAM91		1.41	n/a	1.98
ascTAM92		1.35	n/a	1.25
ascTAM94		< 0.5	n/a	< 0.5
ascTAM95	yes	8.27	n/a	2.98
ascTAM96	yes	4.73	n/a	1.69
ascTAM101		< 0.5	n/a	0.99
ascTAM103		< 0.5	n/a	2.13
ascTAM105		< 0.5	n/a	0.84
ascTAM108	yes	15.67	n/a	0.54
ascTAM112		0.9	n/a	< 0.5
ascTAM114		0.58	n/a	< 0.5
ascTAM115		0.66	n/a	0.91
ascTAM116		< 0.5	n/a	3.1
ascTAM117		2.43	n/a	3.02
ascTAM118		0.53	n/a	1.16
ascTAM119		2.55	n/a	< 0.5
ascTAM120		0.76	n/a	1.32
ascTAM121	yes	6.26	n/a	1.98
ascTAM122		< 0.5	n/a	< 0.5
ascTAM128		3.95	n/a	1.08
ascTAM133		1.03	n/a	1.16
ascTAM179		< 0.5	n/a	1.28
ascTAM186		< 0.5	n/a	0.98
ascTAM193		0.72	n/a	1.66
ascTAM194		1.28	n/a	1.08
ascTAM195		< 0.5	n/a	< 0.5
ascTAM196		0.61	n/a	0.95
ascTAM218		< 0.5	n/a	1.74
ascTAM221		< 0.5	n/a	0.68
ascTAM229		< 0.5	n/a	1.55
ascTAM267		0.56	n/a	1.07
ascTAT31		< 1.0	< 0.5	n/a
ascTAT50		< 1.0	0.64	n/a
ascTAT51		2.06	< 0.5	n/a
ascTAT101		2.12	< 0.5	n/a
ascTAT106		< 1.0	< 0.5	n/a
ascTAT117		< 1.0	< 0.5	n/a
ascTAT120	yes	11.59	< 0.5	n/a
ascTAT128	yes	6.02	< 0.5	n/a

## Sheet: S6
Sample	excluded due to contamination	omTU markers	omTAM markers	ascTAT markers	ADI markers	MESO markers	CAF markers
omTU189m	yes	n/a	< 0.2	< 1.0	n/r	8.89	1.38
omTU193m		n/a	< 0.2	< 1.0	n/r	< 0.2	< 0.2
omTU194m		n/a	< 0.2	< 1.0	n/r	< 0.2	< 0.2
omTU195m		n/a	0.21	< 1.0	n/r	< 0.2	< 0.2
omTU196m		n/a	0.23	< 1.0	n/r	< 0.2	< 0.2
omTU217m		n/a	< 0.2	< 1.0	n/r	0.47	0.21
omTU218m		n/a	< 0.2	< 1.0	n/r	0.42	0.25
omTU221m		n/a	< 0.2	< 1.0	n/r	0.21	< 0.2
omTAM179	yes	4.78	n/a	< 1.0	n/r	0.36	n/r
omTAM186		1.01	n/a	< 1.0	n/r	0.27	n/r
omTAM193		< 0.5	n/a	< 1.0	n/r	< 0.2	n/r
omTAM194	yes	4.13	n/a	< 1.0	n/r	< 0.2	n/r
omTAM195		< 0.5	n/a	< 1.0	n/r	< 0.2	n/r
omTAM196		3.71	n/a	< 1.0	n/r	< 0.2	n/r
omTAM218		1.31	n/a	< 1.0	n/r	0.24	n/r
omTAM221		1.39	n/a	< 1.0	n/r	< 0.2	n/r
omTAM229		0.53	n/a	< 1.0	n/r	< 0.2	n/r
omTAM267		1.05	n/a	< 1.0	n/r	< 0.2	n/r
ADI181	yes	2.02	26.86	< 1.0	n/a	9.22	n/r
ADI196	yes	13.82	5.7	< 1.0	n/a	3.94	n/r
ADI212	yes	19.72	20.67	1.48	n/a	4	n/r
ADI217	yes	< 1.0	3.93	< 1.0	n/a	12.03	n/r
ADI218	yes	62.33	6.93	< 1.0	n/a	3.77	n/r
ADI220		< 1.0	1.86	< 1.0	n/a	3.67	n/r
ADI221	yes	13.85	8.86	< 1.0	n/a	2.66	n/r
ADI222	yes	5.24	17.94	< 1.0	n/a	7.06	n/r
ADI223		< 1.0	< 1.0	< 1.0	n/a	< 1.0	n/r
ADI233		< 1.0	2.32	< 1.0	n/a	1.09	n/r
ADI242		< 1.0	< 1.0	< 1.0	n/a	< 1.0	n/r
ADI250	yes	24.79	6.33	< 1.0	n/a	3.71	n/r
ADI254		< 1.0	1.13	< 1.0	n/a	< 1.0	n/r
ADI263		< 1.0	< 1.0	< 1.0	n/a	< 1.0	n/r
MESO202		< 1.0	< 1.0	n/r	< 1.0	n/a	n/r
MESO227		1.8	< 1.0	n/r	< 1.0	n/a	n/r
MESO231		< 1.0	< 1.0	n/r	< 1.0	n/a	n/r
MESO242		1.35	< 1.0	n/r	< 1.0	n/a	n/r
MESO254		1.8	1.16	n/r	< 1.0	n/a	n/r
CAF186_asc		0.1	0.1	n/r	0.1	0.15	n/r
CAF217_asc		0.1	0.1	n/r	0.1	0.1	n/r
CAF218_asc		0.1	0.1	n/r	0.1	0.19	n/r
CAF220_asc		0.1	0.41	n/r	0.1	0.1	n/r
CAF221_asc		0.1	0.1	n/r	0.1	0.17	n/r
CAF222_asc		0.1	0.1	n/r	0.1	0.1	n/r
CAF227_asc		0.1	0.1	n/r	0.1	0.1	n/r
CAF229_asc		0.1	0.1	n/r	0.1	0.1	n/r

## Sheet: S7
Gene	omTU193m	omTU194m	omTU195m	omTU196m	omTU217m	omTU218m	omTU221m	ascTU27L	ascTU27s	ascTU65L	ascTU66L	ascTU66s	ascTU70L	ascTU70m	ascTU70sc	ascTU87L	ascTU87m	ascTU92G	ascTU92L	ascTU105G	ascTU105L	ascTU108G	ascTU108L	ascTU108s	ascTU112G	ascTU112L	ascTU114G	ascTU114s	ascTU116s	ascTU117s	ascTU120L	ascTU128L	ascTU133L	ascTU193L	ascTU194L	ascTU195L	ascTU196L	ascTU217L	ascTU217s	ascTU218L	ascTU221L	omTAM186	omTAM193	omTAM195	omTAM196	omTAM218	omTAM221	omTAM229	omTAM267
A1BG	6.62	8.74	0	8.06	1.86	4.1	2.73	19.87	19.16	6.52	3.86	0.88	10.9	6.3	8.79	26.03	16.44	35.88	21	17.27	18.31	3.94	4.76	4.37	3.3	3.67	1.51	1.13	0.78	5.35	0.43	11.37	9.43	9.72	26.21	0.42	10.47	1.37	1.83	2.66	7.36	11.58	6.66	4.37	5.92	9.6	10.54	8.89	9.8
A1CF	0	0.01	0	0	0	0.02	0	0	0	0.18	0.1	0	0.09	0	0	0	0	0	0	0	0.02	0	0.01	0	0	0	0	0.03	0	0	0.03	0	0	0	0	0	0	0	0	0	0	0	0.01	0	0	0	0	0	0.02
A2M	5.13	131.67	654.47	571.5	0.41	10.89	95.95	69.96	63.53	8.81	18.98	12.77	38.21	16.33	2.49	676.61	597.38	248.83	249.98	34.32	13.07	92.08	110.83	117.18	189.23	168.99	250.64	242.48	70.49	80.72	177.41	40.52	2.11	21.76	67.56	2144.96	1081.85	5.15	3.04	58.3	14.61	297.21	1054.4	1446.12	654.7	664.47	1010.07	635.87	1382.53
A2ML1	2.51	2.41	38.54	0.17	0.26	2.18	10.97	0.23	0.02	1.28	0.55	0.28	0.5	0.69	1.14	0.26	0.16	0.79	1.03	2.11	5.71	0.08	0.04	0.04	0.02	0.04	0.93	0.67	4.1	0.08	0.3	1.12	13.29	0.39	0.86	19.16	0.21	0.24	0.19	0.76	14.24	0	0.05	0.02	0	0.04	0	0	0
A3GALT2	0.09	0.44	0.45	0	1.62	0.17	0.1	0.21	0.27	0.21	0	0.35	0.39	0	0.16	0.49	0	0.58	0.16	0.09	0	0	0	0.47	0.54	0.71	0.31	0	0	0.1	1.67	0.32	0	0	0.12	0.91	0.34	1.97	2.76	0.24	0	0.74	0.17	0.48	0.54	0.38	0.22	0.96	1.35
A4GALT	15	16.01	15.42	15.81	18.65	5.18	8.8	5.32	5.8	18.41	14.95	14.66	27	31.21	37.48	45.13	42.33	3	2.91	20.78	21.14	14.11	18.6	24.67	45.78	61.87	18.04	24.73	12.03	25.09	24.71	30.11	9.28	26.55	13.47	21.97	21.31	17.05	14.95	9.78	9.6	14.98	0.54	0.16	3.65	2.39	0.81	0.6	1.53
A4GNT	0	0.04	0	0	0	0	0	0	0.08	0.12	0	0	0	0.17	0	0.1	0	0	0	0	0	0.08	0	0	0	0	0.07	0.08	0.07	0.06	0	0	0	0.04	0	0	0	0	0.05	0	0	0	0.31	0.29	0.05	0	0.19	0.14	0.1
AAAS	95.51	103.52	120.1	66.96	78.91	123.75	81.39	98.1	100.54	35.37	38.34	28.79	111.44	89.01	72.37	67.77	68.42	58.63	72.61	112.48	106.64	71.78	81.37	75.39	101.16	109.02	83.14	84.1	80.79	60.42	123.74	70.27	115.97	57.5	121.17	97.97	74.88	105.95	122.06	109.99	109.14	21.71	60.3	53.75	48.4	17.22	60	58.83	49.21
AACS	26.09	40.22	33.64	56.32	45.72	19.55	29.7	55.61	50.72	49.9	30.38	27.68	54.58	59.47	61.7	87.66	78.52	71.68	87.8	43.03	48.71	30.07	34.96	39.46	27.49	29.31	31.55	34.84	43.29	75.15	27.65	53.71	36.88	19.54	34.96	29.51	59.42	42.08	48.78	22.38	41.84	6.42	5.66	6.77	8.45	3.01	8.11	8.12	7.1
AADAC	4.76	30.62	16.93	30.01	56.87	2.04	15.76	3.72	3.04	19.76	4.45	10.06	5.1	3.41	1.47	3.54	2.92	5.53	5.06	1.9	0.55	2.74	1.47	1.14	20.02	11.38	1.37	0.7	10.83	15.32	11.56	5.41	1.37	7.35	19.22	40.63	18.44	69.5	71.36	0.63	0.91	8.64	0	0	0	7.46	0.08	0	0
AADACL2	0	0.37	0.03	0	0	0.03	0.1	0	0	0	0.15	0.37	0	0	0	0.34	0	0	0	0	0	0.1	0	0	0	0.25	0.17	0	0	0	1.37	0	0	0	0.63	0.11	0.08	0.42	0.19	0	0.08	0	0	0	0	0	0	0.01	0
AADACL3	0.54	0.04	0.06	0.86	0.09	0	0.03	0	0	0.27	0.56	0.09	0.31	0.08	0	0.25	0.19	3.06	4.71	0.03	0	0.15	0.33	0.31	0.8	1.92	0.12	0.07	5.21	0.51	0	0.04	0.03	2.7	0.04	0.45	3.77	0.87	0.96	0	0	0	0.02	0	0	0	0	0	0
AADACL4	0.12	0	0	0.09	0.38	0.11	0	0.43	0.09	0	0	0.12	1.46	2.75	1.63	0.11	0	0	0	0.17	0.65	0	0.08	0	1.38	3.43	0.16	0	0.08	0.07	0.37	0.7	0	0	0	0.15	1	0.88	0.91	0.17	0.24	0.05	0.06	0	0	0	0	0	0
AADAT	1.69	4.31	8.87	5.59	5.58	2.3	0.65	8.26	7.14	6.67	5.41	3.45	2.84	1.62	1.2	3.33	3.35	2.31	1.81	6.67	5.61	0.7	1.18	0.66	5.14	3.77	2.37	1.43	7.16	3.36	1.22	2.58	6.1	0.65	2.74	3.51	2.8	3.88	5.43	2.55	0.17	0.03	0	0.09	0.11	0.1	0.06	0.14	0
AAGAB	33.29	35.55	48.03	32.34	71.28	66.63	71.17	52.54	51.88	135.75	162.23	163.45	72.64	77.3	76.62	66.83	64.26	33.61	21.28	76.01	85.1	104.39	89.74	83.55	127.89	108.55	70.5	71.97	99.53	47.31	56.58	60.82	61.9	33.19	25.88	67.1	32.82	72.59	69.41	108.36	99.84	32.33	21.97	21.16	19.91	22.48	18.57	22.73	14.73
AAK1	2.42	7.91	8.4	9.64	3.17	8.89	8.36	24.39	21.43	6.15	8.52	13.95	15.87	25.15	20.62	34.65	34.77	12.89	16.75	21.12	24.85	21.25	19.71	25.89	23.75	19.78	17.35	15.08	12.45	9.88	37.53	35.79	20.53	0.72	5.6	12.81	12.45	7.16	7.1	20.3	17.96	8.71	5.29	6.04	5.15	6.88	6.43	4.15	5.1
AAMDC	16.68	23.02	111.16	31.55	44.23	46.73	73.18	23.3	23.86	39.25	19.54	21.06	32.85	30.63	39.61	9.3	7.68	12.03	9.44	19.06	23.21	13.38	15.5	12.34	37.28	42.5	42.88	43.73	10.54	15.29	19.06	35.8	30.34	24.89	29.29	87.93	44.59	45.04	40.67	34.62	52.34	12.44	18.03	15.79	10.79	7	22.36	16.18	11.86
AAMP	316.8	243.99	355.45	319.66	234.66	283.38	461.6	337.24	322.88	248.93	177.61	185.71	180.84	163.54	169.09	298.71	280.65	344.33	384.11	237.91	242.55	241.67	271.53	260.48	299.42	356.01	271.58	276.04	483.35	278.3	182.46	285.32	190.34	343.56	300.83	372.42	419.75	227.94	234.52	346.63	304.19	121.29	119.49	103.27	99.22	116.26	99.91	98.86	90.29
AANAT	0.04	0	0.17	0.14	0.33	0.26	0.05	0.21	0.55	0	0	0.09	0.2	0.14	0.08	0.08	0	0	0.08	0.06	0.05	0.07	0.17	0.12	0.07	0.18	0.12	0.14	0.12	0.11	0.14	0.2	0.22	0.09	0.04	0.3	0.23	0.3	0.36	0.3	0.12	0.11	0	0.08	0.03	0.09	0.11	0.04	0
AAR2	51.39	62.15	41.15	46.41	41.43	48.83	40.75	91.04	90.83	18.61	23.45	26	72.11	65.29	70.1	51.02	49.93	82.36	96.95	67.94	73.48	41.88	49.51	51.73	67.09	68.66	57.24	54.45	62.17	40.52	79.14	83.31	124.56	71.08	81.85	55.07	54.57	49.03	48.04	72.38	56.43	10.64	28.67	16.11	14.47	0.62	14.25	22.65	17.35
AARD	2.14	4.72	26.03	7.26	1.34	6.94	6.02	3.43	3.55	3.63	2.57	3.02	6.79	13.19	16.85	57.82	55.25	3.23	1.42	14.77	14.69	5.71	4.82	3.86	15.97	10.64	26.55	35.38	1.71	7.81	16.42	5.4	15.7	3.59	11.94	38.03	13.2	1.32	1.61	15.11	23.31	0	0.01	0.25	0	0	0.09	0.05	0.21
AARS	40.74	96.19	137.03	171.83	127.65	30.87	71.33	190.77	175.32	217.92	297.06	233.17	160.18	166.66	155.33	167.5	157.36	284.69	329.24	564.06	572.88	204.75	205	211.9	267.21	271.17	254.85	215.9	106.7	208.6	292.06	230.77	263.16	26.19	62.46	156.19	91.43	175.55	187.53	49.2	271.15	22.02	103.91	67.32	77.9	19.79	72.88	83.82	69.29
AARS2	24.84	47.56	23.34	20.38	30.26	48.72	27.87	44.85	38.3	23.36	17.06	18.12	58.2	49.4	35.57	24.38	24.32	29.89	31.88	36.62	37.91	26.57	30.17	30.75	27.87	37.66	26.38	25.7	32.78	51.34	69.56	20.64	72.34	7.07	29.01	17.69	20.01	26.07	29.51	42.29	37.73	10.29	18.22	16.77	20.78	23.33	18.57	19.85	22.7
AARSD1	93.15	65.86	44.92	51.36	44.78	93.78	56.06	62.32	50.07	61.04	41.52	42.12	46.97	37.67	33.55	34.67	35.67	25.64	27.33	47.19	42.92	39.46	40.19	35.71	64.06	68.67	31.04	30.74	48.47	62.58	46.3	85.41	86.67	54.71	61.45	34.67	38.12	46.23	53.82	117.46	99.65	10.24	53.36	38.02	35.9	18.07	45.98	40.6	33.18
AASDH	9.29	10.25	15.39	13.92	17.57	20.96	8.23	17.99	14.65	75.63	29.84	21.7	20.05	21.71	12.63	17.93	17.6	9.61	7.74	14.63	15.48	15.53	14.85	14.85	14.08	12.29	13.03	11.49	29.77	15.88	21.54	9	10.51	6.47	5.12	18.82	11.42	20.4	17.69	13.83	8.12	8.4	6.38	9.14	5.2	1.91	5.8	5.94	5.13
AASDHPPT	49.61	44.35	33.04	45.39	71.49	80.68	17.5	27.8	24.77	64.47	65.15	57.28	78.09	84.86	59.93	52.5	54.66	16.27	13.59	95.43	58.79	78.64	54.49	50.87	99.19	82.5	43.65	45.12	55.23	45.63	52.72	47.06	62.76	49.38	39.2	42.6	45.5	85.3	75.46	106.38	12.59	9.03	16.81	15.56	15.61	1.84	11.67	14.58	7.99
AASS	4.01	48.98	0	2.12	2.08	7.35	4.99	11.21	9.13	2.71	1.97	3.38	6.88	7.26	5.09	0.81	1.14	1.1	1.46	11.72	10.49	0.95	1.28	1.63	4.61	2.87	5.53	3.85	9.49	8.07	15.88	4.93	1.86	2.2	20.03	0.48	0.89	1.97	2.4	3.18	1.83	1.35	0.03	0.05	0.25	0.34	0	0.14	0
AATF	120.45	93.29	72.29	57.55	126.58	81.19	82.1	67.63	67.12	93	101.65	118.24	127.92	117.14	107.45	88.35	92.45	62.57	54.09	85.25	80.49	84.93	97.98	90.04	104.99	116.3	79.78	79.45	104.5	105.4	117.33	115.05	81.85	87.74	56.04	76.94	50.4	103.05	101.01	104.62	99.68	45.41	86.11	64.45	63.42	21.05	59.02	74.38	67.41
AATK	0.27	0.98	0.36	1.31	0.75	53.64	0.81	3.38	3.3	1.3	0.03	0.16	9.66	9.59	8.25	4.52	3.55	0.25	0.33	2.86	2.81	0.56	0.89	1.71	1.7	2.44	0.9	1.09	1.01	1.13	0.43	0.33	3.56	0.45	2	0.43	0.59	0.62	0.96	65.19	1.51	11.23	10.11	11.02	7.07	5.92	6.51	6.44	19.04
ABAT	5.82	7.5	4.44	1.58	2.85	18.41	5.83	11.22	8.64	5.31	1.21	3.01	19.98	18.7	20.35	9.82	11.28	1.5	1.3	7.42	7.53	9.08	9.73	12.5	1.84	1.42	20.81	17.21	34.52	5.36	4.2	3.62	2.42	4.77	3.62	5.59	3.73	3.49	3.77	10.41	1.77	2.73	4.06	6.48	2.61	1.66	4.23	2.2	5.37
ABCA1	24.21	7.35	3.15	8.31	19.7	8.03	13.97	55.57	54.07	70.39	78.74	128.37	9.94	8.1	6.01	68.73	61.89	6.28	10.41	37.45	40.17	140.38	119.13	133.7	121.64	105.92	33.08	33.94	21.75	53.41	41.49	9.95	6.01	10.34	3.64	6.73	11.2	33.39	32.5	6.67	16.81	178.97	45.74	53.91	55.56	201.68	29.61	59.26	67.76
ABCA2	6.33	5.92	16.59	15.96	32.43	38.9	14.02	45.57	34	5.24	0.33	0.49	28.07	29.31	25.54	28.91	22.39	11.62	12.8	17.74	25.79	4.64	4.12	5.88	27.95	27.24	12.73	12.86	12.66	9.26	2.5	11.6	27.21	1.03	4.98	9.57	18.45	32.21	36.86	26.65	39.98	1.27	5.28	10.91	9.7	5.95	10.35	6.62	20.51
ABCA3	12.33	6.28	2.1	6.25	24.64	5.89	24.03	13.86	12.56	7.52	3.52	4.91	32.71	37.63	38.22	31.35	28.29	5.89	7.03	9.44	15.13	35.29	34.72	41.81	7.03	10.32	15.57	16.6	16.19	9.9	19.52	2.58	26.17	3.96	5.6	3.29	7.73	19.89	20.34	6.01	8.11	0.41	0.9	0.66	1.54	0.17	1.75	1.59	1.6
ABCA4	0.92	7.94	0.18	0.43	45.73	19.63	1.36	0.5	0.5	1.52	29.28	36.76	6.23	6.59	3.51	23.98	23.48	6.86	9.19	3.37	3.51	0.46	0.3	0.49	2.33	3.13	7.59	5.76	3.94	1.21	6.45	2.87	0.94	1.67	3.47	0.61	1.35	46.65	50.95	11.23	2.31	0.02	0.02	0	0.13	0	0.04	0.04	0.09
ABCA5	10.83	7.31	7.34	6.79	11.73	3.37	5.2	5.53	4	13.29	6.05	6.92	6.26	9.21	5.14	11.98	12.06	1.14	0.88	16.98	19.64	4.03	3.17	3.7	10.88	7.79	2.1	2.74	4.59	3.25	10.33	14.28	4.26	6.72	3.98	5.44	5.24	14.71	14.16	2.23	4.4	0.93	1.45	2.03	2.02	2.15	2.09	1.48	1.61
ABCA6	0.09	0.15	0	0.03	0.24	0.02	0.28	0.2	0.39	0.48	0.12	0.22	0.79	1.28	0.21	0.16	0	0	0.03	0.73	0.52	1.05	0.2	0.44	1.03	0.66	0	0.15	0.15	0.17	0.49	0.83	0.14	0.1	0.07	0.16	0.1	0.12	0.66	0.02	0.07	0.7	0.36	0.22	0.4	0.51	0.26	0.65	0.12
ABCA7	72.41	2.62	7.52	3.37	10.1	4.14	15.83	8.56	7.65	6.91	2.01	3.2	7.12	8.93	7.96	5.78	5.09	5.01	5.88	6.78	10.83	7.79	6.96	8.49	3.96	3.03	11.47	14.41	3.95	7.6	0	22.45	16.42	33.76	3.05	5.5	4.89	16.02	21.47	7.24	28.76	32.65	8.62	18.8	20.69	15.98	26.38	11.19	27.8
ABCA8	0	0.44	0	0	1.61	0.64	1.6	0.07	0.55	4.87	9.35	3.98	0.83	0.29	0.63	0.02	0.02	0	0.03	2.53	0.62	0.38	0.13	0.51	0.51	0.31	0.2	0.12	0.05	0.01	0.09	0.51	0.18	0.2	0.11	0.74	0.03	0.54	2.83	0.16	0.14	0	0	0	0	0	0	0	0
ABCA9	0.12	0.37	0	0.17	0.57	0.04	0.23	0.31	0.08	0.3	0.25	0.15	0.4	0.38	0.21	0.07	0.1	0	0.02	0.27	0.31	0.02	0.08	0.12	0.82	0.67	0.26	0.09	0.04	0.04	0.52	1.85	0.13	0.07	0.23	0.06	0.21	0.61	0.65	0.01	0.05	0.13	0.02	0.04	0.12	0.12	0.02	0.23	0.03
ABCA10	1.27	0.59	0.66	0.78	0.79	0.71	0.43	1.52	1.82	1.25	0.56	0.29	1.62	2.1	1.06	0.85	0.42	0.59	0.42	1.34	1.72	0.92	0.45	0.8	1.94	2.08	0.6	0.8	0.94	0.47	1.23	1.86	0.1	0.56	0.51	0.96	0.52	0.53	0.43	0.79	0.15	0.04	0.13	0.27	0.08	0.1	0.11	0.14	0.16
ABCA12	0.01	0.13	0.86	0.19	0.49	0.05	0.33	0.54	0.68	1.89	0.19	0.72	0.19	0.06	0.18	0.16	0.06	0.5	0.64	1.04	2.47	0.13	0.13	0.13	2.06	1.8	0.38	0.58	4.38	0.52	1.06	0.34	1.88	0.01	0.15	1.46	0.16	1.4	1.51	0.12	0.27	0	0.01	0.01	0.02	0	0	0.01	0
ABCA13	1.06	0.38	0.26	0.33	0.86	1.67	0.28	5.92	4.45	4.86	1.37	2.27	0.57	1.19	0.9	0.25	0.21	8.28	6.6	2.39	4.01	0.76	0.63	0.81	7.86	11.46	1.91	2.72	6.42	2.71	2.41	16.23	0.15	0.48	0.22	1.05	0.46	1.45	1.18	1.03	0.19	0.02	0	0	0.01	0	0.01	0	0.02
ABCB1	0	0	0	0	0	0	0	0.21	0.3	3.37	3.28	1.32	0.14	0.08	0	0	0	0	0	0.12	0.13	0.21	0.17	0.32	5.72	4.96	0	0.22	0.85	0.9	0.1	0.39	0.65	0	0	0	0	0.03	0	0.03	0	0	0	0	0	0.19	0.08	0	0
ABCB4	0.03	0	0	0.01	0.15	0	0	0.16	0.28	2	0.32	0.39	0.17	0	0.04	0.09	0.05	2	1.14	0.11	0.24	0.09	0.01	0.11	0.72	0.57	0.3	0.61	1.25	0.42	0.14	1.28	1.04	0	0.01	0.09	0.11	0.12	0.01	0.1	0	0.55	3.47	2.74	2.98	0.23	2.48	2.48	3.5
ABCB5	0.04	0.2	0	0.2	0.1	2.92	0.04	0.11	0.11	0.08	0.2	0.14	0.26	0.08	0.04	0.04	0.12	0.08	0.09	1.75	1.24	0.06	0.02	0.05	0.02	0.14	0.06	0.07	0.05	0.03	0	0.05	0.61	0	0.09	0.02	0.14	0.13	0.11	0.82	0.05	0.04	0.02	0.01	0.01	0	0.03	0	0
ABCB6	62.96	17.7	42.09	10.97	44.68	21.21	34.53	28.69	28.25	41.28	22.33	19.4	25.5	20.07	20.78	57.97	48.56	61.84	66.23	59.39	70.42	29.53	32.47	34.6	30.28	28.54	18.58	19.88	23.52	24.09	44.12	18.48	20.57	26.85	14.35	53.27	10.71	66.4	77.51	24.96	71.42	20.59	5.7	2.04	5.32	16.45	4.51	6.66	5.17
ABCB7	30.44	20.24	17.02	17.84	11.17	16.76	17.45	14.07	14.37	22.02	47.36	44.73	30.18	30.93	24.46	39.97	42.26	7.68	6.39	28.27	26.52	22.98	21.84	21.12	44.2	40.26	23.14	21.95	27.31	43.84	38.33	27.92	24.55	21.07	13.47	22.42	15.39	11.53	10.67	16.41	13.58	16.15	14.79	20.15	12.99	17.65	13.89	15.13	12.61
ABCB8	27.97	29.32	24.91	28.44	16.73	22.62	50.14	12.06	11.29	9.44	9.62	11.94	24.74	21.92	22	27.06	29.23	21.5	22.65	19.68	26.58	25.05	28.95	32.79	15.43	23.6	14.17	18.62	25.13	21.29	10.99	20	21.38	18.37	38.52	24.33	39.37	17.36	18.61	28.17	43.46	4.41	15.37	13.98	14.86	2.77	17.64	17.57	19.39
ABCB9	8.55	2.51	5.46	4.22	6.11	2.3	3.65	9.5	7.85	1.89	1.95	1.71	9.48	10.26	8.59	7.91	7.56	6.24	6.47	5.02	5.02	5.55	5.97	6.17	6.32	7	4.07	4.16	3.34	13.72	4.11	3.02	3.58	5.3	1.68	5.71	4.39	4.95	5.39	2.5	5.64	0.17	0.33	0.35	0.59	0.37	0.52	0.31	0.76
ABCB10	18.4	21.62	13.85	19.93	21.14	11.78	22.58	17.67	16.49	32.07	22.25	20.62	17.02	21.07	14.68	26.71	29.9	12.2	12.32	25.58	20.15	24.83	20.31	21.31	16.53	19.94	27.54	27.43	15.85	26.18	9.01	10.8	18.2	20.43	20.12	22.84	18.71	20.37	18.97	14.8	14.09	5.43	11.99	15.23	11.06	3.8	10.22	10.84	7.99
ABCB11	0.08	0.41	0.03	0.1	0.38	0.13	0.42	0.16	0.12	0.09	0.09	0.53	0.17	0	0.05	0.19	0.05	0	0.05	0.09	0.08	0.41	0.69	0.7	0.82	0.73	0.3	0.2	0.16	0.02	0.53	0.08	0.07	0.05	0.12	0.21	0.06	0.4	0.54	0.05	0.19	0.09	0.02	0.02	0.02	0.02	0.01	0.08	0.03
ABCC1	49.79	42.23	55.4	12.18	45.6	74.04	26.81	85.16	81.11	10.08	29.21	36.36	111.7	125.81	99.87	60.64	54.49	87.4	106.67	91.96	108.13	52.45	50.22	58.88	17.82	20.34	71.7	63.69	74.44	31.18	63.8	65.72	40.73	16.82	34.47	38.19	11.34	55.76	61.07	74.51	39.72	29.37	15.71	13.79	23.66	19.82	14.2	24.36	22.08
ABCC2	0.52	0.73	0.23	1.33	0.71	1.97	0.39	2.51	2.35	0.87	1.24	0.55	1.09	1.29	0.66	1.56	1.64	0.38	0.49	0.26	0.1	0.3	0.2	0.22	1.21	0.71	0.57	0.46	0.44	0.54	1.71	0.44	1.27	0.26	0.21	0.56	1.13	0.54	1.16	1.16	0.23	0.57	0.48	0.86	0.61	0.29	0.46	0.32	0.69
ABCC3	0.61	4.87	1.06	8.9	1.41	2.44	16.71	0.22	0.7	0.12	1.71	3.05	3.07	2.96	1.76	87.57	72.85	0.01	0.23	3.27	4.25	2.69	2.78	3.35	1.59	1.53	15.83	19.93	1.36	0.28	2.65	2.64	0.63	0.55	7.26	3.13	13.52	2.87	4.51	5.57	19.55	28.99	38.75	35.82	32.15	23.4	48.84	47.49	49.14
ABCC4	108.78	18.73	35.75	62.24	63.42	47.23	12.67	84.62	66.44	8.23	24.38	29	41.37	37.37	19.21	27.78	31.13	5.79	4.62	32.86	22.35	32.78	30.86	34.76	182.7	128.52	25.63	18.71	48.64	97.23	17.32	32.32	10.18	53.85	7.93	54.48	27.06	49.39	41.84	35.71	2.65	1.07	5.25	5.44	7.65	1.32	7.42	8.85	4.35
ABCC5	23.92	80.53	13.23	30.79	29.66	83.77	69.42	53.31	46.25	13.82	49.53	57.18	57.79	53.52	34.52	74.52	67.76	6.69	8.42	34.21	33.68	74.67	64.72	73.01	36.59	31.36	34.15	35.36	11.65	27.47	63.65	39.17	46.53	9.87	46.73	11.61	35.74	33.77	36.33	45.77	56.58	4.92	33.3	56.14	23.36	8.82	34.51	33.3	35.95
ABCC6	0.14	0.28	0.31	0.9	0.6	1.98	7.01	0.58	0.23	0.1	1.06	1.14	1.6	1.04	0.83	0.79	0.46	0.61	0.5	3.67	4.34	0.74	0.5	0.44	2.01	1.45	0.66	0.93	0.18	0.35	5.27	3.15	0.32	0.14	0.21	0.16	0.83	0.44	0.43	0.74	5.06	1.48	0.67	4.69	1.74	0.36	5.68	0.44	6.47
ABCC8	0	0.07	0	0.19	0.04	0.03	0.08	0	0	0.12	0	0.03	0	0	0	0.06	0.07	0	0	0.07	0.16	0	0	0	0.11	0.25	0	0.03	0	0	0.05	0	0	0	0.03	0	0.13	0	0	0	0.09	0.01	0	0	0.02	0	0.02	0	0.02
ABCC9	0.37	0.16	5.38	0	0	0.14	0.05	0.02	0.01	0.23	0.04	0.13	0.07	0.03	0	0.12	0.21	0.05	0.1	0.07	0.02	0.16	0.16	0.13	0.21	0.1	0.25	0.11	0.13	0.55	0.08	0.02	0.19	0.04	0.03	2.64	0.02	0.04	0.05	0.16	0	0	0	0.01	0	0.06	0	0	0
ABCC10	13.68	30.09	19.4	12.81	19.27	24.48	29.62	52.54	46.22	10.16	8.91	9.97	33.22	29.45	19.87	15.24	13.16	20.16	23.08	16	20.7	21.44	23.85	28.39	18.56	20.67	15.05	16.09	23.76	25.81	37.14	25.72	92.88	6.12	25.91	19.57	15.2	21.08	22.45	26.49	30.16	8.33	16.71	17.59	19.62	4.76	19.6	19.06	21.78
ABCC11	0.04	0.23	0.02	0.46	0.23	0.25	0.53	0.27	0.2	0.48	0.13	0.04	0.37	0.18	0.17	0.17	0	0.04	0.1	0.43	0.51	0.24	0.09	0.1	0.03	0.15	0.3	0.17	0.52	0.2	0.34	0.08	0.23	0	0.08	0.02	0.33	0.55	0.54	0.36	2.96	0.13	0.02	0.1	0.23	0.23	0.04	0.1	0.13
ABCC12	0	0	0	0	0.02	0	0	0	0	0.08	0.04	0	0.08	0	0	0.1	0	0	0	0	0.02	0	0	0	0	0	0	0	0	0	0	0.02	0	0	0	0	0	0.05	0	0.07	0.02	0	0	0	0	0	0	0	0
ABCD1	18.52	13.98	11.97	21.17	35.31	8.31	20.04	33.74	38.37	8.71	8.84	12.59	7.62	6.72	5.75	19.41	15.59	10.84	12.83	13.2	20.52	7.94	9.28	12.61	16.63	23.04	25.29	35.49	12.61	9.03	25.04	15.27	28.62	9.02	13.6	7.29	29.6	35.44	36.9	10.71	37.27	39.32	50.27	37.38	44.97	27.45	45.75	38.14	61.15
ABCD2	0	0	0	0	0	0	0	0	0	0	0	0	0.02	0	0	0	0.49	0	0	0	0	0	0	0	0	0	0	0	0	0	0.03	0	0	0	0	0	0	0	0	0	0	0	0	0	0	0	0	0	0
ABCD3	23.85	27.86	40.92	26.21	57.21	26.13	27.24	40.59	31.55	73.9	79.51	73.86	44.38	50.9	37.84	85.31	85.02	16.36	11.37	97.87	86.63	72.47	58	57.78	52.76	45.36	27.77	35.11	30.62	28.39	59.35	34.82	36.31	19.8	24.96	74.31	32.04	58.27	56.06	42.66	39.09	6.44	8.74	9.63	8.02	4.68	8.39	8.48	6.79
ABCD4	53.18	44.09	22.72	24.27	43.75	45.47	37.7	46.96	39.7	104.57	43.71	40.24	34.29	32.3	23.61	30.87	31.12	18.22	20.38	44.94	47.08	45.08	42.54	45.73	40.21	31.72	33.73	33.85	42.32	63.13	30.11	36.98	72.51	21.32	36.05	21.9	18.18	46.34	56.94	41.79	38.53	42.79	39.57	47.99	39.69	50.51	52.58	37.62	42.14
ABCE1	40.65	62.86	33.62	45.02	70.91	52.01	49.31	52.25	43.26	223.86	260.14	239.03	72.75	81.93	58.11	99.87	118.96	22.74	16.42	120.12	66.7	92.4	56.51	59.41	77.47	58.65	41.76	44.75	60.58	110.81	149.3	50.64	89.79	38.01	44.85	59.98	33.68	73.49	67.42	66.28	52.99	4.74	30.42	21.47	17.37	13.28	19.23	35.19	13.3
ABCF1	116.38	98.94	127.26	72.58	119.38	190.37	83.05	135.43	138.86	284.28	125.48	149.8	125.95	109.89	114.56	85.01	90.32	83.3	96.42	100.71	92.68	73.22	79.04	91.36	157.72	151.26	115.24	120.42	133.02	153.35	170.28	131.64	94.51	45.88	56.03	111.48	61.47	106.41	125.71	196.74	121.33	45.13	61.16	51.35	49.27	31.78	49.42	62.51	51.3
ABCF2	41.35	109.08	51.16	65.38	41.54	43.67	79.49	37.17	38.66	91.29	84.17	78.88	55.01	52.91	47.04	111.07	107.4	106.07	126.62	57.42	59.97	63.45	64.89	73	37.08	50.34	72.8	63.26	64.49	90.7	56.63	30.24	60.15	23.08	74.87	54.29	59.26	43.1	46.08	50.56	79.24	6.3	20.17	16.35	18.49	3.36	15.76	27.99	15.91
ABCF3	66.35	156.69	82.78	240.61	170.74	125.5	201.61	242.93	219.14	133.33	220.33	280.24	209.09	206.08	195.55	135.63	130.62	79.07	90.17	114.73	124.43	227.61	240.87	251.49	171.03	193.62	160.05	165.96	91.08	164.83	141.18	173.67	152.55	38.1	110.5	88.28	231.22	233.76	247.38	177.15	239.27	74.81	56.13	48.88	62.25	63.47	53.87	55.21	50.3
ABCG1	22.81	3.08	10.32	6.3	10.84	13.06	18.38	2.04	3.3	26.67	8.97	14.7	9.86	11.82	12.93	14.67	10.57	8.41	10.07	11.89	16.94	25.05	19.36	20.62	9.42	12.43	15.25	12.25	5.89	1.55	3.72	7.66	1.09	23.29	2.71	2.61	6.73	9.77	10.43	6.52	5.01	119.69	84.8	89.03	61.4	41.29	64.93	56.49	85.61
ABCG2	0	0	0	0.04	0.23	0.02	0	0.28	0.15	0.22	0.07	0.09	0.29	0.11	0.03	0.27	0.56	0.06	0	0.15	0.23	0.23	0	0.01	0.09	0.03	0.27	0.34	0.07	0	0.15	0.01	0.33	0.05	0.03	0.09	0.21	0.04	0.04	0.12	0	0.04	1.53	0.38	0.94	0.28	0.11	1.31	0.38
ABCG4	1.44	0.17	0.26	1.58	1.23	1	0.46	3.17	2.38	0.71	0.17	0.14	1.03	0.92	0.64	5.68	5.07	0.25	0.26	2.67	4.77	0.04	0.3	0.25	0.42	0.68	0.62	0.79	0.41	1.52	0.65	0.78	6	0.61	0.21	0.18	1.17	1.72	1.34	1.29	0.19	0.05	0.04	0.02	0	0	0.02	0.06	0.12
ABCG5	0.35	0.11	0	0.16	0	0.74	0.04	0	0.11	0	0	0	0.15	0	0.06	0.37	0.21	0.07	0	0.15	0.12	0	0	0.05	0.28	0.09	0	0	0.05	0.04	0	0.06	0.09	0.03	0	0	0.04	0	0.03	0.14	0	0	0	0	0	0	0	0	0
ABCG8	0.13	0.1	0.03	0.13	0.02	1.24	0.18	0.71	0.44	0.03	0.09	0.09	0.18	0.08	0.02	0.24	0.17	0	0.02	0.03	0.04	0.02	0.02	0.06	0.29	0.22	0.16	0.02	0.1	0.15	0.15	0	0.09	0.06	0.04	0.03	0.03	0.03	0.02	0.07	0.02	0	0	0.04	0.02	0	0.06	0	0
ABHD1	1.42	9.88	0.14	3.25	1.76	2.74	4.59	2.45	1.29	0.89	2.77	0.62	4.25	2.31	1.16	2.66	2.2	1.09	0.82	0.82	0.69	0.83	0.98	0.42	1.36	3.15	0.41	0.38	0.25	3.61	0.98	2.02	6.82	0.4	7.02	0	3.69	1.2	0.63	0.52	1.19	0.01	0.41	0.73	0.46	0	2.03	0.25	1.21
ABHD2	13.21	18.65	46.49	15.56	15.81	55.9	30.73	41.93	42.12	19.01	19.5	22.67	71.04	86.92	75.68	30.29	28.46	12.13	15.4	49.88	70.3	16.62	16.46	19.7	64.12	53.75	47.64	49.51	63.68	22.36	27.73	24.01	20.19	6.26	13.51	56.69	17.36	19.72	18.75	81.16	18.04	37.69	33.48	23.17	33.21	6.83	15.55	49.08	29.76
ABHD3	0.17	2.9	24.82	6.96	13.8	0.65	16.34	12.96	9.2	12.63	5.73	4.88	7.08	6.73	7.57	16.77	20.88	8.4	7.81	17.36	21.12	13.97	12.33	12.36	20.71	14.67	15.04	18.3	6.32	3.68	19.37	25.9	34.75	8.71	13.79	30	14.96	33.68	32.1	5.57	43.06	21.74	37.98	32.81	28.32	41.59	36.35	35.44	22.31
ABHD4	36.31	57.26	58.74	35.77	37.69	18.04	41.45	26.16	28.79	40.05	21.36	35.32	16.89	16.98	16.19	38.27	27.18	11.23	15.58	26.32	33.75	19.16	24.71	26.76	66.47	61.42	63.85	63.62	13.5	32.56	18.86	41.52	19.45	25.96	61.81	59.65	42.19	46.43	48.7	20.85	53.95	34.68	17.18	16.11	14.03	13.46	14.15	13.61	16.8
ABHD5	7.43	10.57	9.49	7.74	14.4	9.47	7.09	9.13	9.14	42.14	28.7	39.34	7.03	8.69	8.79	14.55	13.43	4.35	3.62	27.08	30.19	17.27	13.09	13.51	9.54	9.55	18.18	21.64	11.9	23.81	7.98	23.31	14.7	10.91	9.85	13.81	7.22	18.19	17.27	14.18	10.29	18.62	4.85	6.12	8.25	5.31	6.13	6.58	5.66
ABHD6	2.3	0.96	1.35	1.25	3.43	2.05	3.75	6.91	6.33	4.65	3.17	3.69	4.9	6.17	5.99	15.63	11.76	1.56	2.26	11.55	13.64	5.51	5.65	5.94	3.81	3.64	8.54	8.37	3.58	5.25	3.66	11.56	11.55	5.04	2.48	5.73	2.37	4.36	3.54	3.48	4.6	29.53	12.27	11.19	9.9	17.58	9.94	12.08	13.5
ABHD8	9.07	24.44	48.92	12.58	15.39	17.39	16.02	26.33	22.44	9.65	12.47	11.72	15.01	13.62	14.12	59.61	52.07	16.56	17.74	31.39	30.31	18.45	22.69	22.85	29.83	37.47	11.8	11.65	11.18	6.3	15.95	23.91	234.59	12.26	51.18	34	16.46	18.54	19.28	24.57	55.24	25.14	29.5	25.89	23.63	8.25	32.49	23.06	34.5
ABHD10	30.44	34.07	18.18	51.94	28.15	16.13	30.47	47	45.66	35.14	67.04	50.14	41.32	42.18	31.04	32.73	39.22	16.94	12.31	65.57	49.59	39.14	29.77	29.04	42.96	33.84	31.08	28.11	30.3	41.28	77.95	40.55	49.39	38.15	30.26	33.77	59.61	39.04	34.45	23.04	51.72	5.52	21.73	15.13	14.71	3.54	14.68	18.27	8.12
ABHD11	463.46	407.47	279.39	420.16	329.11	474.82	514.81	194.07	175.31	235.08	291.83	282.57	547.02	552.53	551.15	485.1	476.26	456.28	510.94	156.6	270.4	234.54	258.69	288.84	216.98	217.86	234.87	256.62	234.16	482.87	184.86	333.67	282.44	213.09	321.7	190.41	389.53	277.36	293.56	341.22	127.62	7.41	30.4	24.7	32.23	5.77	42.53	27.03	27.25
ABHD12	52.39	52.76	164.47	89.88	124.79	47.97	39.37	77.19	76.38	68.55	77.43	60.33	88.99	97.4	107.3	89.17	87.21	99.19	101.06	98.01	112.12	62.64	78.01	75.66	43.18	41.58	59.21	63.43	70.28	49.44	119.84	109.28	152.05	63.7	99.16	191.58	119.18	124.94	115.19	64.4	84.85	74.46	180.84	167.68	167.17	126.15	180.8	151.4	189.47
ABHD12B	0	0.02	0	0.86	0.81	0	0.16	0.37	0.64	0.24	0.12	0.8	1.95	0.68	1.13	0	0.21	1.55	1.14	0.22	0.12	0.26	0	0.07	0.08	0	0.13	0	0.07	0.38	0	0.05	0	0.15	0.13	0.17	0.47	1.11	1.15	0	0	0	0.38	1.37	0.65	0.53	2.13	0.07	1.62
ABHD13	7.74	14.35	3.53	8.5	7.36	8.62	6.05	8.07	6.09	23.57	25.88	30.17	6.65	11.73	7.79	9.87	13.5	6.73	3.45	32.97	16.99	31.45	19.5	18.41	4.17	3.33	2.62	3.02	4.15	8.91	26.89	7.73	11.8	12.73	15.77	5.8	8.12	9.02	7.81	9.76	11.88	4.48	4.93	6.61	6.12	4.49	5.29	4.66	4.37
ABHD14A	41.92	13.18	16.96	12.59	11.35	17.99	20.07	13.52	15.34	7.84	18.23	16.86	20.9	18.82	19.47	19.07	23.67	20.4	15.69	19.27	21.81	32.35	40.73	35.32	6.4	10.22	23.63	21.85	19.25	19.58	5.88	15.23	26.67	28.71	12.73	11.71	15.15	8.54	9.5	15.16	23.94	1.2	25.03	23.14	12.1	2.34	21.58	18.77	23.52
ABHD14A-ACY1	92.39	52.35	27.62	62	91.75	78.87	62.06	53.44	46.45	52.99	55.18	50.73	92.03	78.96	77.38	62.05	62.93	80.28	89.83	40.44	45.39	180.18	209.87	207.77	35.82	53.31	103.2	107.5	116.85	178.09	26.6	67.76	63.48	63.28	51.22	26.1	75.3	72.91	72.93	91.76	68.86	3.3	50.48	44.8	33.2	4.52	47.42	42.66	45.66
ABHD14B	139.36	24.55	39.66	37.47	24.91	49.27	64.88	32.97	28.76	16.47	41.36	33.25	57.15	51.17	41.17	51.46	44.27	42.42	45.7	33.82	45.41	75.6	88.05	81.65	25.73	30.01	90.62	89.04	71.81	80.18	26.49	35.9	50.89	124.76	22.04	32.36	37.85	20.39	20.6	35.75	60.42	16.04	39.24	38.42	30.54	20.1	38.91	33.99	37.55
ABHD15	5.4	9.73	4.14	2.79	8.79	4.48	8.67	8.66	8.42	9.2	5.02	5.57	14.47	12.96	13.64	22.12	20.37	4.02	4.63	15.51	20.67	11	13.54	17.86	11.02	13.27	7.64	8.72	10.85	8.28	9.93	5.88	19.84	4.28	7.98	5.44	4.51	12.25	11.66	7.39	17.11	6.94	31.61	35.35	22.66	2.05	21.66	18.1	31.59
ABHD16A	215.43	94	114.97	119.92	141.23	138.48	86.87	154.75	149.77	153.78	62.34	76.15	129.61	123.22	117.39	74.59	70.25	96.38	108.96	70.38	89.25	125.01	153.99	169.14	147.56	193.26	136.39	145.34	220.3	258.76	116.41	124.62	135.22	208.8	118.64	129.86	181.26	180.7	177.17	181.06	140.15	78.34	89.95	88.57	88.6	51.23	83.23	80	80.76
ABHD16B	0	0	0	0	0.16	0.12	0	0	0	0	0.15	0.12	0	0.42	0	0.23	0.13	0	0.35	0	0.15	0.1	0.24	0	0	0	0	0	0.08	0.15	0.19	0	0.16	0.05	0	0.1	0	0	0.13	0	0	0	0.06	0	0	0	0.08	0.05	0
ABHD17A	116.22	50.38	51.86	40.43	56.15	42.28	45.5	50.04	51	26.71	17.87	13.93	61.68	59.91	61.88	34.39	39.64	85.01	64.09	42.43	50.47	40.01	63.18	56.57	35.53	57.5	80.73	87.04	41.41	45.28	30.16	71.68	57.89	165.26	106.16	36.85	62.42	39.45	58.02	59.87	70.23	74.19	86.75	72.44	66.04	83.69	89.48	45.65	79.38
ABHD17B	5.91	13.29	18.11	13.27	15.48	8.8	6.04	15.35	16.82	18.29	12.32	17.52	6.06	7.26	8.59	28.78	29.67	7.82	6.65	23.58	16.43	22.4	16.54	13.92	24.35	19.78	12.17	12.54	18.65	11.35	27.89	9.39	11.82	15.26	19.3	28.75	16.34	19.99	19.22	10.11	8.26	7.72	4.49	5.65	3.95	9.17	3.12	3.66	2.75
ABHD17C	40.33	23.95	92.07	44.55	58.37	79.39	43.12	10.77	9.59	36.23	28.13	36.42	21.14	22.18	13.83	19.99	17.04	31.54	30.75	29.42	31.21	24.67	24.12	25.74	69.04	63.23	29.48	27.27	79.77	21.19	18.15	8.61	18.25	41.04	36.09	102.18	50.79	61.85	57.2	85.52	11.09	138.01	1.48	3.37	4.35	4.79	2.62	5.19	2.54
ABHD18	4.65	9.34	4.96	3.63	8.05	12.3	9	14.03	11.69	28.71	9.17	6.66	13.52	12.08	8.21	13.76	14.81	5.8	4.83	11.2	10.85	10.88	9.06	9.12	7.6	7.27	6.56	6.21	12.58	9.72	11.27	6.47	8.61	4.73	8.29	9.16	4.58	10.09	10.28	11.92	5.44	4.19	5.57	6.96	5.2	3.86	4.71	4.81	3.74
ABI1	82.01	102.73	24.67	58	32.66	80.92	101.81	133.79	123.22	174.57	119.46	133.85	45.07	54.76	49.58	78.23	79.09	31.14	31.1	67.05	71.49	121.83	95.82	92.96	103.33	86.09	72.82	79.99	87.92	73.7	126.24	111.12	59.89	86.87	91.02	35.28	69.14	42.08	37.87	102.2	71.87	75.41	72.45	69.05	91.88	183.45	56.07	75.48	55.32
ABI2	7.31	16.28	16.66	18.01	10.08	23.53	12.22	34.58	29.59	10.78	5.8	4.67	13.54	15.85	10.83	14.69	16.46	11.94	13.26	27.62	21.71	9.77	8.24	9.12	12.87	11.99	9.83	7.39	26.62	16.28	17.55	10.26	8.18	4.88	14.35	20.43	15.66	9.83	10.83	21.16	10.14	4.86	1.8	2.73	1.85	5.61	2.02	2.1	2.98
ABI3	0	0	0	0	0	0.27	0.09	0	0.72	0	0	0	0	0.85	0	0	0	0	0.44	0	0	0	0	0.52	2.31	1.44	1.3	2.83	0	0	0	0	0.57	0	1.63	0	0	0	0.09	0.8	0.62	12.96	159.5	121.25	178.89	17.49	158.85	123.7	125.43
ABI3BP	0	13.07	0	3.75	3.91	7.19	5.11	0.86	5.33	0.11	0.44	3.62	0.57	0.61	0.72	0.17	0.23	0.16	0.18	5.18	3.82	0.45	0.27	0.69	1.04	0.5	0.58	0.48	1.21	0.04	1.91	2.67	1.59	0.48	3.03	1.34	0.8	0.9	8.44	1.26	0.52	33.51	0	0	0.13	8.67	0.28	0.8	0.39
ABL1	30.92	6.75	56.39	9.38	43.67	37.76	19.62	35.95	35.52	17.18	12.39	14.34	19.12	16.88	14.84	16.47	16.18	36.24	42.52	36.76	41.82	18.82	19.2	25.21	68.33	73.21	25.51	24.29	48.64	42.23	44.03	25.6	19.15	6.58	6.29	38.31	8.02	45.05	50.78	38.17	34.61	20.98	16.72	20.42	19.22	5.88	12.98	20.24	25.01
ABL2	15.31	12.15	6.44	4.72	13.1	13.93	9.36	20.6	18.47	10.83	10.16	13.33	15.97	15.44	13.95	37.72	37.35	13.46	15.7	19.16	17.62	22.67	21.87	27.17	20.78	15.76	17.98	15.87	21.64	17.01	28.13	9.24	8.22	6.19	5.95	7.99	3.22	12.24	12.74	9.36	9.57	34.49	11.49	11.36	14.31	33.81	11.41	13	11.79
ABLIM1	77.04	121.25	93.96	38.83	119.07	180.18	65.96	102.94	97.99	76	69.51	61.22	307.23	285.66	181.07	277.62	295.3	76.86	89.7	158.23	113.99	57.06	53.97	57.98	140.46	160.24	105.44	110.8	113.47	97.88	176.57	158.19	160.19	19.19	108	122.56	36.35	85.44	89.99	176.58	45.06	2.16	0	0	0	0	0	0	0
ABLIM2	3.49	2.21	7.43	9.2	4.35	1.46	2.63	10.54	11.13	5.37	2.51	3.35	6.83	8.62	12	10.29	10.54	10.18	12.49	5.43	8.76	4.07	4.9	6.24	9.49	12.93	7.87	10.93	8.86	2.76	7.28	2.87	1.11	2.67	6.56	9.41	16.55	4.86	4.69	2.38	0.53	0.35	0.24	0.36	1.59	0.06	0.49	0.37	0.32
ABLIM3	0	1.23	0	1.03	0.69	0.39	0.65	0.41	1.22	1.31	0.07	1.97	3.19	5.64	7.52	0.44	0.53	0.11	0.07	0.65	2.55	0.95	0.5	1.16	0.7	0.41	2.33	2.26	1.22	0.01	0.05	0.46	0.1	0.05	1.93	0.1	0.79	1.51	2.32	0.58	0.27	2.93	13.16	4.04	10.2	1.46	3.65	13.28	6.52
ABO	35.37	5.9	2.69	7.03	10.38	6.51	5.83	1.42	0.82	3.89	3.03	2.89	3.55	3.13	0.98	3.12	2.41	3.94	3.92	1.26	2.77	4.19	5.88	6.33	4.36	6.73	0.74	0.59	0.97	3.62	0.35	2.21	0.52	14.19	2.88	9.27	11.69	9.6	10.02	4.61	5.71	0.03	0	0	1.32	0.07	0.2	0.04	0.68
ABR	0	0	16.63	12.5	1.82	2.84	2.79	0.73	2.15	4.15	1.84	2.28	8.44	9.77	8.31	16.72	14.44	2.16	2.31	18.9	22.02	0	0	0.68	13.75	10.59	12.36	15.81	5.72	0.26	3.88	8.94	3.76	0.27	0.6	16.01	20.1	1.66	2.04	4.14	1.43	83.22	69.52	74.4	71.32	71.57	56.11	82.15	89.07
ABRA	0	0	0	0	0	0	0	0	0	0.32	0.25	0	0	0	0	0.12	0	0	0	0	0	0	0	0	0	0	0	0.05	0	0	0	0	0	0	0	0.06	0	0	0	0	0	0	0	0	0	0	0	0	0
ABRACL	44.37	31.79	281.73	129.62	24.49	74.06	74.49	91.7	103.34	203.88	118.73	116.75	26.45	35.68	25.44	44.67	54.77	35.91	22.42	88.45	92.9	48.62	39.58	37.44	28.48	31.3	69.57	78.68	115.82	23.06	62.67	161.34	106.32	114.32	99.77	318.57	183.19	43.38	29.85	136.25	113.44	51.06	140.91	106.47	92.89	28.55	91.75	121.15	66
ABRAXAS1	3.5	9.48	1.26	6.03	4.61	9.97	10.47	6.65	5.94	34.9	10.27	9.3	8.35	8.48	3.06	5.5	7.26	2.94	2.45	6.07	4.09	5.46	3.17	2.87	5.75	4.54	1.11	1.06	4.71	5.41	5.48	3.22	6.94	2.62	6.43	1.16	3.45	4.17	3.75	5.74	2.34	1.28	1.83	2.47	2.57	1.51	2.09	3.07	1.6
ABRAXAS2	29.2	26.95	27.95	12.69	27.96	36.78	17.5	19.41	19.82	64.8	66.25	59.42	40.61	43.4	40.45	43.9	56.82	8.9	9.37	34.71	34.48	47.25	34.36	36.44	67.21	56.04	20.5	24.68	46.33	29.64	49.13	21.32	36.21	26.74	20.68	37.28	10.48	33.11	32.69	53.38	13.63	11.94	15.99	13.83	13.6	4.25	10.48	14.44	9.53
ABT1	50.96	46.09	30.26	54	28.98	43.53	34.08	49.28	46.17	37.4	32.95	27.47	49.88	42.64	42.88	36.73	33.98	58.22	59.82	29.58	28.17	41.05	52.13	46.79	49.2	50.09	42.4	41.56	52.97	63.91	51.67	42.1	46.55	104.44	90.7	36.52	60.45	34.88	36.59	64.91	58.07	14.97	24.57	16.4	14.96	4.02	14.15	17.53	12.35
ABTB1	124.44	155.86	22.63	79.29	34.36	96.59	207.11	61.24	43.8	4.19	5.02	7.21	41.93	40.45	30.94	32.98	24.69	13.58	15.26	6.6	10.02	20.77	24.93	26.05	38.59	54.09	18.41	19.45	19.22	18.32	57.51	53.89	74.22	58.46	176.02	24.77	100.51	55.64	61.19	84.07	78.38	97.89	38.55	45.36	42.68	124.34	68.08	29.61	57.63
ABTB2	2.5	1.09	20.57	3.23	15.03	1.5	1.31	4.16	4.58	1.29	8.47	19	1.88	2.95	2.96	3.58	2.69	3.88	4.07	5.65	7.88	4.27	3.36	2.88	9.97	8.07	7.47	8.65	9.22	4.87	1.18	4.86	12.32	2.75	2.3	11.95	3.45	33.79	38.6	4.69	3.85	6.5	0.7	1.01	2.42	21.95	0.7	1.55	1.84
ACAA1	137.47	86.87	100.83	253.47	125.66	83.56	135.57	120.16	99.67	47.29	69.19	97.08	72.21	71.87	75.6	92.56	104.5	65.54	77.38	62.09	92.25	126.59	157.22	153.15	72.44	110.85	118.97	118.76	105.81	103.09	116.97	122.13	133.17	182.35	133.35	88.7	325.58	144.17	158.35	90.98	146.85	180.31	153.53	158.37	184.63	203.5	163.7	163.69	140.96
ACAA2	16.72	64.51	33.65	59.36	28.3	12.4	16	69.39	70.82	41.5	34.87	38.36	38.08	34.98	34.05	77.82	88.19	18.29	17.2	57.94	63.59	43.63	41.64	44.42	32.57	34.09	16.5	16.28	60.1	33.58	23.44	38.04	122.42	32.54	63.28	87.78	86.76	34.68	32.57	23.97	31.98	42.36	57.93	42.36	38.83	16.34	31.81	53.75	30.59
ACACA	13.31	11.64	19.03	9.66	29.33	10.31	19.81	38.11	34.51	13.54	12.2	15.72	42.57	44.32	37.13	46.14	45.65	13.66	16.05	42.57	47.07	35.69	37.37	46.45	24.61	20.68	17.03	15.94	36.71	28.04	33.82	41.14	21.52	4.24	5.12	19.25	7.48	14.32	15.36	14.84	26.5	0.96	3.94	3.05	3.32	1.33	3.07	4.91	2.96
ACACB	2.83	8.33	6.47	9.31	2.15	10.61	7.28	29.86	25.9	6.99	2.69	3.93	19.69	20.61	18.8	5.86	6.5	10.76	13.07	8.71	12.95	2.94	2.63	2.95	18.47	17.01	6.79	5.86	5.81	6.6	6.38	4.72	9.7	0.49	3.46	6.85	8.24	2.54	2.79	6.01	2.55	0.98	2.41	1.95	1.58	0	1.26	1.24	2.75
ACAD8	62.71	48.48	22.3	58.44	30.68	31.24	67.7	39.14	38.43	17.27	22.79	23.97	74.47	78.36	69.55	62.33	58.16	27.4	35.56	50.89	66.03	66.55	71.35	72.41	52.22	57.86	62.8	62.67	35.89	22.76	41.56	50.21	80.94	48.09	40.56	25.52	75.2	28.84	34.42	34.5	65.08	22.26	25.43	29.57	24.04	13.07	31.5	22.47	29.47
ACAD9	73.54	124.97	86.48	161.57	116.61	65.55	169.67	196.58	185.72	55.25	87.75	83.09	222.77	215.5	182.67	206.75	198.48	85.02	97.56	99.94	108.7	132.7	145.6	146.13	159.23	145.12	105.94	102.48	116.39	136.23	156.02	155.03	131.57	73.82	115.99	113.73	211.45	105.38	103.25	84.08	202.89	14.27	57.68	45.59	44.24	11.05	42.45	56.26	40.61
ACAD10	28.22	22.71	21.86	14.11	37.51	26.75	23.61	44.2	39.34	11.27	16.75	16.3	42.54	43.81	33.82	35.66	38.77	35.14	39.38	27.25	36.5	35.12	31.45	32.79	47.78	49.31	17.59	18.18	31.86	20.9	37.15	26.01	30.7	9.93	12.86	15.43	10.97	35.69	38.7	16.22	17.41	8.16	12.27	12.35	11.59	2.13	13.43	13.44	13.99
ACAD11	19.39	47.56	8.9	78.43	22.88	26.07	103.86	118.55	93.73	35.24	23.64	26.31	57.71	59.32	40.6	62.47	55.54	3.2	2.47	45.1	42.16	32.54	26.33	26.1	31.18	22.48	17.47	18.44	25.21	23.52	51.73	23.89	47.9	5.96	21.9	7.57	46.41	23.41	25.12	15.38	54.65	20.57	16.71	17.51	25.46	25.37	26.9	18.7	23.43
ACADL	0	0	0.03	1.72	0	0.63	0.34	0.36	0.75	0.7	0.09	0.29	0.58	0.86	1.5	0.14	0	0.16	0.21	1.24	3.64	0	0.05	0	0.06	0.35	0.4	0.12	0	0.37	1.15	8.14	2.25	0	0	0.03	1.01	0	0.11	0.78	0.8	0	0	0	0	0.13	0	0	0
ACADM	32.66	80.1	64.9	81.05	63.93	60.32	85.87	62.39	58.82	121.23	80.39	71.5	70.02	70.11	66.18	50.69	62.89	19.26	13.56	76.63	65.86	124.9	87.87	86.22	43.36	43.11	25.43	25.3	37.34	35.14	74.76	32.36	27.12	22.93	44.46	91.97	89.28	40.73	37.58	56.05	81.95	5.44	35.09	38.57	26.9	7.99	26.13	36.48	28.38
ACADS	15.6	19.1	16.41	38.87	28.36	15.23	30.8	18.97	18.99	9.64	3.87	2.51	24.54	22.25	23.3	39.77	31.55	42.99	39.45	33.94	47.34	13.95	21.66	20.43	49.67	60.52	31.01	37.44	22	22.29	10.64	45.93	21.82	23.63	26.95	14.77	53.95	37.92	41.26	14.11	35.56	19.25	40.96	34.14	41.13	10.96	37.31	28.87	31.94
ACADSB	18.25	24.97	8.01	9.42	21.4	16.57	10.03	9.9	7.25	11.69	20.48	19.12	35.11	42.37	38.55	38.16	41.68	5.96	4.91	16.66	19.49	17.87	14.81	17.63	22.88	22.44	9.5	8.63	17.39	18.08	15.58	7.51	11.19	14.17	12.41	8.64	6.77	20.59	20.36	12.09	6.24	1.07	2.89	3.4	3.4	0.68	3.15	3.21	3.53
ACADVL	316.31	325.12	296.86	1058.15	445.19	234.45	351.09	462.05	438.56	395.64	219.08	240.75	506.27	535.23	571.36	534.3	553.58	258.24	256.47	259.86	326.78	356.29	414.01	408.99	319.39	288.42	289.41	341.37	191.82	348.38	389.21	349.59	134.06	234.44	287.58	379.94	1288.74	463.09	546.03	342.81	566.13	730.58	453.19	408.8	456.54	927.04	444.64	450.9	386.84
ACAN	0.02	0.01	0.02	0	0	0	0.02	0.02	0.03	0.12	0.02	0.05	0.08	0	0	0.13	0.05	0	0.02	0.05	0	0.03	0	0	0.03	0	0	0	0	0.01	0.05	0.01	0	0	0	0.03	0.01	0.01	0.03	0.04	0	0.01	0	0.01	0.01	0.04	0.01	0	0
ACAP1	0	0	0	0.37	0	0	0	0.39	0	0.33	0.47	0	0	0	0.01	0.57	0	0.34	0.72	0.03	0	0	0	0	0	0	0	0	0	0	0.17	0.1	0.29	0	0	0	2.42	1.17	0	0	0	36.6	14.9	35.26	39.29	5.43	39.64	27.87	36.44
ACAP2	28.64	59.59	15.06	23.22	33.29	47.2	70.48	27.13	21.53	76.46	55.84	46.63	128.86	136.03	90.15	130.2	147.31	14.47	9.65	109	87.79	185.21	120.63	123.12	40.04	33.04	33.62	36.99	44.83	64.83	127.36	38.65	34	22.96	31.47	30.43	17.77	36.49	34.84	45.71	86.38	24.09	12.63	18.28	16.34	13.88	13.97	15.41	14.97
ACAP3	15	9.84	14.03	10.62	75.7	18.15	43.95	24.5	23.81	7.79	5.1	7.33	21.65	26.91	26.97	31.45	27.28	28.29	27.7	32.08	51.26	12.6	14.1	14.77	21.11	24.02	23.34	34.07	7.65	15.47	27.32	35.86	23.55	9.93	11.8	14.33	15.43	86.13	110.79	26.72	64.18	27.15	22.19	22.83	23.57	34.66	32.62	21.26	31.52
ACAT1	37.99	63.41	62.87	78.04	94.96	46.64	32.99	32.67	28.03	38.81	38.35	31.45	59.47	56.33	56.42	49.47	46.99	14.85	10.74	80.61	79.72	18.49	17.9	17.55	79.3	75.66	32.08	27.93	32.41	37.07	22.35	50.79	52.33	32.53	39.87	72.38	66.2	75.62	70.94	45.26	14.75	7.29	67.2	60.33	34.48	10.19	34.45	58.47	28.26
ACAT2	8.42	7.82	136.25	34.41	18.37	15.19	35.85	30.1	32.81	19.78	22.92	22.64	60.18	63.61	67.95	19.86	20.22	8.31	5.79	19.88	18.6	30.69	31.41	30.98	41.72	30.11	22.19	22.42	40.57	26.86	18.52	37.63	25.73	4.74	6.69	140.5	27.94	7.9	7.52	22.9	42.58	13.34	14.64	13.69	17.23	20	13.59	14.39	9.19
ACBD3	63.77	106.77	57.87	109.7	54.27	55.57	54.45	79.55	79.23	359.67	224.37	227.39	85.95	97.23	104.4	84.57	105.47	33.13	29.36	156.18	102.69	184.17	126.53	122.21	157.05	145.77	91.84	93.95	103.53	113.41	163.77	64.27	63.84	84.36	73.93	88.46	100.49	83.89	80.42	75.55	74.44	32.41	17.09	22.33	24.11	44.19	18.01	23.97	16.24
ACBD4	36.69	29.32	10.47	18.83	19.24	50.41	25.36	33.09	29.96	3.98	5.43	3.84	25.07	25.92	12.3	28.94	25.02	15.67	18.19	10.81	13.91	18.68	19.76	18.2	26.36	34.29	13.5	11.35	28.83	19.82	38.43	24.95	34.33	37.77	33.99	9.61	19.65	22.41	25.65	40.9	31.24	8.69	10.26	10.19	9.41	7.51	14.51	6.94	9.54
ACBD5	14.95	33.63	7.17	22.73	16.48	21.13	17.73	69.61	63.45	89.19	42.61	39.32	18.65	21.65	18.65	29.69	27.09	9.02	10.77	40.1	41.96	42.24	32.83	29.63	44.04	45.71	23.47	25.57	33.57	35.77	31.56	41.53	38.92	14.16	33.42	7.82	21.18	28.35	27.07	35.79	26.63	15.03	19.46	22.49	26.63	11.74	16.89	22.07	17.83
ACBD6	62.69	48.51	35.46	44.43	59.56	51.01	35.59	61.06	57.58	41.65	32.31	28.05	33.67	28.91	24.02	45.32	48.28	43.6	44.2	31.63	32.96	33.26	33.14	38.46	42.21	48.4	24.93	24.35	42.49	43.37	60.26	50.37	41.08	47.78	39.27	32.1	35.82	52.41	54.66	41.46	29.77	1.24	17.39	15.98	14.9	2.11	17.08	14.69	13.84
ACBD7	0.94	7.87	5.45	4.6	9.46	11.32	5.68	18.56	22.51	7.15	5.59	3.68	7.17	5.96	5.39	6.56	10.74	4.52	4.24	17.73	12.4	11.14	6.75	7.16	21.69	14.52	2.75	2.54	8.71	8.45	8.18	11.96	3.71	1.12	10.76	8.48	2.71	5.72	7.53	15.94	1.67	0	0.09	0	0	0	0.04	0.39	0.1
ACCS	49.51	20.06	21.69	31.36	30.77	15.54	42.95	40.21	31.61	9.02	8.2	7.32	12.47	7.82	4.33	9.95	7.17	7.69	11.41	8.4	14.19	15.14	14.09	15.85	27.8	31.34	29.01	25.76	21.93	7.31	17.26	16.04	73.01	17.37	12	17.71	28.28	32.38	43.15	8.56	13.41	4.83	48.14	43.36	28.54	10.72	50.9	31.01	28.3
ACCSL	0	0.13	0	0	0.13	0	0.12	0	0.16	0	0	0.1	0.46	0	0	0	0	0.11	0.19	0	0.06	0	0	0	0.08	0.07	0	0.08	0.07	0	0.16	0	0.06	0	0	0	0.07	0	0	0.14	0	0	0	0	0	0	0.06	0	0
ACD	10.82	13.02	35.97	28.23	21.72	8.7	12.22	20.4	18.24	5.48	5.88	5.35	16.84	11.06	13.08	13.02	8.79	13.01	17.5	15.27	19.01	7.24	11.58	8.85	13.65	15.95	18.49	18	11.81	19.46	19.67	12.31	21.23	5.94	10.61	24.44	14.47	21.59	21.71	7.08	19.28	23.28	17.37	13.65	19.13	21.53	21	19.35	22.7
ACE	35.4	0.47	14.42	3.5	3.6	6.37	11.43	7.52	5.72	2.17	0.68	0.87	7.49	7.25	8.01	7.33	6.91	0.73	0.69	2.38	3.12	4.95	7.27	7.28	3.24	3.34	4.97	4.36	1.46	2.16	1.68	3.27	5.27	7.4	0	7.13	1.53	2.17	2.39	6.61	4.43	5.37	24.04	4.61	23.09	6.72	8.04	33.95	17.42
ACE2	0.19	1.41	1.52	2.57	3.46	0.21	1.04	0.83	1.5	15.02	5.06	5.93	0.12	0.71	0.59	0.29	0.05	0.11	0.2	0.46	0.45	1.28	2.06	3.81	6.36	6.23	9.98	15.7	4.97	1.35	2.15	1.96	0.5	0.86	1.32	1.58	2.94	12.77	13.24	1	1.29	0.01	0	0.02	0.15	0	0.02	0.04	0
ACER1	0.38	0	0.07	0.09	0.07	0.5	0.06	0	0	0.15	0.15	0	0.14	0	0.23	0	0.07	0.27	0.35	0.17	0.07	0.1	0.08	0.08	0.08	0	0.06	0	0.14	0.13	0.39	0	0	0.03	0	0.1	0.06	0	0	0.08	0.08	0	0	0	0	0.26	0	0.04	0
ACER2	7.37	1.73	2.81	10.68	5.44	3.51	3.56	14.74	12.33	6.84	18.01	19	11.53	12.69	10.43	13.22	11.44	4.53	6.31	2.55	3.41	13.73	11.91	13.61	21.21	23.29	5.68	4.33	40.27	32.2	10.52	10.09	8.82	9.91	1.57	5.76	19.22	11.9	11.72	3.29	1.27	1.19	0.21	1.06	0.75	0.01	0.57	0.94	0.7
ACER3	7.61	10.7	10.88	18.37	18.34	5.38	6.17	6.2	5.74	12.35	8.41	7.07	12.26	15.87	11.83	11.19	13.89	2.56	2.62	14.79	12.97	11.42	9.13	9.23	16.77	14.76	5.64	5.85	12.73	4.38	6.69	4.11	4.88	8.09	9.72	28.56	27.69	17.97	18.29	7.72	4.37	12.88	15.58	17.62	14.86	7.15	13.91	15.6	13.23
ACHE	0.14	0.13	0.05	0.77	0.34	0.36	0.62	0.18	0.31	0.29	0.12	0.14	0.39	0.41	0.14	0.54	0.64	0.64	0.64	1.19	1.75	0.32	0.16	0.29	0.69	0.09	0.79	1.2	0.29	0.24	0.15	1.87	1.48	0.69	0.38	0.2	1.31	0.94	1.54	0.33	0.43	6.55	1.46	0.67	3.48	9.94	1.34	1.56	0.99
ACIN1	176.67	101.86	113.6	101.4	82.62	127.75	161.54	159.77	138.16	140.53	114.11	129.1	139.4	128.3	106.32	102.07	102.71	52.67	61.81	127.92	125.7	103.32	102.33	111.02	135.75	118.11	111.92	107.53	91.5	113.81	107.47	102.86	112.16	58	71.15	97.57	99	87.99	104.39	125.21	132.62	125.18	75.91	79.08	79.57	89.75	82.89	93.61	97.09
ACKR1	18.81	1.1	0.43	0.17	2.57	1.8	3.77	1.15	0.67	0	0.23	0.37	0.85	0.79	0.26	0.26	0.19	0	0	0.34	0.17	0.39	0.43	1.21	0.23	0.19	2.83	1.94	0.06	0	0.29	0.09	0.12	12.5	0.23	0.73	0.12	0.13	1.7	0.07	0.32	1.06	0.03	0	0.22	0.06	0.34	0.6	0.76
ACKR2	9.56	3.62	0.66	24.73	36.47	3.12	6.95	2.88	3.33	53.64	29.68	48.15	22.36	33.39	56.34	1.66	0.97	24.04	36.73	5.44	4.76	36.35	54.66	67.02	39.45	25.47	58.16	59.76	116.05	51.78	1.18	52.04	0.64	6.86	2.79	0.92	43.38	48.45	48.51	5.31	12.83	0.1	0.17	0.47	0	0	0.47	0.3	0.44
ACKR3	0	49.46	1.05	11.18	3.29	20	18.49	2.93	7.97	0.32	3.55	6.35	3.54	3.45	1.84	1.72	2.05	4.54	4.94	27.38	18.33	28.68	14.75	14.98	29.37	33.99	2.2	2.61	27.46	1.81	5.07	76.36	14.37	1.2	64.86	4.21	6.57	1.03	2.41	44.51	3.58	437.99	114.32	188.31	169.93	39.47	261.77	172.11	344.79
ACKR4	0.04	0.23	0.48	0.29	0.42	0.37	0.92	0.82	0.99	0.23	0.24	0	0.43	0	0.18	0.26	0.09	0	0.18	0.63	0.35	0.07	0.25	0.26	0.23	0.06	0.32	0	0.26	0	0.15	0.35	0.25	0.06	0.16	0.37	0	0.99	0.69	0.61	0.26	0.23	0.9	0.3	0.61	0.51	0.16	0.63	0
ACLY	115.03	65.47	77.98	59.68	83.15	64.34	89.71	162.25	155.86	60.88	64.1	78.83	142.15	133.47	115.29	194.05	181.98	94.06	110.02	119.57	116.38	129.19	130.48	155.81	115.24	118.91	81.24	82.62	167.47	144.64	115.24	141.04	86.97	37.75	35.77	66.95	50.14	61.52	64.5	78.1	121.2	36.34	64.82	58.39	68.06	16.13	45.02	77.42	64.07
ACMSD	0	0.11	0	0.21	0	0	0	0	0	0.97	0.67	0	0	0	0	0.25	0	0	0	0	0	0	0	0	0	0.09	0	0	0.19	0	0	0.06	0.09	0	0	0	0.09	0.19	0	0	0	0	0	0	0	0	0	0	0.13
ACO1	15.23	17.87	13.01	12.46	15.16	5.82	11.94	26.66	22.44	17.7	15.62	12.66	28.41	30.69	27.55	21.77	19.49	5.26	4.83	36.82	40.76	15.96	14.67	13.12	36.52	38.97	10.08	10.32	10.61	17.42	10.56	12.65	4.6	6.78	7.94	16.95	13.11	10.67	12.6	6.58	15.32	19.55	6.17	4.83	5.42	7.23	3.72	10.46	4.9
ACO2	153.29	143.82	221.5	131.69	120.05	143.15	225.31	272.52	255.07	151.12	72.73	83.99	440.55	462.67	459.97	242.73	231.77	291.55	352.17	283.63	394.34	189.78	217.18	224.59	322.93	401.97	126.49	127.19	138.54	264.72	215.02	161.07	101.96	59.26	88.11	164.01	104.63	109.66	105.81	162.85	204.31	51.91	142.4	115.07	120.97	44.89	102.75	151.67	128.68
ACOD1	0	0	0	0	0	0	0.05	0.3	0	0	0.08	0	0	0	0	0.22	0.23	0.07	0.15	0.49	0.07	0.04	0.04	0.09	0.33	0.07	0.21	0.11	0.71	0.5	0.22	0.02	0	0.32	0	0.14	0.56	0	0.04	0.11	0.17	2.63	1.46	0.43	10.01	7.65	2.75	2.04	1
ACOT1	20.03	12.73	29.68	18.09	17.05	11.94	9.87	12.05	10.23	27.6	19.49	15.62	8.32	8.15	7.97	9.75	7.52	22.57	23.38	31.31	42.02	11.12	10.99	10.75	33.96	23.43	27.5	31.07	26.26	25.6	7.8	11.73	24.98	38.09	24.67	26.78	23.16	17.47	19.75	18.01	14.65	8.06	57.98	41.95	35.01	4.04	26.54	37.68	28.38
ACOT2	22.48	15.48	26.05	19.95	18.01	14.37	11.39	14.66	15.04	42.14	20.18	17.02	10.38	9.76	10.7	12.24	9.87	22.35	26.86	42.72	56.92	15.7	16.44	17.33	38.96	27.08	36.41	40.73	28.26	34.24	10.04	15.19	29.53	47.08	29.89	24.82	27.24	18.92	21.3	22.18	17.82	9.26	71.99	49.48	41.09	5.05	32.72	48.98	37.62
ACOT4	2.1	3.69	7.16	5.75	3.17	2.69	1.89	6.08	5.79	6.3	6.82	8.41	3.24	3.26	2.89	10.57	9.57	9.24	8.95	7.57	10.11	10.61	14.83	14.37	14.03	9.05	6.73	8.01	8.07	2.21	2.68	8.04	7.63	12.63	7.89	9.59	13.75	4.95	4.55	3.98	5.12	0.43	6.12	1.68	3.27	0.44	1.06	3.3	2.3
ACOT6	0	0	0.07	0.08	0.69	0	0.06	0	0.25	0	0.13	0	0.24	0	0	0.3	0	0.12	0	0	0.2	0	0	0.07	0.18	0.22	0	0	0.07	0.07	0	0.05	0.21	0	0.05	0.18	0	0.29	0.17	0.08	0	0.04	0	0	0	0	0	0	0
ACOT7	22.66	6.63	17.43	16.72	56.76	22.72	14.23	23.54	23.85	9.99	4.32	5.01	11.75	11.03	13.44	8.17	10.44	18.8	19.71	20.13	23.35	3.82	4.75	5.19	13.47	17.59	17.56	18.61	16.03	14.53	8.42	22.83	34.61	16.67	9.4	10.44	14.89	29.56	31.07	34.38	12.47	5.72	24.68	12.39	18.98	6	13.07	25.28	17.78
ACOT8	50.46	40.4	67.68	55.74	62.23	35.76	32.75	112.89	106.04	26.83	25.41	23.31	47.8	53.86	51.01	48.6	43.91	50	49.24	43.32	38.37	61.62	62.89	62.26	53.57	71.96	55.67	65.98	47.62	31.73	49.16	62.72	60.14	80.14	80.99	71.48	77.67	75.7	66.51	36.35	56.82	12.68	22.14	16.76	18.1	5.52	22.4	23.18	20.58
ACOT9	13.81	11.3	36.44	23.71	59.83	20.2	16.89	30.53	33.73	30.52	19.73	20.04	16.62	16.54	19.07	7.24	6.92	13.41	13.12	15.27	19.32	11.76	12.36	13.48	25.15	21.58	25.47	25.48	23.35	20.33	9.49	27.22	15.45	16.03	15.93	36.07	21.52	61.22	61.94	25.33	12.05	112.36	48.02	54.52	42.2	84.5	40.98	37.98	30.59
ACOT11	2.2	16.83	7.44	3.02	3.24	10.84	14.23	16.96	13	15.88	15.11	16.06	22.17	22.44	19.01	19.03	16.47	5.85	7.81	24.7	34.06	12.71	14.97	18.2	19.98	19.46	5.97	6.33	8.27	8.15	34.17	13.12	7.65	1.48	12.76	8.35	3.05	3.87	4.08	11.73	8.44	0.58	9.38	6.52	7.56	1.08	7.64	7.07	9.93
ACOT12	0	0.11	0.05	0	0.11	0.08	0.05	0.1	0.13	0.1	0	0.08	0	0.14	0	0.16	0.26	0	0	0.06	0.05	0.07	0	0	0.07	0	0	0	0.06	0	0.13	0.04	0	0	0.03	0.04	0.05	0.12	0.26	0	0.06	0.03	0	0	0	0	0	0	0.04
ACOT13	12.1	15.05	30.56	8.05	6.02	8.06	18.23	11.4	13.13	36.73	24.63	17.06	13.4	11.26	10.88	6.95	6.9	5.74	4.74	31.88	31.87	6.05	6.98	6.69	14.94	17.5	39.36	35.44	11.35	25.92	24.09	16.12	8.09	20.61	17.94	34.01	11.49	6.44	5.45	8.75	28.34	5.38	20.06	13.21	11.76	3.04	12.2	17.52	10.93
ACOX1	50.77	27.78	18.3	28.2	25.91	31.55	12.48	60.47	59.26	88.9	49.32	54.47	60.73	68	57.9	15.06	15.61	47.62	50.74	94.93	106.77	52.67	50.78	52.71	57.5	54.4	69.28	70.64	153.08	122.54	37.78	29.51	25	40.25	24.98	38.76	40.63	39.43	38.06	32.14	15.19	14.85	11.69	10.81	12.17	6.75	7.77	14.34	9.58
ACOX2	1.84	4.58	22.06	11.53	3.37	18.45	7.49	17.29	13.61	12.08	5.5	5.7	6.41	6.74	3.52	1.11	0.7	0.08	0.14	4.32	4.59	10.71	10.64	9.55	11.57	11.39	11.2	8.67	2.29	14.55	1.3	0.13	2.71	0.6	1.99	27.96	9.22	2.95	3.24	13.66	0.24	0.35	1.74	1.68	1.98	0	0.7	3.42	2
ACOX3	6.32	4.91	31.7	12.57	17.32	11.68	4.34	26.42	28.21	8.18	3.9	6.88	18.7	16.73	15.7	18.82	15.5	22.56	26.02	25.34	36.27	12.43	12.3	15.29	30.73	35.6	18.38	19.55	24.69	8.35	16.32	8.66	11.67	3.5	3.2	34.57	13.87	16.56	15.68	10.88	6.61	13.66	14.05	10.77	12.85	4.5	11.21	13.16	11.48
ACOXL	0.46	2.73	0.88	1.96	2	2.03	0.25	2.24	2.39	2.69	2.69	3.98	1.3	1.09	0.53	1.06	1.07	0.92	0.97	2.67	6.92	0.41	0.35	0.44	0.73	0.54	0.13	0.11	0.5	0.84	0.66	1.25	4.14	0.2	1.5	0.67	1.31	0.89	1.17	2	0.1	0.01	0	0	0.2	0.01	0.04	0	0.02
ACP1	112.68	92.19	94.54	172.91	131.45	238.62	205.22	116.33	124.64	266.92	269.19	238.75	120.84	125.63	120.96	110.63	122.21	116.07	96.31	194.87	150.95	188.72	164.75	145.67	155.43	193.8	130.33	118.77	125.48	114.55	106.84	112.15	245.29	215.12	132.78	111.38	222.31	152.88	138.55	274.39	156.96	23.12	46.49	42.25	34.71	40.83	44.79	51.05	31.34
ACP2	43.98	41.14	45.17	33.9	32.65	23.57	43.83	78.44	81.89	31.08	14.49	19.98	47.84	45.7	46.5	34.04	35.78	46.89	53.65	48.96	54.5	59.34	69.41	74.58	76.9	83.37	56.69	61	64.19	52.05	49.16	38.84	79.97	27.2	37.25	55.82	31.65	50.13	51.56	36.77	58.15	86.25	240.01	106.34	208.97	73.37	153.06	208.21	157.85
ACP4	0.07	0	0	0	0.09	0	0.08	0	0	0	0.17	0	0	0	0	0.63	0	0	0	0.2	0.5	0	0	0	0	0	0	0	0	0.09	0	0	0.18	0.05	0	0	0	0	0	0	0	0	0.07	0	0	0	0	0	0
ACP5	13.72	0	7.33	1.13	21.29	35.71	23.24	9.02	10.47	9.91	15.2	15.12	16.95	12.49	6.9	19.47	20.76	7.23	7.14	21.38	21.15	25.01	28.49	25.55	94.14	95.43	29.05	30.23	11.89	21.3	21.6	45.67	13.33	26.54	4.84	16.87	7.11	33.4	33	46.92	4.5	111.78	270.77	135.76	239.8	75.08	59.57	283.93	78.56
ACP6	34.45	17.22	12.88	22	24.18	32.25	12.74	18.24	15.4	8.75	15.7	14.14	14.56	15.64	9.66	11.86	11.65	16.18	18.64	19.24	23.57	22.14	19.82	19.96	15.4	13.37	14.39	11.86	20.64	18.19	26.94	16.24	11.95	16.67	14.91	11.18	13.41	23.67	26.07	21.21	12.45	0.87	1.73	3.15	2.53	0.94	2.05	1.11	2.13
ACP7	0.12	0.07	0.08	0.29	0	0	0.07	0.23	0.34	0.15	0.15	0.43	0.84	1.15	0.63	3.44	2.44	0.13	0.06	0.31	0.87	0.15	0.08	0.08	0.2	0.16	0.07	0.09	0.08	0.19	0.09	0.54	8.07	0.02	0	0.08	0.08	0.04	0.06	0.22	0.13	0.05	0.06	0	0.01	0	0.03	0.05	0.02
ACPP	1.86	15.89	24.67	10.45	16.35	2.97	50.43	14.45	13.77	42.22	32.94	39.13	3.04	2.45	1.47	1.08	2.03	12.37	12.71	1.52	2.01	24.65	22.37	24.93	34.87	24.33	8.41	7.93	7.23	77.14	4.49	10.46	14.11	3.22	11.86	27.93	12.97	17.08	15.46	2.06	11.37	0.74	3.56	5.65	5.2	0.78	4.41	6.35	4.42
ACR	2.62	1.28	3.69	1.86	0.68	1.41	0.21	1.72	0.56	0.42	0.14	0	0.13	0.2	0	0.76	0.24	0.26	0.22	0.34	0.43	0.1	0	0.16	0.89	0.88	0.24	0.28	0.16	0	0.56	0.38	0.68	0.88	1.55	3.52	1.55	0.48	0.3	0.66	0.24	0.23	0	0.09	0	0	0	0.1	0
ACRBP	1.15	2.26	1.05	3.93	0.44	1.43	2.92	5.78	3.44	0.1	4.68	3.33	1.13	0.63	0.29	4.09	4.37	0.6	0.14	1.53	1.1	2.22	2.22	1.39	4.49	3.65	0.94	0.73	6.24	2.15	6.04	3.76	22.37	0.29	1.09	1.43	4.1	0.65	0.73	1.08	1.31	7.25	30.86	44.71	25.02	4.58	27.38	26.51	28.54
ACRV1	0	1.85	0	0.13	0	0.08	0	0.1	0.2	0.3	0.1	0	0.19	0.28	0.16	0	0.09	0	0.16	0	0.05	0	0.16	0.06	0.07	0.11	0	0.13	0	0	0.26	0.08	0.69	0	1.17	0.07	0	0.06	0.17	0	0	0	0	0	0.03	0	0	0	0.04
ACSBG1	0.05	0.03	0.38	0.08	0.22	0.05	0.36	0	0.06	0.84	1.26	0.7	0.32	0.22	0.1	0.1	0.11	0.06	0.05	0.4	0.34	0.04	0.07	0.02	0.24	0.28	0.19	0.12	0.14	0.06	0.16	0.07	0.05	0.02	0.03	0.55	0	0.16	0.16	0.15	0.21	0	0.01	0.03	0	0	0.03	0	0.01
ACSBG2	0	0.02	4.88	0	0.15	0	0	0.15	0	0.07	0	0	0.07	0	0.17	0	0.06	0.07	0.11	0.05	0	0	0	0.04	0.1	0.08	0.08	0.24	0.04	0.04	0.29	0	0	0	0.03	5.38	0.12	0.17	0.06	0	0	0.05	0.03	0.08	0.18	0	0.15	0.22	0.2
ACSF2	1.82	72.14	61.15	34.83	29.7	48.64	66.29	64.41	59.52	27.55	30.23	31.01	93.47	95.94	110.77	52.21	59.14	20.26	23.17	46.07	50.34	17.13	20.85	18.29	48.89	41.57	145.57	154.15	93.01	28.68	19.86	109.3	58.68	0.86	51.93	78.79	37.59	28.41	30.81	50.74	72.95	55.15	45.33	51.54	45.84	43.75	54.4	37.81	39.73
ACSF3	7.67	15.49	9.29	8.92	14.86	6	9.26	21.81	18.23	7.55	10.66	12.33	20.09	21.21	17.53	13.03	12.83	12.87	15	31.89	37.53	13.89	15.66	14.28	12.13	15.39	20.47	18.43	12.22	12.64	17.64	13.3	9.11	3.61	12.82	6.81	8.22	13.31	16.13	6.23	11.33	6.06	11.35	10.81	12.66	2.75	13.41	15.02	14.53
ACSL1	2.85	8.52	39.15	18.63	28.4	6.88	5.08	12.64	17.6	59.33	15.22	24.65	31.07	38.29	38.52	25.02	24.52	6.88	9.47	89.96	124.95	5	8.64	11.87	20.05	23.01	17.43	18.62	10.84	16.05	1.11	46.73	20.23	4.85	4.65	82.61	19.21	28.04	33.68	14.15	31.82	853.49	251.01	389.88	274.05	439.1	274.18	203.03	231.52
ACSL3	30.89	34.21	66.32	28.81	53.05	29.6	35.08	52.49	50.92	224.73	139.78	145.63	27.65	34.83	31.27	54.08	59.3	29.27	28.06	72.38	60.49	71.37	59.15	56.11	65.27	52	28.36	31.72	128.5	51.8	50.86	37.38	28.33	34.79	30.85	97.79	40.41	52.45	48.89	34.63	43.47	58.4	34.19	56.48	43.1	39.1	31.71	44.71	39.33
ACSL4	8.33	24.75	30.29	26.67	16.14	22.15	21.06	26.7	24.8	38.97	61.26	73.61	50.85	60	46.86	37.62	40.08	5.58	6.09	54.53	34.83	47.24	32.18	33.19	25.81	23.72	70	77.48	54.14	46.61	45.83	34.37	32.4	13.72	20.43	97.79	27.61	18.86	17.4	23.9	12.66	235.85	35.82	55.48	56.92	147.77	35.72	49.41	45.46
ACSL5	38.39	97.07	21.94	78.21	2.77	45.22	192.21	2.67	4.64	4.78	21.9	30.18	55.59	62.58	62.06	24.42	27.08	4.63	5.35	52.9	95.22	46.25	56.91	60.78	31.99	25.89	108.29	102.87	28.39	8.18	96.08	5.39	18.01	42.63	44.38	41.76	51.1	6.42	7.04	72.73	40.67	41.86	36.91	34.73	37.13	53.53	33.53	48.5	30.19
ACSL6	0	0	0	0	0	0	0	0.14	0	0	0	0.01	0.25	0.21	0.23	0.04	0.89	0	0	0.06	0.1	0	0.03	0.02	0	0.02	0.1	0.25	0	0	0	0.01	0	0	0	0	0	0	0	0	0.24	0	0	0	0	0	0	0	0
ACSM1	0.41	0.5	1.57	0.05	0.4	1.05	0.28	0.5	0.97	0.58	0.4	0.24	0.37	0.27	0.08	0.07	0.06	0.36	0.15	0.41	1.66	0.27	0.05	0	0.54	0.66	1.05	0.83	0.55	0.09	1.55	0.42	0.79	0.33	0.44	0.7	0.15	0.62	1.1	0.52	0.67	0.08	0.03	0.73	0.34	0.24	0.5	0.21	0.1
ACSM2A	0	0	0	0	0	0	0	0	0.04	0.07	0	0.05	0.06	0	0	0.1	0.06	0	0	0	0	0	0	0	0	0	0.04	0	0	0.03	0.09	0	0.04	0.02	0.02	0	0	0.04	0.03	0	0	0	0	0	0	0	0	0	0
ACSM2B	0	0	0	0.04	0	0	0	0	0.04	0.06	0.06	0.05	0	0	0	0.17	0.05	0	0	0	0.03	0	0	0	0	0.03	0.03	0	0	0.03	0.07	0	0.03	0.02	0	0	0	0.03	0.02	0	0	0	0	0	0	0	0	0	0
ACSM3	9.31	14.07	15.08	1.84	17.28	10.94	5.39	1.24	1.11	1.14	3.3	1.97	4.9	3.44	1.9	0.75	0.87	2.38	1.54	8.8	7.62	1.08	0.95	1.01	14.05	14.12	8.22	7.42	4.09	7.11	6.53	1.93	18.79	1.8	4.67	8.61	0.56	9.29	9.97	3.88	3.84	0.15	0.5	1.36	0.84	0.56	0.91	0.49	0.62
ACSM4	0	0	0.06	0	0	0	0	0	0	0	0	0.09	0	0	0	0.08	0	0	0	0.19	0	0	0	0	0	0	0.18	0.07	0.06	0.05	0	0	0.06	0	0	0	0	0	0	0	0	0	0	0	0	0	0	0	0
ACSM5	0	0.12	0	0	0.03	0.05	0.04	0	0.03	0.05	0.04	0	0.22	0.08	0	0.13	0.04	0	0	0.02	0.08	0.06	0	0.03	0.31	0.22	0.33	0.47	0	0	0	0	0	0.02	0.17	0.04	0.01	0.06	0	0.1	0.12	0.27	6.96	5.29	2.51	0.71	7.51	2.26	5.08
ACSM6	0	0.09	0	0	0	0	0	0	0	0.38	0	0.21	0	0	0	0.1	0	0	0.1	0	0	0	0	0	0	0	0	0	0	0	0	0.1	0	0	0	0	0	0	0	0	0	0	0	0	0	0	0	0	0
ACSS1	22.21	45.89	25.67	29.46	53.29	30.08	103.46	9.69	9.3	14.71	6.08	9.55	11.9	16.89	10.23	66.65	54.81	9	9.81	21.37	31.38	4.66	6.21	7.47	7.53	11.76	13.02	16.29	3.55	3.58	73.63	56.95	27.97	17	33.93	32.08	28.18	44.67	53.68	27.26	108.58	2.52	16.54	19.78	16.14	4.56	25.47	13.97	16.41
ACSS2	64.55	102.97	91.64	40.62	56.95	30.69	123.58	110.83	103.07	46.9	19.6	18.79	82.06	77.7	78.07	123.03	101.82	51.11	58.64	69.48	91.73	54.17	65.5	71.18	31.87	41.63	69.14	74.63	46.16	42.49	89.12	60.81	47.54	48.45	88.89	95.83	41.57	37.23	43.39	35.99	75.02	53.74	18.87	20.87	23.21	34.29	18.36	24.29	21.13
ACSS3	0.23	3.6	0	2.73	1.76	13.45	6.26	19.63	15.57	24.08	17.15	18.77	22.12	28.35	23.93	0.61	0.96	5.23	4.69	18.59	19.22	8.27	10.35	10.56	5.89	4.65	22.88	23.56	7.77	3.56	0.09	17.49	6.1	0.39	1.97	0.08	2.61	1.91	1.89	11.83	4.86	0.08	0	0	0.27	0	0.07	0.09	0.11
ACTA1	36.64	43.46	19.74	22.67	39.69	39.66	49.7	30.66	23.41	3.21	1.73	3.52	46.29	50.52	50.72	131.41	84.14	35.66	42.62	33.53	33.6	38.33	41.3	41.48	31.63	29.57	48.96	47.9	36.28	48.38	31.02	48.54	39.43	14.56	23.32	17.87	18.06	26.53	31.19	23.14	31.69	18.7	77.35	48.92	64.25	12.95	48.96	0	0.11
ACTA2	0	8.64	2.83	1.3	4.74	88.59	20.12	2.21	5.32	1.89	1.81	11.29	6.56	4.3	3.07	2.47	1.18	3.28	4.6	21.67	5.07	3.21	3.07	2.89	3.96	2.2	189.6	168.08	15.45	14.91	6.94	0.98	2.62	1.74	46.19	5.76	2.05	2.93	3.33	113.96	6.74	11	10.28	9.8	7.02	8.65	17.69	15.48	8.81
ACTB	2603.21	2561.62	1275.19	1704.23	2793.27	1938.22	3320.04	2015.8	2181.73	1080.34	1279.95	1856.79	3808.87	3956.1	4187.23	11131.6	9729.67	2930.26	3427.86	2945.37	3120.46	3771.96	3988.73	4276.49	2188.87	2106.76	3444.78	3706.45	2648.97	3765.81	2575.77	3420.29	2931.88	938.64	1352.12	1204.84	1538.95	2007.68	1952.77	1518.84	2330.71	1247.74	6029.91	3679.42	4977.42	937.79	3940.9	8659.92	5912.41
ACTBL2	0.02	0.76	0	5.4	24.67	1.96	0.38	0	0.05	0.71	0.24	2.48	0.67	0.33	2.21	0.37	0.55	0.14	0.18	0.1	0.08	0.06	0.13	0.09	1.33	1.44	4.55	9.67	0.32	0	0.21	3.74	3.04	0.2	0.62	0.54	8.26	10.03	7.68	0.98	0.49	0	0	0.06	2.2	0.11	0	0	0
ACTC1	0	0.19	0.06	0	0.8	1.9	0.08	0.91	0.51	0.65	0.55	0.89	0.05	0.08	0.09	0.14	0.2	0.32	0.09	0.58	0.46	0.24	0.13	0.13	0.2	0.2	0.57	0.5	0.23	0.22	0.39	0.25	7.63	0.03	0.15	0.15	0.06	0.37	0.23	0.67	0.2	0.04	0.05	0.13	0.04	0.03	0.06	0.02	0
ACTG1	3177.69	2259.06	3275.66	2902.45	5055.8	6850.87	2301.24	3574.23	3381.95	1240.35	829.57	940.85	2689.8	2278.68	1971.81	1988.05	1714.16	4472.44	5195.07	2030.76	2329.68	1541.29	1401.87	1474.74	2125.24	2558.82	4259.58	4426.49	3933.1	2740.05	1046.26	2500.61	2155.25	1188.9	1436.98	2679.6	2288.8	4019.39	3786.11	4412.75	1784.43	907.02	1547.79	1229.84	1354.98	1235.81	932.38	2126.22	1372.96
ACTG2	0.27	0.25	0.12	0.26	0.12	1.48	0.2	0.49	0.9	0.08	0.08	0.07	0.83	0.34	0.19	0.74	0.47	0.88	0.94	1.52	1.65	0.11	0.31	0.13	0.27	0.13	0.77	0.52	5.98	0.16	0.21	0.9	0.51	0.12	0.8	0.14	0.17	0.18	0.16	1.66	0.73	0.08	0.72	0.02	0.25	0.05	0.16	0.02	0.02
ACTL6A	79.08	174.38	142.01	187.48	165.46	138.65	223.37	166.09	167.04	214.03	364.37	270.88	219.5	187.35	173.67	109.21	122.81	52.55	34.88	106.02	74.52	277.78	234.34	216.62	158.29	135.7	133.77	128.27	106.11	271.69	152.89	247.42	165.97	67.69	131.2	167.05	162.45	166.26	161.8	211.1	305.94	9.47	51.48	32.32	32.99	5.06	25.75	49.8	24.81
ACTL6B	0	0	0	0	0	0	0	0.15	0	0	0	0	0.14	0.2	0	0.11	0	0	0	0.09	0	0	0	0	0	0	0.08	0	0	0	0	0	0.23	0	0	0	0	0.08	0	0	0	0	0	0	0	0	0	0	0
ACTL7A	0	0	0	0	0	0	0	0	0	0	0	0	0.14	0	0	0.11	0	0	0	0	0	0	0	0	0	0	0	0	0	0	0	0	0	0	0	0	0	0	0	0	0	0	0	0	0	0	0	0	0
ACTL7B	0	0.03	0.1	0.12	0.05	0.15	0	0	0.12	0.09	0.29	0.08	0	0.13	0	0.14	0.15	0	0	0.05	0.04	0	0.05	0	0.19	0.21	0.05	0	0	0.04	0	0	0	0.02	0.03	0.13	0	0.11	0.08	0.27	0	0	0.04	0	0.03	0	0.05	0.03	0
ACTL8	1.76	0.04	0.06	0.47	7.03	0	0.6	0	0	0.24	13.93	21.28	0.57	0.34	0	2.68	2.91	0	0	0.15	0.37	6.28	6.73	7.19	5.71	2.93	0	0	0.41	2.83	0.16	1.98	0.06	5.23	0.04	0.13	0.2	2.05	1.96	0.14	1.63	0	0.14	0	0	0	0.12	0	0
ACTL9	0	0	0	0	0	0	0	0	0	0	0	0	0	0	0	0	0	0	0	0	0	0	0	0	0	0	0	0.1	0.18	0.08	0	0	0.66	0	0	0	0.09	0	0	0	0	0	0	0	0	0	0	0	0
ACTL10	8.46	5.6	12.25	1.86	5.71	3.08	4	3.96	3.38	4.14	4.29	4.02	5.88	5.45	6.7	4.38	2.96	15.05	11.5	4.97	5.66	3.73	5.53	5.01	4.38	9.37	13.46	16.37	9.44	9.05	5.46	8.13	14.51	8.19	9.33	8.77	5.85	5.96	7.9	5.38	13.49	0.13	0.98	1.1	1.48	0.14	1.04	0.32	0.82
ACTN1	223.7	74.86	85.86	55.41	78.03	223.49	101.76	193.86	184.77	71.2	139.77	163.98	175.7	160.95	135.24	215.16	198.38	179.47	216.06	151.39	151.69	125.62	123.4	143.37	177.13	149.19	285.74	316.73	286.66	144.73	122.01	108.14	265.35	71.84	72.2	80.26	48.37	74.42	75.42	218.82	75.81	92.78	53.86	53.4	66.5	33.27	36.37	104.01	92.08
ACTN2	0.02	0.1	0	0.44	0.18	0.63	0.43	0.12	0.13	0.16	0.08	0.24	0.38	0.06	0.06	0.63	0.39	0.04	0.06	0.45	0.33	0.05	0.04	0.11	0.34	0.14	0.07	0.18	0.07	0.02	0.27	0.12	0.37	0.02	0.13	0.04	0.27	0.05	0.21	0.14	0.02	1.54	0.6	0.13	0.54	1.09	0.43	1.3	0.12
ACTN3	0.48	0.51	0.67	0.3	0.64	1.73	0.9	4.19	6.94	0.2	0.14	0.05	2.22	2.36	1.99	1.81	2.35	1.4	1.57	1.97	1.89	1.17	1.06	1.6	0.64	1.17	1.24	1.98	1.95	0.61	1.32	4.41	8.24	0.23	0.44	0.4	0.53	0.96	1.29	1.54	0.99	0.74	0.18	0.03	0.27	0.82	0.18	0	0
ACTN4	292.07	294.63	149.82	248.13	401.33	549.63	491	1811.19	1717.26	290.71	268.91	320.83	589.82	625.64	629.67	475.55	444.7	393.4	483.37	553.2	644.28	405.89	418.06	458.32	384.12	482.78	546.19	614.98	660.26	426.64	421.55	2791.92	4731.7	103.03	257.45	129.54	306.08	470.63	477.06	647.5	771.66	358.75	85.02	79.39	133.59	201.97	94.15	133.47	142.01
ACTR1A	81.9	93.76	153.38	95.61	121.09	58.77	71.65	179.07	190.82	72.32	105.07	103.1	144.84	152	159.06	180.46	178.13	171.54	208.22	111.39	155.06	98.7	105.57	108.23	61.49	58.09	81.96	87.03	54.83	95.67	120.72	91.28	118.6	50.69	88.42	145.94	104.11	112.9	113.9	91.93	75.85	149.45	132.24	96.86	101.45	140.25	95.76	130.33	98.45
ACTR1B	94.68	85.05	92.16	80.13	94	110.01	153.71	169.63	164.14	81.36	76.13	68.06	166.11	161.04	146.95	175.82	148.23	232.84	239.21	105.3	132.46	91.02	102.47	101.53	92.66	121.95	143.56	144.88	128.04	143.18	123.26	148.98	109.85	74.87	109.59	90.65	84.06	103.02	115.07	110.02	174.37	136.09	50.51	43.57	47.69	170.44	63.08	59.34	59.48
ACTR2	128.15	116.68	147.24	141.26	99.19	182.14	139.63	145.17	148.33	396.93	324.23	339.8	182.3	224.57	192.79	175.27	189.78	70.75	66.28	434.45	332.36	421.07	294.88	289.3	261.94	241.72	100.54	97.02	168.4	200.5	253.39	261.9	206.64	136.88	95.64	211.74	143.53	101.2	93.67	294.33	248.09	177.05	213.6	223.79	248.09	76.45	154.17	259.1	181.87
ACTR3	73.85	131.18	72.75	86.56	82.22	115.96	80.56	195.9	192.41	255.19	189.36	183.66	184.18	202.78	180.35	185.01	194.99	54.48	44.48	353.22	291.73	187.77	159.34	155.91	105.14	100.65	118.25	128.73	120.81	99.59	201.83	138.11	98.06	107.1	110.2	134.33	97.98	99.94	87.02	155.84	89.14	67.43	106.44	79.3	97.03	59.69	62.18	128.78	76.03
ACTR3B	25.27	73.09	35.04	47.11	33.52	23.11	42.73	19.93	17.81	27.54	23	24.91	23.2	20.04	14.5	54.91	50.7	48.24	39.94	22.54	26.42	25.57	30.75	27.69	17.88	22.9	32.4	28.65	24.39	35.86	23.58	9.15	23.31	14.94	68.48	31.7	46.02	26.48	30.78	21.21	34.27	1.83	2.52	3.43	4.5	1.03	3.61	4.64	2.99
ACTR3C	3.81	19.38	8.54	10	7.77	3.77	9.85	7.48	7.79	20.05	9.75	10.73	11.11	10.69	8.86	12.94	11.2	7.85	8.86	7.78	9.29	16.6	15.13	16.14	5.65	7.56	12.52	10.74	14.62	10.76	8.38	2.17	4.62	2.44	18.98	11.22	12.58	8.02	7.73	2.66	10.76	0.09	0.2	0.42	0.71	0	0.12	0.78	0.28
ACTR5	31.82	38.29	18.64	22.91	21.16	25.74	25.02	46.58	43.35	8.86	14.17	14.36	44.52	37.37	28.64	34.26	32.3	21.61	26.06	27.18	29.11	22.7	25.23	27.84	37.43	37.24	19.33	16.22	13	12.58	33.68	29.65	34.39	22	33.92	20.82	24.3	24.53	26.52	22.01	21.29	5.52	12.32	14.85	11.39	5.87	13.61	11.27	10.96
ACTR6	19.1	27.65	20	32.17	11.15	24.72	20.34	20.57	11.98	69.9	81.45	79.4	25.37	36.31	21.17	15.85	17.41	9.5	5.5	43.07	29.31	47.85	30.2	25.69	27.46	21.6	17.77	15.74	16.43	23.34	25.64	22.78	38.74	27.32	26.18	29.26	29.56	16.12	13.99	34.07	27.75	10.61	10.89	13.13	10.54	2.98	9.76	10.53	5.39
ACTR8	25.15	11.56	13.56	17.9	20.58	25.11	15.4	56.44	53.18	41.42	42.22	48.09	48.23	48.35	37	48.62	54.26	13.74	14.6	58.01	65.39	67.84	64.85	63.14	32.45	27.75	38.63	36.91	49.72	62.21	21.83	25.04	32.98	23.56	10.63	21.38	18.28	29.39	29.73	29.71	18.81	10.09	17.93	15.48	14.58	6.39	11.28	12.08	9.72
ACTR10	50.76	89.96	38.01	47.52	75.47	47.99	84.44	55.64	53.22	119.43	123.92	123.9	98.02	108.06	101.59	91.74	81.86	48.04	33.61	107.03	102.43	83.32	79.77	73.34	87.13	60.89	81.69	78.48	61.87	89.09	75.3	101.81	91.73	103.5	141.2	58.35	59	92.98	83.37	71.25	94.26	35.2	48.91	39.1	34.96	25.85	35.08	46.56	26.7
ACTRT1	0	0.16	0	0	0	0	0	0	0.3	0	0	0	0	0	0	0	0	0	0	0	0.24	0	0	0	0	0	0	0	0	0	0.61	0	0	0	0	0	0	0	0	0	0	0	0	0	0	0	0	0	0
ACTRT2	0	0	0	0	0	0	0	0	0	0	0	0	0	0	0	0.36	0	0	0	0.1	0	0	0	0	0	0	0	0	0	0	0	0	0.08	0	0	0	0	0	0	0	0	0	0	0	0	0	0	0	0
ACTRT3	4.08	16.52	2.28	6.23	9.54	6.89	13.79	10.09	10.64	27.96	15.76	14.95	15.82	13.51	11.48	13.44	13.29	12.71	10.29	10.82	11.74	27.17	25.08	19.74	25.38	18.39	10.73	10.89	7.98	17.45	14.24	20.52	47.19	6.32	23.37	3.14	22.82	17.13	16.24	19.25	18.64	1.42	2.07	2.43	1.12	0.71	3.15	3.33	2.56
ACVR1	70.54	33.34	38.83	31.44	14.95	19.98	22.73	62.34	53.6	34.31	12.26	15.46	24.62	24.27	18.82	45.38	38.2	52.33	55.75	29.95	31.11	21.71	18.62	20.33	36	42.36	28.35	26.3	43.84	22.65	19.72	32.17	14.8	22.3	36	35.76	27.41	22.63	19.35	32.56	21.1	25.12	15.56	14.62	13.68	15.59	9.4	16.86	15.45
ACVR1B	28.42	23.48	39.41	9.63	26.47	38.88	23.64	34.4	33.19	10.4	21.85	20.2	37.27	37.08	27.53	20.31	18.32	18.15	19.96	24.57	24.62	29.64	28.49	30.56	31.93	27.52	25.64	22.16	27.1	18.29	31.4	17.07	21.03	11.14	13.27	32.26	8.89	25.06	28.67	34.18	26.02	39.57	11.28	12.39	15.45	7.42	10.11	13.33	10.44
ACVR1C	0.24	1.64	1.8	0.36	0.38	0.12	0.67	0.78	0.23	1.16	2.38	1.02	0.54	0.47	0.24	0.25	0.4	0.77	0.81	0.37	0.43	0.38	0.18	0.21	1.35	1.77	0	0.02	0.06	0.32	1.2	0.28	0.2	0.13	0.52	0.44	0.28	0.51	0.53	0.28	0.15	0.27	0	0	0	0.04	0	0	0
ACVR2A	5.25	8.43	0.34	4.07	7.5	7.29	9.46	17.58	16.87	38.25	16.45	15.85	14.58	17.92	11.66	11.76	9.61	18.72	11.11	32.77	28.1	23.73	20.12	16.91	16.85	14.03	9.56	8.85	12.86	11.63	22.16	11	5.75	3.31	6.39	0.72	3.89	9.89	10.59	7.46	6.05	3.32	3.22	2.82	2.01	8.48	4.58	4.94	3.59
ACVR2B	6.72	3.77	3.31	5.6	11.02	8.42	5.74	28.43	24.91	20.76	21.06	13.25	11.67	9.53	4.04	11.01	10.87	9.97	11.06	15.69	11.98	22.44	19.63	21.28	23.32	27.91	9.45	8.19	28.05	19.99	27.54	4.89	5.87	3	2.35	3.79	4.77	14.29	15.78	5.43	2.33	2.78	0.8	0.96	1.13	2.02	0.93	0.86	1.28
ACVRL1	0.67	2.72	0.24	0.24	0.55	1.14	6.05	0.06	0.52	0.36	1.15	1.22	2.32	3.81	2.83	2.48	2.33	0.26	0.2	3.78	5.04	1.57	2.65	2.29	1.33	2.02	1.05	0.39	0	0.34	0.12	0.42	0.31	0.87	2.19	0.91	0.08	0.3	1.21	1.19	26.66	7.58	10.69	4.71	6.03	0.53	7.86	7.58	4.57
ACY1	96.89	61.52	24.86	74.06	116.28	95.76	69.89	62.81	52.51	69.51	69.3	61.95	109.88	92.21	91.91	71.82	70.71	97.27	110.03	42.34	48.08	221.02	256.76	257.53	44.16	64.14	123.32	131.4	146.29	227.45	33.52	80.55	68.16	66.01	60.2	27.04	90.47	91.22	92.9	113.81	75.14	3.53	52	45.76	36.31	5.07	47.6	45.42	44.91
ACY3	1.38	2.3	10.07	8.59	1.63	4.7	2.16	0.65	0.74	1.6	0.99	0.8	0.6	0.22	1	1.24	0.39	5.7	10.92	0.18	0.4	0	0.52	0.36	3.26	3.56	4.2	4.77	1.19	1.17	1.89	0.87	1.03	6	1.24	14.98	10.87	1.65	1.86	4.83	0.45	0	0.44	1.78	1.18	0	7.75	0.99	1.68
ACYP1	16.69	12.96	33.19	17.29	17.64	20.74	17.99	14.42	15.7	19.89	15.13	14.52	14.23	11.95	7.18	7.66	11.58	4.94	4.33	17.37	16.18	15.56	13.02	11.68	18.71	9.04	9.33	6.31	12.74	17.43	15.34	11.41	37.89	25.62	16.77	24.96	17.42	17.37	15.73	17.62	17.19	5.4	8.64	6.67	7.96	4.62	11.2	8.69	6.86
ACYP2	2.28	6.09	9.73	11.9	2.56	5.68	3.26	13.43	12.27	8.34	2.51	2.83	5.83	5.3	5.34	6.45	5.74	6.79	4.2	5.28	5.19	6.35	7.19	6.2	7.48	8.28	11.18	10.77	6.58	3.46	8.26	6.29	11.29	4.3	12.25	6.6	14.46	2.67	2.76	5.87	4.96	0.93	4.72	4.62	3.35	2.95	4.73	2.92	3.3
ADA	22.87	33.94	21.11	21.07	29.58	27.45	13.67	32.74	37.17	8	9.39	10.39	20.15	20.52	15.07	15.75	15.57	41.95	45.78	32.19	20.91	14.66	18.55	16	17.35	29.11	14.72	8.5	19.29	18.17	12.22	24.65	19.47	21.46	31.7	19.3	18.74	24.62	30.56	29.43	42.2	70.57	33.56	34.57	41.57	169.97	25.27	40.9	29.53
ADA2	4.24	51.09	0	27.2	16.54	4.22	29.6	25.93	21.62	3.85	4.29	5.39	3.14	4.28	3.43	12.82	8.66	5.4	7.8	1.97	10.78	4.7	8.29	10.16	1.23	3.16	4.19	0	8.34	4.26	5.43	0.29	23.24	1.75	33.44	1.54	21.8	16.7	18.31	4.33	12.57	22.71	102.22	162.28	148.75	25.22	101.74	109.86	157.27
ADAD1	0	0	0	0	0	0	0.05	0	0	0.19	0	0	0.09	0	0	0.08	0	0	0	0	0.05	0	0	0	0	0	0	0	0	0	0	0	0.05	0	0	0	0	0	0	0	0	0	0	0	0	0	0	0	0.08
ADAD2	0.04	0	0	0	0.05	0	0	0	0	0	0	0.08	0.18	0	0	0	0.08	0	0	0.11	0.1	0	0	0	0.06	0.11	0.05	0	0	0	0	0.04	0	0	0.07	0	0.05	0	0.04	0	0	1.69	0.32	1.66	1.47	0.62	4.43	0.11	1.72
ADAL	3.17	5.99	8.47	7.22	1.15	14.32	6.09	10.86	9.8	5.17	6.91	4.82	12.64	12.23	9.91	9.82	10.09	1.62	0.91	20.27	18.58	10.88	8.59	9.17	6.47	5.99	4.28	3.39	7.65	2.96	12.03	6.26	15.55	1.55	4.61	6.33	6.05	1.41	1.52	12.09	4.75	1.24	3	2.86	3.44	0.89	2.91	3.58	2.54
ADAM2	0	0	0	0	0	0	0	0	0	0.08	0.09	0	0	0	0	0.06	0	0	0	0	0.04	0	0	0	0	0	0	0	0	0	0	0.06	0	0	0	0	0	0	0	0	0	0	0	0	0	0	0	0	0
ADAM7	0	0	0	0	0.19	0	0	0	0	0	0.05	0.04	0.09	0	0	0.04	0	0	0	0	0	0	0	0	0	0	0	0	0	0	0	0	0	0	0	0	0	0	0.04	0	0	0	0	0	0	0	0	0	0
ADAM8	35.86	0.41	3.33	0.87	17.79	33.51	18.33	3.52	5.82	14.7	4.82	2.77	8.62	4.73	2.96	6.83	5.84	15.03	15.3	19.49	29.73	6.77	3.77	5.63	41.66	22.32	54.02	68.34	28.06	6.46	16.57	2.45	3.3	13.01	7.98	11.01	5.61	23.88	32.33	35.88	8.28	847.28	333.54	349.48	722.63	905.57	229.77	506.01	716.9
ADAM9	27.8	67.06	53.3	31.56	37.47	102.64	33.41	83.63	97.38	632.96	104.64	109.88	103.79	119.86	142.5	140.88	156.64	6.15	6.42	123.41	111.66	143.87	105	103.41	69.36	58	46.33	69.33	58.79	41.13	121.28	121.06	106.21	50.44	59.05	103.92	44.22	61.53	65.63	143.8	90.4	113.31	73.86	69.25	76.24	121.95	41.56	96.71	74.21
ADAM10	15.6	46.87	13.12	14.51	21.47	47.11	25.45	35.32	31.81	89.88	73.69	86.22	53.04	75.9	69.78	38.02	42.61	10.8	8.51	46.72	38.39	62.94	46.46	48.07	85.79	83.97	30.42	34.46	53.1	47.3	48.87	34.5	33.91	20.3	33.44	24.03	14.52	25.92	23.41	62.43	18.16	24.35	16.72	21.18	16.13	23.36	14.87	22.07	21.75
ADAM11	1.47	1.29	0.34	1.03	1.15	11.86	1.06	3.72	2.32	0.14	0.14	0.15	1.13	0.58	0.39	2.85	3.44	0.17	0.47	0.51	0.73	0.32	0.38	0.18	2.1	2.97	0.39	0.27	0.98	1.11	0.6	0.52	2.17	0.61	0.93	0.29	0.83	0.92	1.27	4.3	0.39	0.58	0.25	0.4	0.4	0.17	0.63	0.21	0.22
ADAM12	0	0	0	0	0.14	0	0	0.66	1.13	0.21	0.15	0.49	0.25	0.31	0.19	0.24	0.36	0.04	0.01	0.88	0.44	0.25	0.05	0.11	0.72	0.3	0.47	0.32	0.06	0.02	0.19	6.64	0.07	0.04	0.08	0.29	0	0.22	0.49	0.08	0.06	2.18	1.87	1.35	1.08	0.66	1.72	3.61	5.53
ADAM15	295.21	168.91	143.78	132.62	248.38	83.74	207.11	129.61	139.95	51.02	31.08	38.68	115.25	103.41	105.82	127.34	114.1	218.99	249.53	341.7	446.9	109.89	131.88	154.19	76.02	115.38	175.74	203.4	94.16	191.73	74.19	59.27	104.97	190.76	214.64	168.95	156.21	198.6	216.3	126.66	102.77	23.71	79.41	40.26	70.35	39.78	64.45	89.04	72.86
ADAM17	42.25	56.04	23.51	60.4	81.57	56.44	62.24	116.75	113.01	165.24	172.73	172.55	66.36	74.84	67.7	246.75	235.13	46.9	45.6	91.32	73.2	198.67	173.1	171.12	153.26	150.57	33.37	29.22	70.05	84.6	136.6	74.99	79.45	49.93	45.07	44.66	55.63	83.76	81.05	68.21	56.7	65.33	38.74	40.64	33.16	52.31	47.04	33.79	34.66
ADAM18	0	0	0	0	0	0	0	0	0	0.2	0	0	0	0.09	0	0.05	0	0	0	0.04	0	0	0	0	0	0	0	0	0	0	0	0	1.37	0	0	0	0	0	0.03	0	0	0	0	0	0	0	0	0	0
ADAM19	0	0.1	15.4	0.57	3.97	1.5	1.05	6.01	6.01	13.19	1.13	2.02	2.76	1.82	1.33	1.71	0.27	15.86	17.96	4.13	2.59	1.21	1.31	1.68	41.66	49.92	6.82	6.17	25.67	6.13	2.57	2.59	3.41	0	0.61	27.5	5.52	6.28	6.4	2.73	1.92	20.89	6.89	1.26	19.66	9.81	0.44	18.55	2.09
ADAM20	0.62	0.58	0.18	0.08	0.1	0.3	0.05	16.17	10.22	6.9	3.98	3.26	1.48	1.87	0.61	1.94	1.6	0.49	0.73	3.6	4.14	2.73	2.36	1.68	6.66	2.89	1.71	1.52	3.65	1.83	2.16	0.1	0.37	0.15	0.31	0.21	0.17	0.53	0.67	0.27	0.17	0.14	0.2	0.09	0.23	0.54	0.01	0.24	0.22
ADAM21	2.99	2.03	0.09	0.33	0	0.69	0.25	0.08	0.16	0.25	1.28	1.24	1.1	0.93	0.58	0.83	1.29	0.38	0.19	2.14	3.31	0.4	0.32	0.52	0.29	0.05	0	0	0.67	0	0.76	0.54	2.79	2.77	1.26	0.21	0.09	0.05	0	2.99	0.47	0	0.02	0.03	0	0.06	0	0.15	0.03
ADAM22	0.09	0.76	0	1.32	1.37	0.14	0.11	1.43	1.19	1.97	0.26	0.45	1.56	2.65	1.66	0.12	0.19	0.53	0.39	1.28	1.55	0.17	0.19	0.21	1.52	1.28	0.74	0.9	0.74	1.96	1.25	3.48	0.58	0	0.32	0.01	0.86	0.85	0.76	0.28	0.07	0	0	0	0	0	0	0.01	0
ADAM23	0	0	0	0.04	0	0	0.06	0.09	0.14	0	0.41	0.25	0.02	0	0.1	0.17	0.37	0	0.02	1.15	1.05	0	0.01	0.02	0.58	0.44	0	0	0	0.03	0.16	0.04	0.05	0	0	0	0.02	0	0	0	0.02	0	0	0	0	0	0	0	0
ADAM28	8.75	4.3	7.46	4.68	17.18	24.42	6.34	1.59	1.77	15.88	15.77	11.1	1.56	1.25	0.24	0.38	0.81	0.05	0.01	3.17	4.32	3.15	2.17	2.89	80.58	54.74	4.4	5.51	30.12	5.11	7.23	6.95	1.05	2.29	3.1	9.75	3.4	20.94	19.17	20.57	3.43	66.28	43.83	93.07	44.93	51.42	44.05	35.14	40.2
ADAM29	0	0.02	0	0	0	0	0	0.07	0	0.13	0	0	0.06	0	0	0.05	0	0	0	0.04	0	0	0	0	0	0.07	0	0	0.22	0	0	0.05	0	0	0.07	0	0	0	0	0	0	0	0	0	0	0	0	0	0
ADAM30	0.03	0	0	0	0.04	0	0	0	0	0	0	0	0.14	0	0.12	0.12	0.13	0.07	0	0	0.04	0	0	0	0.16	0	0	0	0.09	0	0	0.03	0	0	0	0	0	0	0.03	0	0	0	0	0	0	0	0	0	0
ADAM32	2.31	17.55	0.81	4.29	3.31	6.48	6.17	4.17	4.62	14.67	3.7	3.09	4.96	3.49	2.15	17.04	15.77	2.26	0.43	4.18	3.68	5.69	4.45	3.95	4.39	5.66	2.66	2.86	3.82	0.54	5.18	2.82	2.88	1.7	9.84	0.82	3.08	3.4	3.11	3.92	2.95	0.73	0.36	0.2	0.43	1.61	0.23	0.28	0.23
ADAM33	5.65	1.25	0	0.76	3.98	126.02	0.77	4.96	4.42	1.17	0.38	0.49	12.57	11.33	3.62	0.54	0.83	0.19	0.42	2.56	2.05	0.3	0.73	0.6	2.1	1.92	0.18	0.24	0.89	0.39	1.62	0.7	5.03	0.78	0.32	0.55	0.08	1.28	1.98	97.69	0.27	0	0	0	0.48	0.49	0	0.06	0.32
ADAMDEC1	0	0	0	0	0	0	0	0	0.03	0	1.45	0.04	0.21	0.07	0	0.14	0.28	0	0.02	0.08	0	0.09	0.11	0.07	4.33	1.02	1.93	2.19	1.48	0.4	2.25	0.02	0.03	0.3	0.04	1.34	0.42	0.15	0.35	0	0.36	117.1	99.92	128.02	106.6	15.63	31.19	111.49	22.95
ADAMTS1	1622.04	266.18	139.23	242.59	51.97	224.58	103.96	149.43	142.13	698.49	39.69	52.31	497.6	420.97	383.53	759.63	795.12	86.9	94.51	91.6	139.13	153.15	161.98	174.65	296.57	359.45	89.64	68.83	478.48	126.15	44.52	193.13	830.21	404.58	167.3	178.66	322.58	111.62	118.98	397.5	76.95	0	0	0	0	0.14	0.34	1.89	1.27
ADAMTS2	0	0.33	0	0.2	2.31	1.11	0.65	0.05	1.92	0.21	0.01	1.49	1.91	0.75	0.87	2.06	2.05	0.19	0.22	4.93	3.14	0.67	0.8	1.07	2.42	1.95	0.13	0.15	0.18	0.14	1.13	0.28	0.52	0.33	0.22	1.3	0.02	0.46	2.48	0.47	0.46	18.49	0.16	0.58	2.77	1.69	1.86	1.47	1.7
ADAMTS3	0.77	1.49	0	0.82	0.59	3.16	1.04	6.92	6.35	11.38	2	1.99	1.03	0.64	0.55	0.08	0.09	2.34	1.68	2.47	1.86	1.04	1.39	0.98	2.28	2.81	1.29	0.49	5.28	2.35	3.25	0.95	0.24	0.45	1	0.15	0.79	0.61	0.77	1.33	0.3	0.08	0	0	0	0	0	0	0
ADAMTS4	0.06	0.09	3.86	0.01	0.53	1.49	0.41	0.33	0.5	0.23	0.2	0.21	0.18	0.15	0.03	0.18	0.26	0.31	0.42	0.28	0.22	0.31	0.07	0.19	0.2	0.12	0.26	0.1	0.12	1.78	0.11	0.03	1.02	0	0.1	1.29	0.01	0.12	0.17	0.12	0.07	14.06	0	0	0.09	4.17	0.01	0	0
ADAMTS5	0.02	0.16	9.91	1.85	1.18	0	0.79	14.62	12.45	6.29	0.61	0.76	0.56	0.39	0.21	12.84	18.5	0.31	0.45	5.85	8.07	0.09	0.09	0.13	11.03	9.68	2.63	2.2	2.8	0.65	0.63	3.55	12.25	0.04	0.16	6.62	1.58	1.31	1.76	0.28	0.01	0	0	0.05	0	0	0.03	0.02	0.06
ADAMTS6	4.96	0.06	0.27	0.67	2.16	1.49	0.43	0.73	0.8	0.84	0.6	0.39	0.87	0.24	0.22	0.1	0.2	2.07	1.14	0.66	0.6	0.19	0.25	0.1	3.76	2.33	0.11	0.09	0.46	1.59	2.25	0.3	0.31	0.03	0	0.37	0.11	0.61	0.73	0.14	0.05	1.85	0.02	0.08	0.07	0.14	0	0.03	0
ADAMTS7	0	1.64	0.02	5.23	1.05	0.6	1.4	1.91	2.16	0.08	0	0.23	0.86	0.39	0.43	1.01	1.2	0.83	0.81	1.61	1.06	0.1	0.11	0.43	0.83	0.79	0.24	0.09	0.27	0.16	1.2	1.37	3.33	0.08	2.13	0.47	3.11	0.46	1.91	0.3	0.2	3.24	0	0	0.71	0.8	0.03	0.16	0
ADAMTS8	0	0	0.49	3.29	0.06	1.68	1.35	0.12	0	0	0	0.25	0.34	0.51	0.14	3.42	5.98	0.22	0.19	1.6	1.87	0.04	0.2	0.31	0.13	0.31	0.42	0.28	0.14	0.16	0.72	1.33	0.59	0	0.13	1.66	0.27	0.14	0.08	0.39	0.14	0.01	0.02	0	0.29	0	0	0	0
ADAMTS9	0	1.73	0	5.01	4.64	1.84	3.79	3.64	6.61	4.41	6.02	18.19	4.44	3.16	2.21	2.02	2.63	4.71	5.09	49.2	86.86	0.5	0.21	0.63	14.75	7.52	3.26	3.85	5.41	22.6	3.81	18.82	6.35	0.13	1.51	1.03	0.92	2.45	6.62	1.28	3.33	4.24	0	0	0	0	0	0	0
ADAMTS10	0.08	0.61	0.13	0.76	1.11	8.17	6.54	2.25	1.33	0.6	0.25	0.33	3.89	2.34	0.86	1	0.88	0	0.41	2.7	2.91	0.61	0.35	0.43	4.72	4.79	1.11	1.22	0.29	0	2.62	1.45	1	0.07	0.63	0.52	0.09	0.35	1.17	1.46	3.13	4.79	4.09	16.88	11.44	7.26	25.37	6.33	24.34
ADAMTS12	0	0.36	0	0.02	0.21	3.18	0.13	0.74	0.96	0.1	0.18	0.46	0.38	0.14	0.12	0.08	0	0.02	0.04	6.82	6.66	0.05	0.12	0.08	0.28	0.04	0.9	0.33	0.06	0.09	0.13	0.11	0.36	0.04	0.66	0.07	0.16	0.07	0.16	1.46	0.62	0.08	0.05	0	0	0.16	0.03	0	0
ADAMTS13	9.33	3.44	3.83	4.65	6.12	16.04	19.06	5.29	3.89	2.89	0.98	1.85	1.6	1.1	0.61	7.52	6.07	2.64	3.3	1.26	2.1	3.27	2.69	3.38	8.58	8.73	1.75	1.79	4.03	5.33	15.94	11.31	17.27	2.14	2.15	3.07	3.56	6.31	6.56	11.1	12.6	0.13	0.92	1.15	1.58	0.32	2.38	0.86	2.9
ADAMTS14	3.07	8.73	1.4	4.99	1.53	3.5	5.57	1.29	1.28	2.44	0.77	0.85	3.93	5.45	5.73	3.51	3.85	4.18	5.32	5.22	12.44	0.91	1.28	1.53	3.14	3.27	8.88	14.03	3.65	8.84	2.76	5.73	44.64	2.57	11.92	1.57	5.48	1.65	2.13	7.59	5.57	3.17	0.99	0.46	3.2	2.26	0.27	2.8	1.5
ADAMTS15	28.6	35.8	10.09	4.03	27.67	9.64	44.43	20.74	23.86	3.67	7.61	12.48	118.27	136.58	95.21	129.21	145.51	83.82	106.39	41.38	40.28	34.55	39.09	52.32	6.94	6.32	8.14	9.27	19.73	52.49	24.92	30.82	29.51	5.57	22.62	10.08	3.26	18.57	23.29	14.1	67.08	0	0	0	0.46	0	0.51	0.64	0.46
ADAMTS16	0.01	0.11	0.05	0.04	1.13	1.03	0.57	0	0.42	0.11	0.04	0.56	10.59	8.4	8.83	0.17	0.19	0.21	0.24	9.57	5.84	0.36	0.39	0.45	0.36	0.08	0.23	0.34	1.13	0	0.25	3.21	0.28	0.12	0.18	0.54	0.02	0.54	0.58	1.99	0.15	0.06	0	0.04	0.02	0.08	0.03	0.11	0.05
ADAMTS17	1.74	3.29	0.85	6.52	3.57	13.4	5.37	10.05	9.65	0.9	1.3	1.96	5.43	5.34	5.54	3.21	2.18	5.04	4.63	3.57	5.82	1.64	1.41	1.64	7.42	7.95	1.13	1.2	2.47	2.18	1.77	0.16	2.76	0.58	2.07	0.41	6.63	2.24	2.8	4.4	0.84	0.1	0.06	0.03	0.4	0.48	0.11	0.02	0.12
ADAMTS18	0	0	0	0	2.62	0.02	0.09	0.11	0.05	0.11	0.63	0.15	0.72	1.27	1.6	0.06	0.03	0.03	0.03	11.66	4.21	0.05	0.1	0.06	0.08	0.16	0.31	0.12	0.94	0.57	0	5.48	3.6	0	0	0.01	0	2.94	3.02	0.02	0.02	0	0	0	0	0	0.02	0	0
ADAMTS19	0	0.03	0.02	0.06	0.07	0.32	0	0.04	0.08	0.13	0.18	0.07	0.12	0	0.03	0	0	0	0.03	0.05	0	0	0.05	0.05	0.09	0.05	0	0	3.77	0.02	0	0.02	0.09	0	0	0.02	0.02	0	0.04	0.05	0	0	0	0	0	0	0	0	0
ADAMTS20	0.33	0.04	0	0.08	0.2	0	0.04	1.15	0.56	0.48	1.85	1.64	0.14	0.04	0	0.07	0.11	0.83	0.71	0.09	0.02	0.02	0	0	1.26	0.76	0	0.04	0.09	1.93	2.33	0.06	0.07	0.11	0.01	0	0	0.1	0.13	0.02	0	0	0	0	0	0	0	0	0
ADAMTSL1	0.03	0.11	0.17	0.21	0.02	0.62	0.18	0.1	0.16	0.04	0.24	0.31	0.33	0.08	0.11	0.42	0.32	0.05	0.09	0.53	0.29	0.05	0.06	0.07	0.19	0.25	0.29	0.28	0.23	0.05	0.23	0.07	0	0.02	0.07	0.12	0.12	0.06	0.07	0.24	0.08	0.04	0	0	0.02	0	0	0.01	0
ADAMTSL2	0.36	0.06	6.46	1.46	0.33	5.68	0.31	0.29	0.31	0.28	0.15	0.35	0.53	0.13	0.22	2.18	3.03	0.47	0.18	1.21	1.93	0.26	0.18	0.27	5.46	4.96	0.26	0.4	0	0.89	0.37	0.07	0.48	0.22	0.11	1.89	1.71	0.11	0.22	0.69	0.11	0.32	1.05	2.72	0.87	0.35	11.13	1.14	3.11
ADAMTSL3	0	3.46	7.01	12.51	1.63	4.19	0.82	1.1	1.05	5.64	1.42	2.41	1.64	1.35	1.28	15.03	14.33	1.39	1.62	21.29	31.61	1.74	1.97	1.97	7.75	6.25	5.91	5.4	5.12	4.17	2.92	2.26	0.67	0.01	2.34	7.62	7.84	0.72	0.84	3.7	0.85	0	0	0.05	0.45	0	0	0	0.02
ADAMTSL4	1.08	7.27	0.27	1.11	1.9	4.2	4.74	6.7	8.81	1.09	1.2	0.9	2.37	2.4	0.99	1.29	0.96	0.85	1.04	1.78	2.12	2.14	3.06	4.11	0.82	3.09	0	0.14	7.59	1.91	4.06	5.51	2.67	1.24	4.75	0.97	0.45	3.11	3.84	4.67	1.6	129.34	19.99	23.5	52.62	73.32	26.37	43.7	55.51
ADAMTSL5	0.18	1.78	0.2	0.45	0.35	3.92	0.4	0.41	0.21	3.2	0.42	0.05	2.56	3.92	2.82	2.96	1.57	0.12	0	0.66	0.48	0.72	0.79	1.29	0.09	0.12	0.14	0.12	0.12	0.01	0	7.94	7.52	0.2	1.4	0.1	2.36	0.23	0.31	6.47	0.18	0.12	0.01	0	0.01	0.03	0	0.05	0.09
ADAP1	22.05	5.47	12.27	25.31	16.51	7.27	11.33	18.95	19.76	3.48	12.1	7.31	67.16	61.24	78.65	51.22	56.6	23.23	20.63	58.12	83.64	24.21	32.72	35.38	18.47	31.8	11.61	15.19	20.6	35.2	18.47	17.56	32.07	16.64	12.9	15.71	32.41	17.22	17.36	10.5	32.58	27.2	20.1	17.53	17.04	16.96	21.74	18.62	21.13
ADAP2	0.37	1.07	0.13	4.27	0.18	0.35	0.88	0.84	1.27	0.58	0.23	0.93	1.67	1.85	0	7.51	9.99	17.14	17.52	0	0.38	0	0	0	10.34	5.27	11.92	12.9	3.01	2.32	2.4	17.87	1.3	0	2.03	1.59	3.26	0.23	0	4.46	0.64	49.78	295.06	232.48	166.02	47.11	245.45	199.37	211.57
ADAR	260.84	252.54	151.21	176.84	189.96	170.98	183.03	307.57	324.27	171.94	266.52	332.34	304.16	334.36	297.78	371.22	377.1	657.24	808.4	485.61	644.84	408.51	438.92	520.59	323.85	321.22	294.97	254.94	434.97	321.5	783.24	235.44	137	168.88	146.06	191.12	135.92	310.01	327.12	253.14	213.34	94.54	131.38	138.78	136.57	86.48	100.24	118.84	134.86
ADARB1	19.12	1.77	1.68	3.75	8.63	6.26	4.71	10.89	10.33	8.48	1.42	2.54	11.05	10.67	9.28	21.13	21.14	18.85	17.31	11.53	13.19	8.98	8.97	10.74	4.53	4.11	7.52	5.64	1.58	7.77	4.91	4.23	3.35	5.9	1.22	2.83	4.88	8.55	9.76	7.48	1.53	14.17	9.15	3.08	3.04	4.17	3.72	7.07	7.35
ADARB2	0.26	0.03	0	0.12	0	1	0.1	0.03	0.02	0.15	0.18	0.02	0.1	0.11	0.02	0.14	0.06	0	0	0.02	0.06	0.02	0	0.01	2.99	2.16	0.03	0.03	0.07	0.03	0.23	0	0.07	0.03	0.01	0	0	0	0	0	0.01	0.02	0	0	0	0	0	0.02	0.1
ADAT1	5.24	15.46	15.34	10.52	11.67	3.71	9.55	9.93	7.67	12.66	15.96	19.57	21.46	20.26	18.98	16.92	13.77	12.15	14.08	42.26	55.32	16.87	16.6	20.71	18.55	19.75	34.94	30.52	36.63	10.95	32.35	13.34	18.64	2.96	10.39	24.86	10.84	12.27	11.53	6.94	15.72	2.02	10.17	11.09	10.3	2.05	8.46	9.18	11.03
ADAT2	5.82	3.88	9.15	27.81	4.39	9.9	14.97	6.01	5.16	3.43	5.6	4.76	5.77	5.37	2.76	5.14	5.24	0.12	0.38	5.78	5.97	9.92	7	8.52	5.53	5.11	4.04	3.33	4.88	3.66	16.05	6.92	5.49	3.51	2.82	10.85	17.11	3.72	3.47	7.01	6.17	2.12	7.82	9.44	5.49	10.2	9.51	7.59	6.01
ADAT3	19.74	6.58	10.04	5.82	15.67	5.9	5.28	3.52	3.97	5.41	3.85	3.02	10.1	6.95	7.41	2.72	2.47	7.65	7.89	5.86	7.47	7.38	8.22	7.83	4.35	7.72	6.18	7.12	5.93	4.87	3.59	6.18	3.01	16.85	8.51	4.98	4.97	7.54	11.3	6.01	7.52	4.98	5.58	5.05	5.09	4.74	4.78	1.85	4.8
ADCK1	13.11	7.06	5.46	5.47	6.65	4.41	10.82	9.94	6.27	5.19	6.4	5.78	10.36	8.66	5.96	10.25	7.95	6.44	5.81	10.78	12.46	8.25	9.37	11.07	8.04	7.25	12.53	14.11	11.06	12.93	7.58	3.07	11.12	4.55	5.28	5.65	5.47	6.33	6.31	4.84	7.06	1.16	11.12	13.66	13.07	2.69	14.45	10.54	9.04
ADCK2	26.49	48.56	54.17	69.03	41.44	29.07	53.4	41.42	37.28	55.34	26.29	25.66	37.08	34.39	32.62	98.21	82.77	74.94	78.76	26.65	32.42	37.64	47.62	45.6	41.71	77.36	77.81	75.46	73.68	88.91	40.95	25.28	77.02	30.6	84.09	52.25	77.67	42.66	40.22	34.26	49.34	8.8	74.39	58.76	57.07	16	54.21	71.59	78.19
ADCK5	113.3	31.29	83.25	29.25	26	22.45	29.39	44.68	42.43	47.16	20.3	20.6	38.3	33.53	25.04	22.8	19.64	71.8	71.31	15.37	22.09	50.87	68.59	67.68	31.45	47.42	42.97	49.74	38.44	45.69	19.46	33.53	37.96	73.23	44.76	52.53	41.16	28.68	35.04	24.81	29.25	9.63	15.01	17.88	15.57	5.52	25.47	12.98	18.43
ADCY1	0.34	0.21	0.76	0.08	0.11	0.76	0.23	0.58	0.6	0.17	0.35	0.74	1.03	1.02	0.8	3.07	2.25	0.29	0.3	3.68	5.91	0.28	0.38	0.48	2.05	3.77	0.47	0.49	0.23	0.67	3.08	5.7	0.06	0.14	0.4	0.34	0.22	0.04	0.08	0.92	0.43	0.04	0.06	0.01	0.07	0	0	0.1	0.2
ADCY2	0.1	0.05	3.56	0.09	1.22	0.53	0.02	0	0.09	5.19	0.1	0.03	0.94	0.7	0.26	0.13	0.08	7.36	9.02	7.33	5.87	0	0.05	0.07	1.79	1.81	0	0	1.78	1.11	0.08	0.01	0	0.05	0.13	1.26	0.07	0.36	0.28	0.78	0	0.03	0	0	0.02	0.05	0.09	0.06	0.11
ADCY3	16.16	50.9	26.08	27.66	12.75	22.66	9.45	26.24	28.82	10.01	12.39	22.58	24.59	35.38	38.74	81.7	78.42	46.54	60.19	46.81	60.02	19.17	24.78	35.81	27.97	48.98	18.09	18.05	29.55	16.81	19.44	7.98	40.98	11.05	50.44	42.3	63.85	13.37	16.27	25.82	15.85	33.5	35.71	37.65	38.33	64.6	34.25	48.33	50.99
ADCY4	12	5.82	2.55	5.8	3.03	1.86	3.89	0.48	0.46	4.62	4.65	5.13	0.77	0.84	0.22	0.83	0.66	0.03	0.22	0.29	0.3	0.63	0.61	0.58	1.08	0.74	1.01	1.18	0.32	0.9	0.35	0.98	0.32	7.83	2.89	1.83	7.69	2.02	3	0.44	0.34	5.57	2.18	7.46	5.86	2.28	4.3	4.32	5.7
ADCY5	3.72	4.55	0.02	9.08	46.55	6.16	0.94	1.64	1.94	1.79	5.12	4.76	3.44	3	2.5	0.53	0.22	15.62	16.59	1.78	2.47	4.91	4.66	5.1	13.53	9.07	0.82	0.52	20.59	10.02	0.1	7.38	13.13	3.6	3.78	0.11	5.88	17.8	21.32	5.22	1.15	0	0.01	0	0.06	0	0	0.03	0.03
ADCY6	23.61	12.57	73.38	12.44	27.14	70.38	15.47	58.33	50.12	18.42	7.37	10.1	37	43.89	43.56	27.34	23.18	33.35	37.77	43.1	70.8	17.99	20.38	23.2	30.1	28.78	29.21	31.92	50.27	35.25	42.78	21.68	40.6	12.06	14.42	91.03	15.65	35.22	41.7	74.17	50.47	4.59	4.39	3.32	3.43	7.02	5.43	3.09	5.49
ADCY7	0	3.09	4.74	5.82	10.22	15.11	10.11	11.44	10.63	15.66	8.16	7.52	11.07	8.59	3.91	6.73	6.55	5.06	6.49	10	14.77	18.5	17.61	20.13	9.26	7.83	10.33	11.7	31.72	3.72	5.59	6.51	14.11	0.39	3.42	6.31	6.68	13.7	14.56	16.03	7.75	25.76	76.13	111.06	109.62	38.59	89.41	94.62	121.75
ADCY8	0.02	0.02	0.03	12.62	0.03	13.8	0.05	0.46	0.43	0.64	0.1	0.12	2.86	1.46	0.62	0.19	0.09	0.05	0	0.21	0.1	0.07	0.05	0.08	0.56	0.54	40.11	18.27	0.17	0.05	0.07	0.02	0	0	0	0	17.38	0	0.04	1.93	0.2	0	0.04	0	0	0.09	0	0.17	0.06
ADCY9	4.68	4.68	6.11	4.49	10.93	9.02	8.76	2.71	2.96	4.15	3.25	5.16	19.43	23.46	32.01	21.72	20.21	8.13	9.77	16.14	21.01	9.84	10.1	14.2	6.93	7.25	19.82	20.76	19.33	6.65	16.66	5.76	8.18	3.24	4.82	8.68	5.92	13.72	14.32	13.61	16.7	5.07	0.73	1.09	1.22	1.85	1.01	1.71	2.03
ADCY10	0.06	0.14	0.22	0.12	0.16	0.27	0.05	0.04	0.22	0.15	0.07	0.09	0.32	0.26	0.2	0.49	0.09	0.24	0.18	0.13	0.11	0.02	0.06	0.12	0.2	0.17	0.16	0.26	0.25	0.23	0.09	0.19	0.12	0.07	0.09	0.2	0.03	0.04	0.07	0.13	0.02	2.96	0	0.24	0.22	5.56	0.15	0.05	0.13
ADCYAP1	0	0.17	0.01	0.01	0.03	0.02	0	0.13	0.58	0.06	0	0.67	0.06	0.18	0.1	0.05	0	0	0	0.31	0.19	1	0.65	0.6	0.61	1.03	0.21	0.04	0.04	0	1.97	0.22	0.1	0.12	0.51	0.07	0.17	0.29	0.4	0	0.07	0.06	0	0	0.02	0	0	0	0
ADCYAP1R1	13	0.2	0.66	0.11	0.05	10.14	10.33	0.07	0.09	0.1	0.43	0.48	4.3	2.13	0.6	1.42	1.63	0.09	0.03	2.12	2.03	0.16	0.21	0.13	0.5	0.22	0.17	0.06	0.33	15.73	0.47	0	0	1.37	0.03	0.14	0.02	0	0	3.05	0.02	0.01	0	0.01	0	0	0	0.02	0.02
ADD1	42.89	29.45	99.2	30.64	149.99	86.13	56.74	120.57	118.15	65.69	60.35	56.58	99.6	108.07	105.19	51.57	53.82	82.96	104.96	159.92	236.59	60.44	64.31	73.46	166.52	173.51	60.19	59.63	177.15	34.27	97.41	116.08	78.91	17	22.69	101.67	32.6	172.63	180.02	128.06	96.54	95.43	53.84	46.43	54.19	68.78	47.82	61.93	60.35
ADD2	0.65	0.32	0.25	7.48	3.38	2.98	3.34	19.65	18.41	5.61	1.69	1.75	5.85	5.61	3.66	22.47	19.6	1.05	1.2	12.05	17.46	17.64	16.29	19.63	9.02	8.21	0.49	0.44	1.52	6.99	2.88	1.92	0.09	0.21	0.12	0.55	11.09	2.23	2.92	1.83	0.08	0	0.05	0.02	1.4	0.42	0.39	0.55	0.29
ADD3	44.21	190.27	133.6	144.19	63.54	109.22	101.85	175.45	154.57	188.18	236.31	196.35	185.36	180.31	136.1	147.28	177.33	15.13	16.88	82.8	78.33	417.67	339.99	317.35	109.19	100.19	79.56	78.3	104.36	107.56	262.19	87.19	53.08	21.71	100.48	195.98	151.46	75.04	69.89	106.3	135.94	101.73	1.34	9.47	11.74	30.85	2.42	3.22	2.3
ADGB	0.41	0.04	0	0	0	0.06	2.49	0.19	0.12	0.73	0.27	0.03	0.59	0	0	0.11	0	0.17	0	0.02	0.23	0.03	0.02	0	0.03	0.08	0	0.02	0.3	0.12	0.78	0.06	0.02	0.12	0	0	0	0	0.02	0.02	0.08	0	0	0.06	0.08	0	0.08	0.03	0.06
ADGRA1	0.06	0.02	0	0	0	0	0.22	0	0	0	0	0.03	0.1	0	0.03	0.16	0.06	0	0	0.08	0.09	0	0	0.02	1.14	0.93	0.08	0.18	0.02	0	0	0.09	0.02	0.08	0	0	0.06	0.02	0.01	0.04	0	0	0	0	0	0	0	0	0
ADGRA2	0.11	0.83	0.83	0.04	0.57	0.99	0.23	0.03	0.16	0.12	0.41	0.31	0.19	0.21	0.14	1.05	0.66	0	0.04	2.16	1.99	0.18	0.13	0.13	0.46	0.69	0.3	0.1	0.14	0.07	0.89	0.68	1.45	0.08	0.72	0.86	0.01	0.15	0.43	0.14	0.26	1.25	0.01	0.09	0.22	0.53	0.09	0.53	0.38
ADGRA3	93.13	30.21	55.33	40.9	47.21	55.18	12.35	71.24	69.81	75.59	43.69	42.88	53.84	42.98	21.6	29.73	30.29	24.85	28.58	79.94	82.58	51.07	53.37	59.5	147.17	132.37	23.39	20.55	110.99	26.98	106.4	23.17	47.86	47.26	27.58	86.1	44.01	48.58	46.94	48.83	21.04	0.68	2.48	1.41	2.06	1.11	2.26	3.19	0.65
ADGRB1	1.04	0.37	0.18	0.56	0.46	2.36	0.99	0.03	0.02	0.87	1.16	0.93	1.79	1.58	0.88	17.88	15.73	0.22	0.13	2.17	1.06	0.16	0.05	0.07	2.08	1.96	1.59	1.58	0.6	1.93	0.08	0.12	0.07	0.57	0.14	0.31	0.61	0.12	0.37	1.01	0.37	2.55	0.73	0.77	1.56	1.01	1.49	1.03	2.36
ADGRB2	19.58	2.88	13.15	6.78	1.93	5.34	1.94	64.55	52.52	1.76	0.43	0.23	8.76	9.86	12.11	6.38	6	2.33	2.27	4.45	5.58	0.63	0.72	0.62	2.93	6.56	0.96	1.52	1.28	3.04	6.88	1.24	2.5	1.12	2.8	7.99	4.13	1.66	2.3	4.12	4.09	1.43	0	0.09	0.69	1.07	0.1	0.04	0.18
ADGRB3	0.64	0	0	0	0.02	0	0	1.95	1.42	0.07	0.07	0.03	0.41	0.09	0.05	0.1	0.03	0	0	0	0.02	0.05	0.04	0.11	0	0	0	0	0	0.11	3.18	0.31	0	0.1	0	0	0.02	0	0	0.04	0.13	0.03	0	0.01	0	0	0.17	0	0
ADGRD1	0	0	0	0	1.29	0.93	2.15	0.22	5.1	0.1	0.62	4.29	0.41	0.47	1.81	1.12	0.76	0.5	0.5	4.77	3.03	0.92	0.34	1.32	1.43	1.44	0.41	0.22	0.41	0.15	1.35	0.12	4.24	0.55	0.24	2.07	0.07	0.79	5.4	0.85	0.3	5.87	0.44	0.71	0	0.51	1.8	0.7	3.11
ADGRD2	0	0.02	0	0	0.04	0.06	0.31	0.14	0	0	0	0	0.06	0	0	0.11	0.06	0	0	0	0	0	0	0	0.1	0	0	0	0	0.04	0	0.21	0.07	0	0	0	0	0	0.03	0	0.08	0	0	0	0	0.06	0.07	0	0
ADGRE1	0.37	0	0	0.58	0.17	0.18	0	0.16	0	0.51	0.03	0	0.84	0	0	0	0.04	0	0	0	0.14	0	0	0	0.49	0	0	0	0.5	0	0	0.16	0.01	2.56	0.07	0	0.87	0.48	0.46	0.11	0.04	6.84	7.63	15.25	10.17	6.79	9.53	8.59	12.1
ADGRE2	0.76	2.3	0.71	1.59	1.74	3.05	2.98	0.43	0.61	1.66	5.37	5.37	1.03	1.14	1.04	1.27	0.79	1.58	1.92	1.4	1.73	3.4	2.99	3.81	3.89	3.4	5.24	5.23	2.45	2.65	4.02	0.97	2.16	0.2	2.04	1.75	1.77	1.42	2.14	4.01	4.43	45.32	34.7	53.16	65.02	15.93	33.31	51.23	65.73
ADGRE3	0	0.07	0	0	0	0	0	0	0.02	0	0.05	0.12	0.17	0	0	0.21	0.05	0.04	0	0	0.06	0.13	0	0.2	0.08	0.06	1.29	1.38	0.3	0.12	0	0.01	0	0.04	0.03	0.09	0	0.2	1.29	0.04	0.07	18.73	1.02	5.37	2.96	0.98	2.39	0.86	1.19
ADGRE5	31.41	50.08	19.77	33.23	25.94	58.59	66.16	13.1	13.45	25.04	64.28	60.12	18.94	20.6	18.77	16.87	3.93	30.65	37.12	4.12	13.14	56.18	58.79	63.3	49.64	52.79	61.71	61.52	28.43	55.81	53.96	23.34	18.48	3.16	41.53	20.31	31.02	17.21	19.05	75.76	63.19	178.75	122.3	67.77	163.66	101.92	159.47	155.27	103.25
ADGRF1	0.16	17.22	3.52	0.2	1.26	14.31	15.86	5.04	5.58	63.64	8.7	17.88	7.28	10.36	18.29	7.13	6.66	2.84	3.2	27.23	49.24	8.25	7.23	8.51	6.88	8.54	10.01	11.35	13.36	2.8	41.85	16.98	0.93	0.31	22.12	7.15	0.46	5.09	5.34	42.39	73.31	0.04	0	0	0	0.23	0.14	0.08	0.93
ADGRF2	0.17	0.2	0	0.42	0.42	1.04	0.05	0.07	0.09	15.36	0.44	0.38	0.47	0.5	0.47	0.3	0.21	0.13	0.5	0.06	0.09	0.02	0.08	0.16	1.17	0.99	2.65	2.35	2.23	1.14	0.14	0.57	0.13	0.12	0.4	0	0.86	0.87	0.92	3.58	0.22	0.01	0	0	0	0.08	0	0	0
ADGRF3	0.14	0.2	0.9	0.78	0.45	0.02	0.42	0.12	0.32	0.16	0.17	0.27	0.66	0.17	0.19	0.64	0.17	0.37	0.12	0.08	0.22	0.36	0.33	0.18	0.2	0.22	0.14	0.02	0.47	0.24	0.32	0.22	0.91	0.06	0.2	0.32	0.88	0.28	0.28	0.11	0.58	0.23	0.19	0.23	0.47	0.28	0.35	0.37	0.23
ADGRF4	0.25	1.37	0	3.6	19.93	3.36	0.67	1.92	4.13	32.48	1.34	2.37	3.01	3.1	5.41	0.2	0.44	1.65	1.88	0.59	0.33	1.64	0.96	1.4	4.52	4.99	6.26	8.52	9	2.56	0.94	7.84	2.85	1.03	5.73	0.21	7.65	41.86	40.5	11.55	3.25	0.03	0.02	0	0.25	0.18	0.01	0.08	0.04
ADGRF5	0.05	3	1.55	0.13	1.97	0.47	0.46	0.64	0.76	5.14	0.42	0.52	0.7	0.31	0.92	6.36	8.45	0.5	0.69	0.9	1.1	0.28	0.12	0.21	5.21	5.7	3.14	3.03	0.15	1.71	0.24	1.9	0.73	0.18	1.94	5.36	0.36	2.85	2.93	1.7	0.59	0.09	0.01	0	0	0.05	0	0.07	0
ADGRG1	19.92	25.93	80.49	57.7	165.36	62.62	64.39	150.43	142.9	29.2	29.23	36.75	68.62	76.02	60.41	37.95	32.36	34.69	45.65	58.86	79.94	33.82	36.62	45.83	41.82	44.56	132.02	184.79	80.36	78.73	54.48	148.95	79.47	7.52	31.64	59.33	121.82	239.93	220.01	109.34	70.09	1.72	0.19	3.03	14.42	1.02	20.7	0.67	2.48
ADGRG2	9.77	6.29	89.16	43.69	6.04	19.85	0.92	0.28	0.42	5.92	3.89	7.37	10.81	8.03	3.46	2.94	4.38	1.9	2.13	60.72	9.8	1.77	1.49	1.52	6.31	4.03	150.42	68.93	69.15	11.33	1.91	1.59	6.22	0.26	11.9	105.56	28.22	5.82	6.53	8.98	0.02	0.61	0	0.36	3.15	0.08	0.01	0	0.18
ADGRG3	0.36	0.14	1.3	0.38	1.59	1.55	2.72	0.51	0.77	0.24	0.15	0.27	0.54	1.18	0	0.38	0.48	0.22	0.26	0.49	1.02	0.66	1.18	2.27	0.97	0.61	2.03	2.59	1.88	1	2.21	0.63	0.16	0.14	0.44	0.21	0.62	2.65	6.2	1.17	1	57.26	0.03	1.34	0.84	0.36	0.44	0.84	1.22
ADGRG4	0	0.01	0	0	0	0	0.01	0.02	0	0.02	0.05	0.05	0.06	0	0.03	0.05	0	0	0	0	0.03	0	0	0.01	0	0	0.02	0	0	0	0	0	0.01	0	0	0.01	0	0	0.05	0	0	0	0	0	0	0	0	0	0
ADGRG5	0.12	0	0	0.2	1.85	2.37	1.5	0	0.18	0	0.03	0.06	0.18	0	0	0.06	0	0.41	0.77	0	0.03	0	0.02	0.03	0.3	0.08	0.85	0.72	0.27	0.18	0.68	0.03	0	0.21	0	0	1.43	1.55	1.67	1.41	0.64	0.5	2.7	8.18	12.55	0.08	18.54	4.37	4.15
ADGRG6	6.06	1.81	16.36	17.67	13.59	49.23	6.56	32.93	27.47	51.29	9.32	13.9	2.64	2.04	1.39	3.42	3.49	3.52	2.94	6.78	10.73	21.28	20.62	20.47	27.34	12.94	36.77	34.64	75.88	2.47	11.68	15.52	4.2	3.15	1.58	20.66	16.51	18.4	18.99	34.99	1.81	1.03	11.85	8.55	6.56	3.21	14.84	6.28	7.05
ADGRG7	0	0	0	0	0.04	0	0	0.07	0	0.21	0	0	0.13	0	0	0.05	0	0	0	0.04	0.07	0	0	0	0	0	0	0	0	0	0	0.05	0.18	0	0.05	0	0	0.04	0.12	0.04	0	0	0.03	0	0	0	0	0	0
ADGRL1	71.3	9.46	13.2	23.17	38.57	55.01	21.08	37.39	31.76	9.52	44.52	55.03	49.68	49.9	41.39	46.69	39.65	31.66	36.39	48.16	50.17	54.63	61.06	76.38	36.82	36.46	8.4	8.76	5.33	82.96	37.64	31	59.09	32.32	8.36	19.19	20.42	26.72	31.17	51.68	80.38	1.49	0.02	0.19	1	2.45	0.73	0.08	1.69
ADGRL2	0.18	30.65	54.97	34.27	12.67	70.73	4.91	163.06	141.16	83.93	90.21	63.54	23.87	29.66	25.61	52.46	56.68	69.27	67.33	107.85	93.21	86.32	67.37	59.52	267.97	225.28	1.29	1.17	7.6	84.14	30.14	25.04	44.07	0.49	20.42	44.22	22.15	17.46	19.66	74.11	31.34	0.55	0	0	0.49	0	0	0.47	0
ADGRL3	0.16	0.32	2.51	1.73	0.18	0.04	0.1	1.45	1.02	2.2	0.8	0.6	0.85	1.02	0.29	0.91	2.11	2.36	2.24	12.5	12.69	0.13	0.07	0.11	0.04	0.08	1.11	0.98	0.64	1.99	3.76	7.02	0.07	0.14	0.22	1.36	0.55	0.12	0.09	0.07	2.39	0.01	0	0.02	0.05	0	0	0.05	0.02
ADGRL4	0	0	0	0	0.25	0	0	0	0	0.74	0.06	0.05	0.12	0	0	0.1	0	0	0	0.04	0	0	0	0	0	0	0.07	0	0	0	0	0	0	0	0	0	0	0.07	0	0	0	0	0	0	0	0.06	0	0	0
ADGRV1	0.02	0.04	0.04	0.04	2.16	2.04	0.04	4.19	3.78	0.36	0.25	0.23	0.39	0.35	0.08	0.14	0.08	1.42	1.53	8.5	8.77	0.79	0.76	0.79	2.94	2.27	0.04	0.1	0.42	1.09	7.62	0.06	1.28	0	0.02	0.01	0.1	2.57	2.48	0.93	0.1	0.02	0	0.02	0.02	0.05	0.01	0.05	0.02
ADH1A	0	0	0	0	0	0	0	0	0	0	0	0.13	0.14	0	0.12	0	0	0	0	0	0	0.1	0	0.08	0	0.08	0	0	0	0	0	0	0	0.09	0.11	0.87	0.33	1.65	3.02	0	0.43	0	0	0	0	0	0	0	0
ADH1B	0	0	0	0	0	0	0	0	0.3	0	0.32	0.21	0.19	0.07	0.44	0.16	0.04	0	0.04	0.18	0.18	0.32	0.14	0.06	0.39	0.49	0.02	0.09	0.2	0.13	0	0.06	0	0.08	0.24	2.87	0.15	3.38	5.13	0.03	0.41	0	0	0	0	0	0	0	0
ADH1C	0	6.69	0	0	0	0.48	0	0.14	0.09	0	3.32	1.74	0	0.2	0.11	0.11	0.12	0.13	0	0.34	1.43	0.1	0.15	0.08	0.09	0.24	0.07	0.27	0.48	1.1	0	0.92	0.07	0.04	3.69	2.36	0.69	1.68	2.72	0.41	6.76	0	0	0	0	0	0	0	0
ADH4	0	0.03	0	0	0	0	0	0	0	0.39	0.1	0.08	0.09	0	0	0.23	0	0	0	0	0	0	0	0	0	0	0	0	0	0	0	0	0	0	0	0	0	0	0	0	0.17	0	0	0.04	0	0	0	0	0
ADH5	124.1	131.76	68.76	134.38	85.07	216.46	113.97	98.95	98.98	395.76	245.99	182.37	98.6	98.93	79.74	111.1	97.69	94.3	82.85	129.63	113.86	110.38	85.74	81.45	107.43	95.2	181.56	165.4	166.15	100.52	93.5	147.78	131.75	84.68	100.78	89.54	87.36	83.52	83.8	238.39	126.25	28.89	73.18	54.94	64.45	12.8	42.99	79.31	51.46
ADH6	0.07	0	0	0	0	0.05	0.82	0	0	0.52	0.54	0.1	0.11	0	0	0.05	0	0	0	0	0	0	0	0	0	0	0	0	0.03	0	0	0	0	0.05	0	0	0	0	0	0	0	0	0	0	0	0	0	0	0
ADH7	0.03	0	0	0	0.17	0	0	0	0	0.08	0	0	0	0	0	0.12	0.4	0	0	0.05	0	0	0	0	0.05	0	0.04	0.05	0.13	0.04	0	0.03	0.04	0	0	0	0	0.09	0.07	0	0.04	0	0	0	0	0	0	0	0
ADHFE1	6.11	15.15	4.05	8.57	4.14	9.47	36.75	6.9	7.04	4.68	8.55	9.26	6.65	7.74	3.86	7.58	7.42	1.96	1.16	6.04	6.79	7.96	8.18	8.73	12.43	9	8.7	4.94	3.61	2.68	7.15	10.22	5.16	4.01	11.86	2.64	9.38	2.75	3.49	3.57	8.77	1.38	4.18	6.92	3.71	0.87	7.63	2.88	5.24
ADI1	19.01	79.91	33.11	56.84	60.95	53.51	59.33	27.01	28.98	89.5	117.81	101.67	31.56	33.7	39.05	38.47	37.77	53.44	56.67	51.06	52.21	77.32	74.4	67.91	56.08	68.11	31.11	28.12	73.87	56.7	39.37	56.4	87.89	36.86	119.73	47.44	81.03	60.81	59.45	79.92	67.84	7.34	21.36	15.74	15.5	7.36	18.75	26.51	15.63
ADIG	0	0	0	0	0	0	0.1	0.65	0.56	0	0	0	0.8	0.3	0.5	0.33	0	0.19	0.33	0.25	0.32	0	0.11	0.12	0.14	0.36	0.48	0.55	0.36	0.11	0	0	0	0	0	0	0.11	0	0	0	0	0	0	0	0	0	0	0	0
ADIPOQ	0.02	0.02	0.05	0	0.2	0	0	0	0.19	0.28	0.15	0.16	0.41	0.34	0.19	0.11	0	0.04	0.11	0.03	0.05	0.06	0.05	0.13	0.03	0.08	0.11	0.12	0.05	0.07	0	0.02	0.05	0.04	0.05	1.51	0	2.14	2.05	0.03	0	0.2	0	0.02	0	0.39	0	0.07	0.19
ADIPOR1	241.15	140.23	183.86	209.11	137.9	158.74	180.13	213.11	219.39	293.65	271.13	241.9	137.99	144.85	184.35	179.68	168.37	457.1	516.14	152.54	161.2	206.37	215.31	208.4	364.23	403.89	278.85	265.31	238.63	226.72	109.92	212.22	210.44	363.72	250.82	235.22	273.71	168.82	154.27	208.43	244.87	419.91	171.08	220.8	183.01	331.11	129.87	166.67	165.06
ADIPOR2	50.52	68.29	135.93	82.52	72.57	103.28	74.44	88.16	83.28	37.92	73.7	81.55	120.66	130.43	126.95	75.73	69.44	77.51	84.52	76.34	77.19	56.37	58.61	64.97	82.86	94.24	95.07	82.96	138.73	46.05	89.91	78.71	109.61	35.68	55.87	148.09	84.76	81.76	80.9	123.56	56.05	84.57	37.84	44.66	42.49	40.11	32.68	35.06	31.75
ADIRF	485.02	620.96	252.07	459.39	45.73	98.87	397.03	260.37	255.15	408.67	23.29	38.41	270.28	267.91	258.9	67.71	78.24	57.03	57.8	12.54	13.72	322.66	446.15	360.03	33.05	29.05	257.49	260.68	822.89	426.74	2.45	6.02	131.04	1127.08	815.32	289.49	854.23	49.8	40.9	246.85	56.79	0	15.52	0.34	21.22	21.8	19.33	4.72	21.05
ADK	32.25	26	20.2	66.26	34.51	51.72	41.43	45.35	44.45	67.44	47.09	44.66	39.62	46.96	45.89	37.23	39.35	22.58	13.97	41.46	42.88	49.34	40.57	42	27.05	27.48	59.54	62.26	24.9	27.94	25.02	23.48	20.02	21.91	22.52	20.55	66.43	26.08	27.36	48.1	26.12	7.3	19.43	15	14.7	12.1	12.13	21.82	10.77
ADM	25.75	191.08	393.63	187.65	96.83	10.28	37.39	106.48	97.71	89.49	21.7	20.89	5.51	3.45	13.46	169.93	164.4	91.61	100.54	194.6	70.41	45.73	34.12	25.1	19.35	17.57	45.35	35.14	15.32	13.39	2.76	48.77	62.86	18.89	90.1	256.5	134.45	304.59	284.69	5.4	48.46	985.65	339.97	701.12	671.78	631.76	531.48	474.71	801.47
ADM2	1.53	7.74	5.81	2.45	1.17	6.16	2.96	2.83	2.92	0.97	0.63	0.72	5.24	5.48	5.71	14.76	10.25	5.88	5.94	3.58	4.1	1.79	1.65	2.18	14.83	16.08	1.8	2.09	0.99	3.9	13.73	11.78	5.88	5.59	17.13	10.4	1.55	1.47	1.26	4.12	24.57	0.98	0.04	0.15	0.28	0.18	0.05	0.11	0.3
ADM5	76.37	1.05	10.38	2.89	20.19	29.37	9.17	9.41	10.93	3.43	3.42	3.07	9.07	7.73	5.67	11.07	13.61	4.77	5.7	2.23	1.94	20.19	15.41	17.8	3.53	3.9	1.97	1.61	13.7	10.99	13.32	5.28	9.39	25.8	1.62	7.76	2.57	15.7	24.59	19.41	2.45	1.85	1.08	1.5	1.17	1.4	4.15	2.18	1.76
ADNP	70.75	93.47	65.31	55	72.78	108.34	60.58	166.52	151.02	61.49	66.97	92.94	146.35	169.35	126.64	130.19	122	81.67	106.24	112.52	109.93	121.99	108.94	123.24	133.33	118.18	92.66	73.96	152.8	104.73	118.22	89.24	88.92	30.58	47.92	80.99	44.94	82.14	83.02	105.61	62.4	25.62	13.4	16.23	15.31	19.19	13.33	14.99	13.82
ADNP2	22.54	19.72	28.24	23.7	31.42	18.6	13.32	26.44	28.04	39.63	36.47	38.45	18.42	17.31	21.21	53.34	54.07	18.56	22.02	40.39	35.1	27.31	22.56	25.93	33.09	26.89	16.34	14.87	21.54	32.75	22.66	21.71	46.48	15.34	14.08	30.71	17.35	30.79	31.17	18.91	14.78	13.93	8.12	11.38	11.68	24.09	10.3	10.57	11.45
ADO	35.24	8.48	17.57	20.37	23.53	24.51	15.95	18.82	15.39	33.16	32.67	32.06	22.93	25.66	16.61	39.09	40.43	36.2	30.06	39.58	37.97	37.37	34.42	34.56	30.02	33.01	19.91	20.24	26.41	21.06	49.51	13.38	88.56	55.53	12.41	23.83	28.22	26.18	25	24.04	11.82	8.73	7.89	4.6	6.67	4.74	6.16	6.06	3.91
ADORA1	7.86	0.7	4.9	2.92	1.76	6.76	1.68	5.47	4.94	2.55	4.88	6.51	5.81	5.36	6.21	20.91	24.7	5.85	8.32	12.68	11.48	2.1	2.71	3.23	4.78	4.73	12.38	13.46	1.27	5.66	15.09	31.92	10.03	10.96	1.03	11.45	4.63	3.29	3.87	13.49	7.83	0.13	1.86	1.53	1.12	0.11	1.51	3.02	2.2
ADORA2A	0.39	0.18	1.87	3.87	1.23	0.66	1.57	1.89	1.16	0.48	0	0.08	0.99	0.35	0.67	3.52	2.07	0.6	0.35	1.32	2.27	0.2	0.38	0.36	0.97	0.3	1.94	1.44	0.76	0.54	0.97	1.76	0.66	0.32	0	0.75	4.33	2.12	2.7	0.39	3.83	82.74	2.44	1.43	6.12	88.09	6.3	4.83	3.88
ADORA2B	0.24	1.55	2.55	2.47	0.83	0.47	0.41	2.44	2.13	1.75	2.18	0.93	0.52	0.85	0	17.32	12.15	0.63	0.76	4.63	1.59	1.29	0.69	0.55	2.38	1.69	4.05	3.45	1.9	1.88	0.55	5.11	1.33	1.12	3.49	6.46	3.04	2.66	2.05	0.85	0.33	8.09	2.5	2.11	4.6	1.37	0.91	5.53	2.14
ADORA3	0	0	0	0.32	0	0.18	0	0.03	0	0	0.63	1.48	3.69	1.17	0	0.29	2.08	0	0	4.19	1.69	0.18	0	0	10.49	3.08	8.56	9.77	1.92	0.22	1.5	0	0	3.46	6.07	1.84	3.51	0	0	2.12	0.98	2.22	315.04	258.97	190.83	4.11	344.51	144.97	158.02
ADPGK	51.84	68.58	91.67	120	41.74	96.35	85.65	53.54	49.47	43.79	62.04	61.48	50.27	40.25	32.17	38.75	41.14	40.65	48.62	52.91	54.96	40.09	40.59	39.97	98.32	96.99	78.29	69.4	78.57	55.89	52.74	31.35	50.41	79.95	86.15	129.7	133.3	57.14	57.78	101.64	29.63	260.83	252.1	296.16	231.15	187.88	224.16	209.28	208.37
ADPRH	1.45	7.74	0.51	9.98	8.04	1.57	2.82	6.15	5.41	3.68	2.75	4.01	4.33	4.91	4.19	3.71	3.71	1.91	2.18	7.42	8.55	0.82	1.35	1.01	7.6	5.86	4.4	6.41	5.83	4.08	4.01	8.85	8.54	1.48	6.34	1.13	10.81	6.79	4.67	2.83	3.01	13.01	31.91	59.36	29.54	6.59	26.61	26.68	45.25
ADPRHL1	1.51	2.16	8.67	1.18	7.51	1.07	1.71	1.63	1.88	0.54	1.04	1.14	1.87	1.75	1.29	2.62	2.19	0.93	0.79	1.85	3.06	2.72	3.16	3.6	1.89	1.44	0.95	0.78	1.59	3.71	3.16	1.52	2.34	0.98	1.89	8.01	1.16	2.59	3.05	1.39	1.03	2.42	0.03	0.18	0.67	0.22	0.06	0.3	0.11
ADPRHL2	187.29	64.17	108.85	111.96	48.18	61.99	57.82	140.14	141.15	133.78	71.43	86.03	60.92	57.07	61.22	146.11	135.23	92.96	95.12	131.79	138.79	102.01	139.48	136.06	114.26	122.99	117.33	107.71	103.74	167.69	122.63	115.84	91.95	199.27	67.55	114.68	110.95	72.4	77.2	59.83	64.56	39.17	97.93	75.32	72.52	10.44	71.89	69.44	50.36
ADPRM	12.36	10.44	7.34	9.92	6.68	19.66	9.43	8.48	6.91	5.71	10.6	9.74	15.41	9.21	7.33	11.06	11.92	6.05	3.62	11.14	9.23	14.3	11.06	9.81	7.64	5.62	5.38	4.26	5.81	7.34	9.12	7.94	4.81	11.11	7.37	4.24	6.98	8.12	6.63	11.7	6.61	16.78	11.7	13.48	9.54	13.64	12.22	7.01	7.77
ADRA1A	0	0.22	0	0.01	0	0.27	0.41	0	0.36	0.04	0	1.35	0.38	0	0.32	0.07	0	0	0	1.39	0.51	0.09	0.02	0.2	0.31	0.15	0.05	0	0	0	0.06	0	0.05	0.01	0.06	0.31	0	0	0.37	0.05	0.05	0.15	0	0	0	0.06	0.12	0.03	0
ADRA1B	0.87	9.78	0.74	5.75	11.31	6.01	20.43	3.75	5.35	8.14	2.44	2.77	30.75	32.02	38.78	2.21	1.47	4.09	4.6	14.54	25.31	8.42	11.75	10.8	49	51.58	3.3	4.81	15.75	7.89	11.73	4.38	9.84	0.22	15.62	1.9	4.09	17.36	18.31	30.11	14.81	0.01	0.1	0	0.01	0	0.45	0	0.06
ADRA1D	0	0	0	0.11	0.09	0.07	0	0.17	0	0	0	0	0.61	0	0	0.06	0.14	0.15	0	1.44	0.58	0.11	0.13	0.32	0.17	1.93	0.05	0.05	0.33	0.04	2.13	0	0	0	0	0.03	0.04	0.05	0.21	0	0.32	0	0	0	0.03	0	0	0	0.06
ADRA2A	1.84	0.14	0.42	3.86	2.59	9.18	0.33	0.78	0.7	0.47	1.09	4	1.22	1.49	0.64	4.27	3.63	0.21	0.23	0.4	0.42	0.16	0.19	0.33	1.9	0.84	2.59	1.48	3.29	2.22	3.8	1.66	8.72	1.19	0.17	0.78	6.74	3.3	2.82	2.85	0.1	0.02	0	0.02	1.07	0	0.1	0.06	0.24
ADRA2B	0.25	2.25	1.2	2.2	0.69	2.53	2.42	0.48	0.62	0.41	0.67	0.39	1	0.33	0.37	2.89	3.12	0.81	1.2	0.59	0.25	0.11	0.32	0.39	2.65	1.24	0.67	0.95	0.23	7.25	3.43	2.13	2.49	0.08	1.13	0.78	1.1	0.71	0.76	1.19	0.64	0.6	0.06	1.17	0.36	3.75	4.03	0.47	1.72
ADRA2C	7.64	5.39	172.62	13.43	53.34	59.85	25.96	29.74	27.98	1.61	33.49	28.98	159.36	141.86	118.55	26.16	30.53	80.6	71.58	123.27	88.61	42.96	60.6	63	71.93	99.02	35.11	28.87	82.34	11.47	101.8	26.86	0.43	40.16	10.25	191.97	14.76	32.37	39.4	48.19	49.64	0	0.04	1.1	0	0	1.11	0.19	0.62
ADRB1	0.58	0.03	0.85	0.69	0.35	0.3	0.25	0.85	0.42	6.05	0.99	1.78	0.38	0.52	0.65	0.39	0.3	2.47	2.01	0.61	1.19	0.25	0.07	0.05	2.71	2.15	0	0	0.32	0.53	0.22	0.29	0.07	2.14	0	1.01	0.35	0.69	1.44	1.48	0	0.79	0.04	0.09	2	0.47	1.95	0.78	2.18
ADRB2	0	0.13	30.16	3.2	0	1.66	1.19	0.54	0.8	0	0	0.39	0.76	1.98	7.45	0	0	0.06	0.04	0.35	2.09	0	0	0.14	0.87	1.31	0	0	0	0.29	0	0.09	0.05	0	0	13.54	2.76	0	0	0.82	0.06	0.87	3.73	15.74	6.21	3.28	18.32	8.49	11.15
ADRB3	0	0	0	0	0	0	0	0	0	0	0.09	0	0.08	0	0	0.13	0.07	0	0	0	0	0	0	0	0.12	0.19	0.05	0	0	0	0	0	0.14	0	0	0	0	0	0.11	0	0	0	0.03	0.03	0.03	0	0	0	0
ADRM1	232.09	119.42	293.86	213.99	168.65	164.11	181.13	262.86	270.1	119.17	152.8	176.78	197.92	178.34	219.02	123.74	132.52	405.97	432.95	419.55	363.49	131.9	142.18	141.34	202.51	244.77	181.6	223.16	227.59	198.03	176.68	253.77	369.32	213.72	175.48	237.94	218.61	174.01	174.38	234.48	219.39	91.85	132.51	102.17	141.83	94.9	146.01	137.8	135.04
ADSL	28.4	30.46	23.37	25.26	29.14	25.8	34.1	40.76	40.96	40.46	49.23	44.09	49.99	41.97	36.25	50.76	52.59	32.71	34.91	74.99	69.72	33.5	31.13	34.24	84.71	89.15	21.92	21.56	30.89	70.42	74.4	35.94	67.22	26.41	27.67	32.7	18.23	26.43	24.14	34.25	39.45	7.89	33.68	23.56	20.37	7.49	20.45	33.52	19.16
ADSS	132.22	222.59	73.45	139.36	99.27	135.05	139.65	51.34	40.55	394.53	326.74	284.69	122.58	134.03	107.27	112.84	111.06	79.61	54.84	126.6	105.71	176.49	150.7	142.47	123.17	117.93	89.32	89.82	47.4	155.57	121.57	133.79	122.68	151.37	222.55	118.04	137.38	121.27	110.13	175.74	156.49	45.16	46.27	45.64	43.21	35.48	30.14	51.24	31.12
ADSSL1	11.4	5.88	5.79	6.75	9.93	2.77	9.88	6.12	7.1	6.48	12.16	9.66	8.58	6.21	5.14	8.64	7.13	6.84	7.59	8.2	6.06	7.95	8.33	8.52	19.04	25.8	7.01	7.33	7.8	12.89	2.52	7.39	9.06	8.27	7.06	7.93	5.53	13.95	15.44	5.39	29.23	94.7	20.61	17.94	18.68	65.88	29.24	13.16	47.7
ADTRP	0	2.72	0.53	1.23	0.8	1.2	6.51	0.7	0.56	5.98	0.86	0.49	1.6	1.01	0.16	0.68	2.02	0.26	0.02	0.01	0.42	1.02	0.08	0.54	0.97	0.9	18.38	20.65	2.67	0.24	0	2	0	0	5.55	4.48	1.02	1.54	0.67	1.54	0	0.91	0.05	0	0.39	1.49	0	1.65	0
AEBP1	3.42	3.59	0.32	0	3.73	38.55	4.77	0.54	4.83	1.91	2.15	5.27	25.85	17.08	4.6	34.18	34.15	0.62	0.53	81.02	47.86	2.38	1.57	2.91	2.47	1.9	2.9	0.6	1.49	4.83	1.75	6.71	7.22	0.99	6.67	4.06	0	3.37	6.51	31.6	0.89	13.35	0	0	0	4.47	0	0	0.58
AEBP2	19.09	21.3	14.59	16.04	12.94	29.25	18.15	25.71	16.46	20.45	60.17	65.12	26.27	31.88	21.72	27.52	32.09	23.05	18.85	41.69	25.16	22.87	16.14	14.63	13.57	11.47	12.19	9.06	32.36	15.37	37.68	18.15	23.04	10.5	11.72	17.31	11.85	14.57	12.74	20.85	17.32	5.73	5.45	6.11	6.36	9.67	5.38	5.07	5.32
AEN	16.65	10.56	28.46	10.71	26.86	83.34	21.47	13.89	15.99	19.95	16.37	21.66	24.48	18.48	22.3	13.85	13.75	24.53	30.61	10.79	13.42	7.11	9.83	11.03	38.98	31.33	20.85	22.34	67.28	14.13	9.95	6.59	12.83	8.93	10.96	21.29	7.29	12.87	15.59	51.84	7.41	8.62	25.88	29.86	21.48	29.8	32.25	29.89	22.6
AES	444.8	239.87	324.89	468	150.69	278.53	286.87	374.67	406.2	288.79	188.38	157.38	330.75	377.36	487.22	203.28	181.83	503.17	493.12	77.51	95.4	235.84	301.07	272	129.98	185.54	396.99	442.86	217.23	299.19	187.16	666.38	394.79	351.84	397.55	325.76	658.2	240.58	249.89	355.37	438.07	165.08	187.84	164.26	215.95	185.97	242.14	219.49	158.79
AFAP1	8	3.93	11.38	5.37	30.98	18.69	4.78	43.76	44.32	27.05	13.08	16.93	12.59	13.55	15.67	11.27	11.07	42.07	50.49	64.67	80.92	12.12	12.4	16.47	58.26	61.06	18.42	20.3	77.45	10.58	44.55	37.8	14.79	6.47	3.99	13.5	6.37	44.98	44.92	22.91	13.5	6.57	2.85	0.08	1.58	1.54	0.38	2.05	1.6
AFAP1L1	3.66	0.75	0.06	5.45	15.09	2.5	8.64	5.19	4.48	1.82	0.71	0.79	1.83	1.85	1.71	1.92	1.78	0.13	0.14	2.67	4.12	0.61	0.38	0.31	7.35	9.14	0.36	0.33	1.45	1.71	1.15	0.82	0.31	0.13	0.49	0.05	1.99	5.4	6.65	1.25	0.21	0.57	0.2	0.02	1.09	0	0.14	1.52	0.92
AFAP1L2	41.72	1.57	3.2	5.77	331.79	12.14	1.16	51.24	52.79	6.07	91.44	82.77	13.67	22.94	32.61	20.21	30.24	3.76	3.83	9.82	23.88	15.03	10.03	9.03	24.03	29.39	3.39	5.31	16.72	132.51	3.36	105.08	40.01	9.93	1.5	4.76	6.03	273	275.2	15.95	1.68	0.15	0.11	0	1.7	0.4	0.16	0.55	0.39
AFDN	46.56	51.32	133.94	118.18	2.22	105.88	242.32	323.19	278.06	235.62	120.67	136.83	555.68	555.41	409.1	168.25	173.49	27.79	31.06	113.6	148.1	206.43	175.85	196.56	140.28	114.31	74.57	71.5	187.97	114.2	303.66	228.22	157.92	20.24	23.07	138.97	96.72	2.69	4.09	113.79	196.46	8.64	2.34	2.24	8.72	18.29	3.44	7.68	6.1
AFDN-DT	4.33	4.12	18.01	9.06	4.12	25.96	25.03	2.29	2.28	1.49	0.19	0.15	12.88	11.53	4.06	3.24	2.76	0.93	0.36	2.98	3.63	3.07	2.29	1.75	2.23	1.86	1.06	1.17	3.23	0.73	6.27	11.76	9.94	2.48	2.76	8.77	6.47	3.69	4.8	11.02	17.54	0	0	0.44	0.19	0.08	0.96	0	0
AFF1	5.64	36.45	8.9	24.54	17.01	58.78	27.33	70.63	60	71.84	16.33	26.36	61.42	72.49	54.42	65.71	61.18	23.49	28.57	87.35	98.86	44.79	41.56	47.46	27.43	23.63	43.09	42.68	54.31	16.4	26.36	35.09	20.94	4.13	17.63	14.02	14.49	27.34	27.96	57.17	48.01	67.37	17.11	22.47	33.17	58.14	16.55	19.9	20.77
AFF2	0	0.44	0	0.36	0.21	0.06	0.21	1.56	0.97	1.34	1.67	1.35	0.07	0.06	0	0.55	0.72	0.67	0.91	2.07	1.88	0	0.01	0	5.37	4.42	0.43	0.16	0.04	1.41	1.36	0.23	0.03	0	0.09	0	0.14	0.25	0.15	0.13	0.04	0.13	0	0	0.03	0	0.02	0.01	0
AFF3	0	0	0.64	2.43	0	0.02	0.3	2.28	1.91	0.34	0.08	0.17	0.24	0	0.05	0.09	0.25	0	0.06	2.07	1.88	0.16	0.08	0.13	2.36	3.15	0.55	0.79	0.23	0.97	0.58	0	0.09	0	0	0.82	3.12	0.04	0.07	0.09	0.14	0.47	0.06	0.8	0.77	0.21	0.49	0.49	0.19
AFF4	29.31	70.47	23.28	24.61	59.59	102.15	29.22	142.7	128.04	120.72	84.84	104.13	146.78	186.84	163.59	132.51	129.01	27.91	30.86	188.21	187.47	201.45	166.06	179.72	136.18	107.76	92.57	93.77	141.76	57.32	146.88	67.9	71.1	14.75	37.23	39.27	18.35	74.54	79.39	86.15	46.19	66.39	12.26	26.63	22.02	97.51	13.55	15.42	22.33
AFG1L	1.6	3.93	1.73	1.36	2.54	4.55	3.75	4.38	4.9	7.24	6.24	6.77	5.34	5.92	4.02	3.01	3.12	0.1	0.13	8.87	10.61	5.56	5.81	5.84	7.83	7.63	2.42	2.34	2.7	3.29	8.97	3.77	5.11	1.29	2.97	2.17	1.37	1.94	2.05	3.66	3.21	0.32	2.51	2.62	1.88	0.28	1.33	2.42	2
AFG3L2	79.96	94.26	133.5	273.1	127	100.8	71.82	147.85	137.18	425.87	333.39	330.17	94.03	86.96	79.58	132.48	130	121.57	125.59	301.04	373.86	177	196.74	195.28	289.42	318	193.45	166.79	225.07	125.11	124.22	64.93	167.92	74.86	70.32	164.57	251.27	104.77	104.69	123.73	95.67	15.2	54.22	42.12	38.96	10.51	32.29	47.91	31.2
AFM	0	0.31	0	0	0	0	0	0	0	0	0	0	0	0.16	0	0	0	0	0	0.2	0.11	0	0	0	0	0	0	0	0	0	0	0	0	0	0	0	0	0	0	0	0	0	0	0	0	0	0	0	0
AFMID	54.06	43.33	24.48	36.38	19.48	43.29	28.88	30.26	32.56	37.99	23.35	20.27	28.52	23.46	18.18	11.76	9.67	32.54	31.63	47.78	49.74	22.53	22.04	25.05	35.47	37.45	50.9	44.55	30.21	30.43	16.28	26.86	63.21	33.15	49.27	16.82	28.53	21.32	19.39	45.38	32.33	111.02	34.33	53.23	43.45	60.91	30.35	32.18	37.28
AFP	0	0.03	0	0	0.04	0.07	0	0	0.06	0.35	0	0	0	0	0.14	0.14	0	0	0	0.11	0.05	0	0	0	0	0	0.1	0.29	0.05	0	0.47	0	0	0	0.66	0	0.2	0.15	0.08	0.05	0.1	0	0	0	0	0	0	0	0
AFTPH	44.98	39.38	53.34	43.88	39.54	87.29	50.86	70.93	69.5	197.8	189.01	157.27	92.07	99.47	81.62	86.46	81.34	33.07	24.9	141.29	128.27	209.78	155.06	143.65	153	139.15	65.23	67.12	79.09	75.78	111.08	57.43	72.37	35.09	26.02	84.31	44.14	61.73	55.93	103.47	68.49	60.06	23.83	30.06	26.16	65.54	22.91	24.49	22.23
AGA	11.83	36.83	11.44	7.04	12.46	4.87	6.69	8.63	11.09	74.93	101.14	87.74	25.92	29.26	25.7	29.98	30.38	11.28	9.27	12.06	10.74	14.78	12.28	10.84	17.92	16.35	36.03	36.99	22.74	26.51	22.04	8.73	38.17	7.29	28.26	12.39	8.18	16.04	14.96	5.58	9.05	3.66	25.18	26.55	17.02	5.82	19.77	21.17	21.64
AGAP1	10.31	11.92	8.29	8.33	6.79	18.46	24.91	11.45	11.66	12.83	12.23	15.06	16.34	18.07	15.7	39.8	36.51	17.32	18.3	30.31	35.27	9.89	10.6	12.01	20.41	18.26	30.39	30.58	24.45	12.29	30.51	20.5	45.17	6.44	11.95	10.4	9.05	5.62	6.61	19.97	23.89	0.46	0.58	0.35	0.52	0.53	0.82	1.01	1.28
AGAP2	0	0	0	0	0	0	0	0.12	0.01	0	0	0	0.35	0.02	0	0.7	0.62	0.23	0	0	0.14	0	0.02	0.04	0.07	0.05	0.29	0.2	0	0	0.16	0.06	0.26	0	0	0	0	0	0	0	0.11	1.33	7.24	6.17	7.76	0.31	8.87	6.69	7.93
AGAP3	61.73	64.84	58.57	69.32	79.56	52.15	80.4	43.36	38.75	84.44	48.69	49.55	43.57	38.9	29.74	86.64	75.6	41.63	46.67	34.24	36.18	63.79	65.57	71.61	23.8	44.87	36.46	40.82	45.59	54.05	29.9	16.23	33.03	39.03	80.01	46.77	72.87	90.93	101.64	53.25	50.37	86.47	52.85	48.6	60.56	114.68	48.82	62.99	68
AGAP4	156.15	64.07	71.82	118.43	65.08	149.01	153.05	79.67	60.9	103.95	47.21	49.41	44.66	44.79	30.05	54.45	57.36	23.26	26.51	46.54	57.55	63.39	58.7	68.48	58.46	51.33	44.91	47.14	68.94	44.18	100.52	55.17	59.16	72.09	52.4	54.7	102.57	70.59	87.87	140.4	44.59	31.59	69.76	66.68	58.26	43.64	77.43	43.85	42.68
AGAP5	115.73	50.6	54.13	93.41	55.89	112.44	115.6	65.87	53.47	94.26	44.62	40.17	36.22	34.72	23.21	45.24	46.45	21.13	22.18	33.1	42.86	49.44	46.63	55.18	49.23	42.26	42.14	45	58.9	37.76	77.77	45.3	46.11	54.12	41.01	41.09	80.71	63.62	79.94	101.46	32.29	27.69	59.16	55.66	48.97	40.03	66.71	35.23	38.17
AGAP6	148.86	58.53	76.56	118.61	64.15	138.6	153.07	76.34	58.83	107.72	51.48	52.72	41.8	42.15	28.39	56.49	57.84	23.67	27.67	45.43	59.17	58.58	56.79	66.34	54.9	46.52	42.55	44.2	66.56	44.7	95.07	51.29	55.52	70.3	45.91	54.83	101.42	64.79	81.56	136.37	46.23	28.18	63.48	64.39	55.94	42.5	73.44	44.48	39.04
AGAP9	155.25	70.02	56.33	114.95	62.93	147.77	147.36	79.49	60.28	93.38	50.88	48.66	42.02	39.95	26.99	55.28	59.41	19.1	19.38	40.49	51.63	57.55	51.45	60.71	58.22	47.21	39.65	42.8	61.82	40.3	103.68	53.73	54.44	69.35	54.06	46.19	98.01	68.75	87.36	135.17	40.99	30.04	78.64	64.2	64.33	57.19	70.75	50.28	55.06
AGBL1	0	0.01	0	0	0.04	0.01	0.02	0	0.02	0.05	0.36	0.23	0.13	0.07	0.01	0.05	0.05	0.02	0.1	0.02	0.01	0.06	0.02	0.02	0.1	0.13	0.01	0.03	0.01	0.13	0.07	0	0.01	0	0	0	0.01	0.01	0.06	0.01	0	0	0	0	0	0	0	0	0
AGBL2	2.03	2.09	5.22	3.65	0	4.42	5.57	4.42	5.29	4.05	0.56	0.32	2.75	1.83	0.85	3.22	2.91	0.91	0.97	1.3	1.24	2.06	2.22	1.5	1.43	1.66	1.92	2.04	4.39	0.77	9.42	2.32	9.34	1.23	1.34	3.55	1.67	0.08	0.11	1.85	3.19	0	0.29	0.42	0.52	0	0.32	0.28	0.5
AGBL3	1.41	2.46	1.78	4.97	2.14	2.1	3.34	3.49	3.43	2.99	2.12	1.17	1.33	2.07	0.73	2	2.03	2.89	1.01	1.51	0.9	1.27	0.8	0.59	1.72	1.43	1.8	1.81	2.98	3.06	4.66	1	1.51	1.09	2.64	2.02	2.59	2.02	2.31	1.69	2.14	0.2	0.24	0.39	0.51	0.86	0.64	0.34	0.3
AGBL4	0.15	0.68	0	0.04	0.3	0.34	0.58	4.29	2.89	0.52	0.32	0.38	0.5	0.48	0.38	0.69	0.72	0.53	0.39	1.61	2.28	0.32	0.51	0.58	0.56	0.63	0.09	0.06	0.12	0.23	0.61	0.02	0	0.06	0.4	0.01	0	0.11	0.27	0.09	0.46	0	0	0.02	0.01	0	0.01	0	0.02
AGBL5	21.05	51.95	58.54	35.61	46.65	33.78	34.25	84.41	86.32	27.76	38.46	26.31	73.67	60.99	58.37	76.85	78.08	55.84	63.63	36.35	34.35	48.43	49.29	45.93	70.78	83.12	20.95	19.2	42.26	39.57	51.2	37.83	93.56	12.26	58.81	45.55	32.28	48.39	46.62	28.18	87.28	3.15	4.29	3.59	4.37	3.51	3.78	5.68	5.6
AGER	70.42	9.73	29.4	14.49	10.05	74.44	16.77	20.92	16.31	19.87	3.47	2.06	6.29	4.43	2.55	6.46	7.2	6.01	8	1.43	1.55	6.94	7.72	9.12	9.38	7.64	4.41	3.51	13.25	9.28	11.47	24.69	12	27.26	9.97	23.38	10.4	13.77	17.8	57.29	10.91	98.33	16.6	23.77	16.95	36.11	33.14	14.37	28.32
AGFG1	22.67	31.37	23.57	20.82	15.24	31.28	30.15	59.28	51.2	47.87	41.44	47.79	27.33	32.3	28.8	79.21	82.4	25.29	23.29	52.83	39.42	42.14	32.08	33.42	24.94	20.11	28.01	28.01	60.24	33.12	64.66	35.28	21.54	26.34	27.52	51.9	19.77	19.42	19.08	38.27	38.91	67.06	15.1	15.05	17.91	29.57	13.08	18.93	13.98
AGFG2	26.45	15.52	29.51	18.39	39.48	13.59	98.07	46.94	40.91	10.83	25.63	26.72	48.43	51.74	46.55	22.54	22.23	17.25	21.6	16.81	21.15	36.58	32.3	29.32	33.96	44.29	31.5	30.81	29.32	32.78	36.77	33.85	27.84	17.3	20.18	42.41	13.41	21.93	23.55	21.86	27.62	0	1.96	2.18	4.24	0.13	4.73	1.98	2.57
AGGF1	15.7	7.92	16	12.38	17.4	29.07	17.13	22.85	20.13	56.63	53	48.61	32.24	35.17	23.56	23.35	33.01	6.99	5.93	47.51	44.13	35.12	31.13	29.49	32.18	27.68	25.15	28.45	24.99	29.33	45.88	34.07	21.87	12.75	5.17	23.36	10.74	18.83	17.66	33.55	20.76	9.65	13.81	13.53	9.87	8.73	10.15	13.12	9.72
AGK	22.83	41.52	16.93	34.78	19.72	17.79	34.45	26.61	27.33	35.55	22.01	20.48	21.36	21.34	18.92	36.4	37.85	25.82	20.85	29.3	27.67	30.84	26.69	27.82	14.53	19.81	23.07	21.33	29.62	37.19	35.23	10.42	22.29	19.16	25.65	17.66	27.51	18.09	17.94	18.54	30	2.97	12.41	10.83	10.79	1.9	7.94	12.86	8.75
AGL	6.11	20.97	12.88	18.54	12.76	18.71	9.53	21.89	17.08	21.79	22.58	26.57	32.18	35.61	23.46	68.73	69.52	10.99	11.06	66.02	66.9	36.46	32.47	36.41	22.74	18.3	17.73	20.34	39.58	8.71	42.46	16.45	8.88	3.42	10.32	34.99	22.3	13.33	13.76	17.84	11.13	0.91	2.27	3.69	2.11	0.75	3.09	2.21	2.08
AGMAT	4.02	3.18	0.33	1.92	0.75	2.03	3.67	1.45	1.33	3.72	3.39	3.19	2.2	2.04	0.84	11.79	11.04	4.73	4.05	4.82	4.51	3.32	4.18	4.18	2.13	2.62	1.4	1.04	5.5	4.52	2.62	2.57	2.92	7.27	4.56	1.26	2	0.84	0.35	5.31	6.94	0	2.57	1.28	0.61	0.12	2.68	2.54	1.66
AGMO	0.09	0.18	0	0.05	3.44	0.36	0.14	0.15	0.24	0.14	0	0.6	0.89	0.61	0.28	0.11	0.06	0.4	0.51	0.27	0.11	0.25	0.04	0.12	0.1	0.17	0	0	0.04	0.27	0.19	0.11	3.8	0.02	0.1	0.26	0	2.2	2.32	0.34	0.49	0	0	0	0	0	0	0	0
AGO1	21.82	8.09	13.69	9.37	9.75	7.96	8.56	56.65	51.41	23.31	24.63	27	22.04	23.01	15.69	61.22	58.36	14.44	16.38	81.31	83.81	19.11	19.41	24.28	24.63	25.23	22.61	19.26	34.35	17.66	47.07	14.56	14.47	8.59	6.22	16.66	9.25	12.36	13.28	8.18	11.11	24.93	7.43	9.92	8.48	16.61	5.45	7.13	9.19
AGO2	49.15	13.5	27.22	15.57	40.91	29.64	17.03	94.44	90.85	58.06	75.38	75.17	59.49	63.27	46.76	55.39	52.93	75.53	92.33	48.94	36.81	73.43	70.07	84.78	152.25	140.85	68.5	65.63	137.56	103.6	68.57	36.57	33.95	26.46	11.66	38.57	15.96	42.32	47.61	24.66	14.41	34.29	3.71	6.21	6.16	18.05	3.62	5.09	7.38
AGO3	10.59	4.72	5.01	3.98	2.11	4.27	2.97	27.66	23.79	21.16	10.35	8.63	9.86	11.03	6.77	19.38	20.3	5.63	6.06	28.69	23.73	14.71	13.04	13.83	13.18	11.76	9	7.49	13.84	9.27	29.49	5.96	5.16	7.16	3.39	7.45	4.36	2.5	2.83	4.18	2.65	6.36	1.66	2.71	2.27	3.14	2	2.3	2.27
AGO4	20.37	20.66	9.71	15.08	12.34	8.3	12.18	45.94	46.58	39.15	25.49	27.13	11.51	14.42	10.78	42.59	40.67	4.39	4.54	28.03	39.63	22.08	23.22	25.7	37.92	36.76	17.69	18.85	32.73	9.57	35.34	17.99	17.65	14.33	16.57	14.15	15.61	14.98	14.55	10.6	8.73	33	16.92	22.71	19.34	33.74	13.36	16.85	21.57
AGPAT1	102.53	78.82	58.1	52.72	73.39	74.83	71.82	71.25	71.88	28.34	28.46	29.08	50.05	51.19	47.85	49.92	41.77	78.66	92.1	28.04	26.08	37.71	42.7	47.95	51.57	59.38	64.18	65.35	49.26	82.85	90.78	102.33	135.66	73.17	86.51	51.33	55.94	81.3	79.35	89.99	135.23	27.69	32.88	31.02	36.59	10.43	36.47	36.39	36.38
AGPAT2	85.99	45.75	277.45	105.81	155.01	90.43	159.82	144.43	138.9	82.36	69.59	46.28	84.27	71.37	55.81	169.53	126.96	312.07	321.11	108.09	115.74	137.32	150.59	144.67	280.2	328.93	61.67	81.74	57.12	154.66	90.57	108.8	86.03	97.18	155.26	192.48	145.78	170.8	162.3	154.61	260.47	75.97	115.12	86.42	88.55	39.38	98.48	105.24	106.92
AGPAT3	45.57	14.13	18.09	13.27	24.82	21.98	12.53	57.3	55.7	66.49	19.47	26.87	30.68	33.9	35.62	62.01	62.08	36.75	43.54	38.18	44.64	28.78	33.22	42.43	26.87	32.03	37.46	41.8	29.2	39.07	14.82	39.17	33.25	44.4	16.81	27.96	18.94	26.79	27.61	36.82	28.22	17.72	31.55	19.23	24.84	12.66	18.77	26.99	23.97
AGPAT4	0	1.03	0	10.55	1.96	8.46	8.72	25.49	20.84	6.01	3.64	2.22	7.74	6.32	4.73	5.7	5.85	0.29	0.46	6.23	9.03	3.29	3.56	4.33	4.6	4.16	4.3	4.97	1.43	2.72	12.16	8.83	1.98	0.02	1.21	0.29	8.88	1.21	1.34	4.9	4.66	45.2	6.65	4.07	6.14	15.59	4.44	6.38	5.07
AGPAT5	29.05	6.71	26.78	7.13	22.61	30.84	8.45	16.7	14.49	34.71	36.24	28.63	12.72	11.94	7.43	36.06	38.01	2.7	2.17	54.83	32.37	13.25	11.27	10.92	31.19	26.61	8.29	7.3	18.78	23.83	22.23	17.56	29.45	44.54	5.67	45.89	5.8	25.65	23.71	41.65	9.07	1.52	7.9	6.35	5.31	3.09	6.63	6.58	3.81
AGPS	9.95	26.76	12.51	21.38	9.81	14.55	23.17	44.97	40.43	52.75	43.26	43.49	16.78	17.68	14.12	23.01	29.29	5.22	4.61	32.65	22.87	30.04	21.61	22.16	32.91	27.15	16.87	18.3	18.1	23.12	30.14	26.5	14.39	9.14	21.59	22.26	23.5	12.42	12.09	20.59	30.53	9.55	13.18	10.99	11.17	14.89	8.93	14.72	6.85
AGR2	3.94	13.77	44.22	11.3	53.12	2.97	4.48	0.3	0.39	9.55	37.85	29.08	7.38	8.19	8	13.37	15.41	8.09	5.87	0.36	0.66	4.64	3.78	2.69	2.84	1.74	3.1	2.74	9.19	7.59	8.99	65.53	17.41	11.82	32.13	46.93	50.29	176.57	148.12	3.91	8.37	0	0.13	0.41	0.38	0.04	0.39	0	0.29
AGR3	2.42	126.56	9.57	2.57	3	21.53	52.83	0.28	0.37	65.35	9.51	3.01	8.98	7.84	6.52	16.18	12.4	2.79	1.31	12.86	19.33	111.45	91.17	57.05	9.82	5.09	8.29	5.92	2.1	5.14	52.63	60.49	12.7	15.61	283.99	25.24	6.91	25.26	16.06	37.1	189.63	0.32	0	0.37	0	0	0	0.79	0
AGRN	110.47	207.73	62.68	79.66	936.39	188.39	194.59	481.75	439.01	10.74	34.06	44.23	400.69	361.02	303.52	200.48	182.42	266.66	301.5	249.85	293.88	83.48	89.94	120.45	111.68	141.13	97.9	110.81	117.37	173.35	333.8	482.19	240.29	52.25	170.6	53.17	107.11	891.73	1091.5	197.14	488.09	72.13	27.28	19.96	32.45	79.33	26.16	33.85	48.49
AGRP	0	0	1.22	0	0.15	0	0	0	0.19	0	0	0	0.27	0	0	0.22	0	0	0	0	0	0	0.16	0.49	0	0	0	0.17	0	0	0	0.11	0	0.24	0.08	0.38	0.46	0	0.09	0.47	0	1.72	4.17	8.15	2.73	1.31	2.56	5.06	6.96
AGT	0.18	3.69	24.29	1.1	0.17	2.36	8.72	0.11	0.28	0.41	0.21	0.17	0.3	0.29	0.41	2.57	1.9	0	0.16	5.94	2.35	0.51	0.57	0.47	0.44	0.24	13.33	13.05	0.24	0.22	4.39	0.84	1.78	0.29	6.38	33.4	1.26	0.3	0.18	2.52	4.02	0	0	0	1.66	0	0.31	0.03	0.23
AGTPBP1	9.43	14.25	15.15	23.19	27.34	16.49	20.22	52.32	47.87	32.32	20.36	19.12	31.77	31.18	23.82	90.91	83.01	13.13	5.54	31.15	31.6	30.54	25.78	25.78	44.89	38.3	11.67	13.57	10.47	22.44	20.25	20.93	17.27	4.02	9.25	19.75	17.39	24.54	22.58	17.04	20.12	45.08	10.45	15.75	18.09	33.69	9.75	16	11.7
AGTR1	0	0	0.1	0.03	0.04	0	0	0.14	0.28	0	0.07	0.29	0.13	0.1	0.11	0.22	0	0	0	0.13	0.14	0	0.04	0.04	0.1	0.28	0.16	0	0	0.07	0	0	0.19	0	0.02	0.1	0.08	0.04	0.27	0	0.04	0.13	0	0	0	0	0	0	0
AGTR2	0	0	0	0.36	0.04	0	0	0	0	0	0	0	0.07	0	0	0.06	0	0	0	0	0	0	0	0	0.05	0.13	0	0	0	0.12	0	0	0.04	0	0	0	0.42	0	0.07	0	0	0	0	0	0	0	0	0	0
AGTRAP	57.83	71.09	82.71	66.52	68.25	81.58	161.15	149.2	153.95	57.98	55.56	50.1	121.29	114.76	115.47	91.6	84.34	64.33	59.53	83.35	96.65	213.96	244.35	242.97	175.81	214.01	186.23	226.9	56.19	102.55	106.98	191.59	150.31	113.96	162.4	96.49	92.45	74.88	66.64	87.23	224.25	177.62	153.76	84.64	144.14	71.63	131.05	153.13	163.08
AGXT	0	0	0	0	0	0	0.04	0	0.1	0	0	0	0	0	0.12	0	0.07	0	0.06	1.45	0.97	0	0	0.04	0.11	0.04	0	0.1	0.04	0	0	0	0	0	0.03	0	0	0.04	0	0.04	0.04	1.04	0	0	0	0.97	0	0.03	0
AGXT2	0	0	0	0	0	0	0	0	0	0	0	0	0.09	0	0.07	0	0	0	0	0	0.05	0	0	0	0	0.05	0	0	0	0	0	0	0	0	0	0	0	0.05	0	0	0	0	0	0	0	0	0	0	0
AHCTF1	44.99	66.01	28.44	34.34	35.87	57.59	33.86	50.74	44.28	72.66	103.22	117.73	60.73	60.02	43.96	84.66	84.58	25.79	27.98	48.36	43.2	87.75	84.18	89.97	79.92	65.31	21.83	26.08	35.95	87.42	60.21	30.84	38.37	17.02	29.37	43.17	24.3	37.24	36.88	49.69	34.61	27.14	7.51	10	9.13	23.19	6.32	9.8	8.07
AHCY	515.43	496.4	409.01	536.27	343.1	362.82	539.62	428.35	427.39	193.19	169.87	177.73	403.36	320.9	284.09	449.07	423.43	665.13	681.98	610.34	546.25	281.26	324.47	305.47	371.92	478.46	285.79	275.25	266.34	380.39	431.14	458.92	503.6	249.76	364.49	303.04	405.95	239.86	228.43	396.38	355.2	23.62	120.89	92.64	98.55	50.17	70.46	125.66	69.91
AHCYL1	143.66	195.6	116.25	76.3	208.91	261.24	292.31	143.73	129.29	537.6	434.59	443.73	110.41	117.58	93.7	264.82	248.42	73.96	77.31	143.89	140.3	415.19	387.82	403.19	294.48	216.96	162.48	157.43	125.17	287.43	254.64	123.93	87.4	97.61	114.27	178.65	95.8	329.6	319.95	299.2	211.65	89.63	32.78	36.22	36.73	74.16	28.1	36.38	30.41
AHCYL2	12.26	21.52	6.54	13.32	4.4	10.74	16.16	22.5	19.43	14.84	9.34	11.65	15.89	17.02	15.08	15.91	13.82	17	17.17	21.92	25.94	12.39	11.45	14.65	11.03	12.96	10.3	9.49	22.48	28	9.12	8.39	15.18	7.71	18.91	8.41	17.61	4.89	5.72	9.27	15.78	5.53	6.24	7.98	6.83	2.64	5.24	6.55	5.85
AHDC1	26.88	17.02	15.71	57.15	55.51	32.86	51.74	120.45	92.7	6.43	2.42	3.95	37.47	39.51	23.42	19.96	17.16	34.66	41.73	28.92	35.68	20.24	22.84	28.33	25.32	32.59	20.64	20.56	17.84	10.94	59.7	55.96	29.64	6.99	8.94	16.01	44.16	49.8	57.48	30.77	34.23	6.47	6.21	5.6	10.31	6.14	9.41	5.93	6.93
AHI1	4.68	6.47	12.98	7.11	4.99	31.28	13.3	36.8	30.5	39.96	25.78	26.54	17.72	21.35	14.9	16.8	19.88	2.47	2.08	21.65	22.78	11.38	10.37	11.6	16.42	13.1	8.03	9.44	31.95	13.98	35.07	13.94	11.95	2.84	3.59	15.7	5.84	6.89	6.77	24.61	11.23	3.6	2.13	5.51	3.02	5.06	2.8	3.67	3.29
AHNAK	346.68	246.92	410.41	241.2	649.84	378.58	625.2	1129.37	1042.85	736.48	253.82	369.45	1194.48	1294.97	1133.77	1353.75	1162.52	267.95	353.97	567.08	850.82	789.31	777.22	885.47	691.17	742.51	1045.26	1080.99	1754.25	859.01	947.99	280.75	395.16	62.65	48.01	345.76	136.29	586.02	674.35	471.08	249.4	47.76	52.81	28.24	75.74	14.24	16.85	102.19	72.4
AHNAK2	106.73	37.74	0.68	54.95	33.84	32.34	255.35	113.8	97.62	104.77	56.36	75.82	263.02	256	177.71	628.22	472.07	41.48	55.41	207.47	330.01	170.55	167	207.92	91.14	129.06	28.17	40.5	162.23	72.86	178.95	67.67	57.98	28.83	38.66	0.98	70.24	70.39	77.55	50.36	186.97	0.08	1.1	0.05	2.62	0	0.66	4.4	1.82
AHR	122.62	50.5	20.82	60.1	38.77	30.8	60.7	74.43	71.28	94.07	204.99	253.35	44.52	40.74	42.55	382.9	376.25	13.8	14.01	68.68	49.26	192.26	147.41	137.75	157.95	99.58	57.42	61.69	69.85	117.41	257.05	53.14	56.33	111.47	38.2	41.62	48.9	84.72	82.44	34.19	29.77	45.75	16.78	10.72	22.28	77.88	11.47	23.51	16.69
AHRR	1.71	0.48	2.8	4.77	2.54	0.62	0.89	5.76	5.68	1.02	0.2	0.1	2.66	2.52	1.05	0.94	0.49	1.75	1.5	10.77	11.96	0.76	0.21	0.51	0.4	0.36	0.58	0.2	1.62	0	1.01	0.52	7.1	0.81	0.47	2.92	6.77	3.92	4.9	0.75	0.43	4.52	0.03	0.2	0.25	1.61	0.21	0.08	0.3
AHSA1	161.43	131.61	160.26	124.86	123.01	127.55	118.91	146.47	145.07	338.05	375.68	374.11	97.21	90.21	96.34	185.08	178.14	106.87	113.2	282.3	228.87	222.13	221.34	201.64	305.35	202.54	274.66	253.48	312.12	321.22	132.96	143.5	237.81	154.65	126.38	173.94	132.25	189.55	191.04	176.79	127.86	61.73	147.07	136.59	112.72	109.54	119.77	162.02	120.5
AHSG	0.49	0.29	0	1.94	1.21	0.47	0.21	0.14	0	0.42	0.43	0.12	0.13	0	0	0.11	0.24	0.13	0.66	0.51	0.43	0.1	0.23	0.08	0.79	3.02	0.08	0	0.24	0.44	0	0.32	0.9	0.92	0.1	0.05	0.69	0.4	0.3	0.08	0.32	0	0	0	0.03	0	0	0	0
AHSP	0	0	0	0	0	0	0	0	0	0	0	0	0	0	0	0	0.36	0	0	0	0	0	0	0	0	0.24	0.24	0	0	0	0.55	0	0.22	0	0	0	0	0.24	0	0	0	0	0.52	0	0	0	0.22	0	0
AICDA	0.07	0.03	0	0.05	0	0.13	0	0	0.05	0	0.08	0	0	0.22	0	0.18	0	0	0	0.09	0.08	0.16	0	0	0.27	0	0	0.09	0.08	0.04	0.2	0	0.17	0	0	0.06	0	0.04	0.07	0.05	0	0.03	0.13	0.21	0.2	0.07	0.12	0.23	0.03
AIDA	93.63	102.49	64.69	90.56	60.9	69.36	93.69	70.99	60.74	77.79	73.87	88.95	69.03	101.89	78.51	86.2	85.84	30.06	22.54	88.6	74.28	109.94	78.93	84.86	78.75	67.82	62.29	53.41	61.33	52.39	100.7	82.86	58.77	84.09	82.73	77.1	86.83	69.09	60.87	100.77	103.12	47.54	43.23	56.04	51.92	53.73	52.81	46.08	37.96
AIF1	0	0	0	1.36	0	0	0	0	0	0	0	1.67	0	0	0	0	0	0	0	8.59	0.39	5.72	0	0	0	0	11.66	0	0.16	0	0	1.54	2.87	0	11.91	0	0	0	0	8.89	0.57	338.9	1411.65	1433.78	1147.83	558.81	1480.53	1358.44	1222.2
AIF1L	36.55	46.6	127.73	83.83	150.33	181.24	18.47	205.63	188.13	101.35	44.17	35.12	115.21	102.83	96.47	33.86	41.1	186.39	218.44	99.17	87.83	43.56	51.95	58.04	196.2	280.68	120.24	94.16	121.7	109.9	155.74	203.38	113.89	46.25	72.36	152.81	117.67	126.55	129.77	252.9	22.33	0.8	0	0.43	2.31	0	0.09	0	0.74
AIFM1	234.5	49.68	101.87	117.83	202.59	41.95	215.58	75.75	70.87	99.81	68.99	78.71	78.95	76.35	61.3	47.4	53.32	50.67	51	60.62	99.28	85.02	99.96	99.09	86.58	76.69	162.37	144.91	129.18	157.37	109.24	97.74	117.59	104.5	22.73	108.17	99.78	131.48	128.08	63.68	143.84	13.97	43.38	32.82	35.54	12.64	30.64	46.24	27.16
AIFM2	9.26	14.92	12.74	27.64	14.96	13.15	24.26	16.06	16.45	15.22	8.67	11.49	14.31	13.23	13.34	12.98	12.77	22.76	25.02	8.75	16.64	17.72	19.55	22.65	22.23	25.66	31.17	32.37	15.84	5.79	18.38	13.02	19.63	11.08	20.37	16.02	25.03	11.06	11.62	25.39	8.46	10.53	12.42	5.33	10.84	2.35	5.4	13.6	6.41
AIFM3	0.4	0.88	0.89	2.31	2.37	0.26	32.37	2.49	1.88	1.35	1.7	2.43	3.14	1.45	1.33	3.62	2.95	7.2	7.43	2.04	2.7	1.63	2.51	1.72	1.93	2.15	0.73	1.24	0.83	15.35	3.03	1.95	3.11	0.65	2.28	1.15	3.41	1.98	3.25	1.07	9.54	2.03	12.22	12.21	9.58	2.09	17.35	8.23	13.52
AIG1	10.8	15.63	36.25	43.48	19.36	12.2	23.33	28.77	26.25	35.45	31.73	43.5	21.04	23.61	21.36	15.08	15.73	4.05	3.77	16.79	15.27	20.37	21.02	21.6	22.62	22.52	22.13	18.45	23.98	12.35	14.99	33.83	39.12	17.17	17.45	65.31	46.04	15.72	14.04	10.81	11	1.71	7.87	12.1	7.28	5.54	10.38	6.01	7.44
AIM2	0	0	0	0.48	0	0	0	0.29	0	0	2.59	0.4	0	0	0	0.06	0.38	0.07	0	0	0	0.47	0	0	1.48	0.45	0	0	3.41	0.54	1.13	0	0	0	0	0.32	0	1.41	1.3	0.27	0.09	8.52	35.73	25.07	48.34	4.43	20.8	28.57	22.48
AIMP1	46.56	39.13	49	76.89	45.84	93.59	51.77	36.46	34.58	152.71	70.14	72.2	41.18	37.85	39.19	40.41	40.64	10.95	9.74	45.34	31.2	52.74	43.47	40.01	46.32	37.76	40.12	40.65	65.98	41.82	49.54	43.54	70.44	38.63	30.74	51.86	68.72	52.27	48.9	105.53	51.15	18.02	33.55	34.01	29.92	17.57	30.78	36.1	17.96
AIMP2	77.12	58.22	48.66	96.77	36.43	25.34	53.88	58.74	67.29	60.75	86.09	75.31	142.93	150.35	145.05	100.69	119.46	59.06	69.31	120.06	129.3	92.56	88.56	95.66	71.69	70.51	72.26	74.65	66.29	96.59	91.62	83.72	118.56	111.69	80.72	59.4	104.52	34.29	33.78	37.6	86.06	7.82	56.95	29.7	28.84	5.94	31.49	44.92	25.14
AIP	112.24	112.28	99.68	131.75	189.13	90.17	140.23	112.95	108.77	108.5	71.27	59.42	93.05	82.39	83.15	69.91	61.2	154.79	155.49	73.97	81.54	96.93	124.64	99.23	147.63	193.08	125.73	125.18	88.34	81.52	66.2	97.29	223.63	61.1	109.01	76.1	93.5	253.38	233.49	102.94	114.33	82.12	114.55	101.02	93.58	64.91	133.71	95.53	94.97
AIPL1	0	0.06	0	0.15	0.06	0.19	0.11	0	0.04	0.17	0	0.05	0.16	0	0	0.09	0.05	0	0	0	0	0	0.06	0.06	0	0.06	0.16	0.04	0.16	0	0	0	0.03	0.04	0	0	0.19	0.03	0.05	0.33	0	0	0	0.02	0	0	0	0	0
AIRE	0	0.05	0	0.16	2.12	0.06	0.12	0	0.32	0	0	0	0.31	0.11	0	1.01	1.13	0	0	0.05	0.08	0	0	0	0.05	0.09	0	0	0	0	0	0.09	0.04	0	0.03	0	0.08	0.75	1.02	0.29	0.04	0.17	0.03	0	0.05	0.89	0.34	0.06	0.06
AJ003147.1	0.21	0	0	0	0	0	0.25	0	0	0.97	0	0	0	0	0	0	0	0.44	0	0.6	0.75	0	0	0	0	0	0	0	0	1.02	0	0.18	0.26	0.15	0	0.17	0	0.28	0	0	0	0.17	0	0	0	0	0	0	0
AJ006995.1	0	0	0	0	0	0	0	0	0.25	1.92	0	0	0.72	0	0.3	0	0	0	0.3	0.22	0.19	0	0	0.21	0	0	0	0	0	0.2	0.5	0	0	0	0	0	0	0	0	0	0	0.14	0	0	0	0	0	0	0
AJ009632.1	0	0	0	0	0	0	0	0	0	0	0	0	0.3	0	0	0.25	0	0	0	0	0	0	0	0	0	0	0	0	0	0	0	0	0	0	0	0	0	0	0	0	0	0	0	0	0	0	0	0	0
AJ009632.2	0.03	0.03	0.01	0.06	0.07	0.06	0.01	0.02	0	0.27	0.07	0.02	0.21	0.14	0	0.13	0	0.02	0.02	0.03	0.02	0	0.01	0.04	0	0.04	0.26	0.45	0.01	0.1	0.03	0	0.01	0.01	0.07	0.01	0.02	0.06	0.06	0	0.01	0.02	0.02	0.03	0.06	0.02	0.01	0.04	0.07
AJ011932.1	0	0.32	0	0.3	0	2.36	0	0	0.31	0	0	0	1.79	0	0	0	0	0	0	2.62	1.7	0	0	0	0	0.27	0.54	0.94	0	0	0.62	0.18	5.07	0	0	0	0	0	0.21	0	0	0.15	0	0	0	0	0	0	0
AJAP1	0	0.01	0.07	1.99	2.05	36.85	0.04	0.02	0.03	0.05	0.33	0.77	61.18	88.56	106.28	55.2	76.36	20.92	20.74	111.44	118.37	0.31	0.51	1.54	6.94	6.83	13.55	17.16	12.05	0.03	19.24	0.01	15.41	0.01	0.08	0.04	1.52	1.66	1.76	39.22	0.01	0.1	0	0	0.16	0	0	0	0.16
AJM1	2.23	0.87	4.9	7.42	5.75	2.92	3.56	3.46	2.76	3.13	0.03	0.56	2.2	2.73	0.88	4.08	2.79	2.03	1.51	2.92	4.43	3.35	3.08	3.09	2.64	3.2	1.69	2.47	1.45	1.63	4.57	6.13	2.86	1.91	1.14	5.95	7.23	3.92	6.18	2.69	12.31	6.28	3.98	2.8	5.64	8.25	8.31	3.39	8.37
AJUBA	8.87	19.34	10.55	22.89	15.24	49.37	14.54	44.11	39.58	30.7	32.1	31.27	84.87	87.21	89.41	59.21	61.58	39.8	43.95	55.25	38.23	27.08	33.34	40.61	16.04	19.79	33.13	32.43	43.16	33.07	61.81	36.95	90.72	20.28	46.61	25.53	36.07	30.45	36.9	65.31	20.06	0.29	0	0.17	0.86	0	0.13	0.17	0.3
AK1	17.15	10.46	62.31	13.48	40.05	19.79	52.31	10.64	9.57	23.06	46.18	44.88	24.2	25.37	39.04	26.56	24.37	28.07	27.82	40.27	57.69	23.95	29.86	28.15	19.02	17.65	63.35	65.18	8.05	37.99	22.58	20.6	16.86	14.77	13.88	71.66	18.91	33.64	34.79	36.36	68.83	26.66	15.96	15.22	9.15	18.25	16	13.47	14.86
AK2	364.11	140.52	161.63	240.78	136.6	107.07	140.86	268.08	262.24	168.82	154.15	133.63	235.09	253.01	224.45	398.73	420.04	119.37	120.9	142.88	152.41	264.67	286.18	279.68	188.8	174.15	189.3	175.97	179.2	159.54	273.93	275.17	166.66	557.13	136.78	214.23	245.53	127.47	130.09	129.55	215.99	67.74	103.72	90.6	84.3	53.87	77.85	99.42	72.64
AK3	147.23	22.9	50.35	28.19	26.3	37.93	80.2	43.66	38.41	25.77	43.98	35.53	74.48	84.39	61.04	26.09	31.24	11.82	10.26	147.44	109.45	69.94	53.01	49.04	39.49	39.36	24.27	20.6	27.44	80.11	86.17	48.19	16.11	162.41	20.74	60.77	26.89	32.22	32.88	40.69	43.28	14.41	13.17	13.61	8.8	13	13.53	13.51	8.63
AK4	24.08	40.51	51.74	75.48	53.85	24.22	10.07	246.39	212.38	44.02	57	47.12	44.17	52.76	51.42	245.33	211.92	20.83	20.52	116.64	87.48	184.69	164.76	169.26	115.08	69.54	64.43	60.22	65.13	53.07	33.8	111.19	33.94	37.58	25.56	75.21	76.03	77.31	75.6	21.99	62.82	30.57	4.53	2.57	10.78	11.43	2.16	8.59	4.38
AK5	0	0	1.39	0.59	0.02	0.01	0	0.14	0.15	0.09	0.05	0.08	0.68	0	0.07	0.63	0.79	0	0.03	0.23	0.04	0.13	0	0	0.15	0.01	0.11	0.1	0	0.08	0.25	0.01	0.02	0	0.03	5.66	0.26	0.02	0	0.05	0.05	0.32	0.8	0.16	0.24	0	0.03	2.67	0.02
AK6	25.51	22.42	27.53	21.8	24.46	47.14	30.32	17.95	17.71	80.34	61.66	53.11	22.99	19.8	22.9	14.13	14.54	10.03	5.74	42.81	33.54	25.75	23.44	20.02	36.43	29.48	24.31	22.18	14.63	24.29	31.23	40.63	24.24	40.67	22.36	46.34	20.96	23.33	20.92	50.14	17.98	14.17	19.16	16.61	17.04	13	17.56	24.21	13.49
AK7	1.59	0.84	2.25	1.71	2.39	0.46	3.22	1.84	1.6	11.52	4.01	2	1.7	1.2	0.41	0.84	0.86	1.6	1.07	1.63	2.21	1.13	1.04	0.73	6.33	7.05	0.81	0.75	2.03	11.76	0.75	0.88	3.3	0.63	0.45	1.77	1.38	1.38	1.08	0.28	0.75	0.09	0	0.05	0	0.03	0	0.05	0
AK8	5.95	0.88	1.87	3.5	9.22	4.26	8.25	6.73	6.62	4.55	2.19	2.2	2.81	1.19	1.32	7.47	8.23	5.71	5.73	2.34	2.67	3.05	2.96	2.41	9.41	11.2	6.86	3.02	4.84	4.97	7	3.73	3.53	1.78	0.37	1.33	1.63	9.19	10.16	2.19	3.32	0.84	0	0.02	0.2	0.12	0.15	0.05	0.07
AK9	2.15	3.53	4.2	1.7	1.99	3.9	5.09	2.18	1.98	2.35	4.61	3.42	2.25	2.04	1.43	1.71	1.6	0.2	0.1	3.25	4.31	1.72	1.32	1.6	4.07	3.11	0.89	0.93	1.39	1.37	3.96	3.47	2	0.56	2.28	2.6	0.87	1.71	1.66	1.6	1.58	0.57	0.53	0.9	0.76	0.13	0.75	0.76	0.47
AKAIN1	0	0	0	0	0	0	0	0	0	0	0	0	0	0	0	0	0	0	0	0	0	0	0	0	0	0	0	0	0	0	0.41	0	0	0	0	0.11	0	0	0	0	0	0	0	0	0	0	0	0	0
AKAP1	49.64	36.36	94.43	24.58	24.08	58.98	61.52	39.58	37.03	28.3	27.34	29.8	67.99	65.47	52.31	41.23	41.71	30.73	34.68	48.55	55.91	28.77	28.89	33.26	38.05	46.95	63.89	58.24	46.79	57.42	42.04	41.74	39.9	22.84	23.37	50.82	20	21.77	24.01	65.26	42.63	1.29	13.93	11.91	13.25	2.36	11.21	15.63	10.8
AKAP2	15.49	3.61	6.9	9.34	17.59	46.61	25.11	8.58	13.63	23.98	5.47	18.52	13.19	18.95	29.49	38.95	36.48	2.66	3.29	12	4.22	7.79	6.32	9.35	35.61	44.69	39.96	51.99	19.53	14.69	14.58	13.36	11.56	7.94	3.24	13.96	6.82	24.48	24.43	45.37	1.31	19.22	20.09	22.68	35.97	17.62	11.77	28.76	21.98
AKAP3	0.39	0.61	3.15	1.52	0.88	1.99	6.48	3.72	4.91	4.53	9.94	4.96	0.67	0.54	0.35	2.36	1.94	0.29	0.55	3.3	4.8	0.76	1.2	0.88	12.21	11.19	5.44	4.54	3.89	2.52	17.34	1.13	3.83	0.47	0.29	3.72	1.57	0.74	0.63	1.1	3.62	0.1	0.37	0.63	0.1	0	0.39	0.5	0.81
AKAP4	0	0	0.08	0	0	0	0	0	0	0	0	0	0.07	0	0	0.11	0	0	0	0	0.04	0	0	0	0.1	0	0	0	0	0.08	0	0	0	0	0	0.03	0	0	0	0	0	0	0	0	0	0	0	0	0
AKAP5	0.15	1.13	0.82	0.07	0.11	0.6	0.12	0.91	0.91	2.83	1.1	1.17	0.78	1.3	0.35	2.17	2.37	0.44	0.42	1.76	1.55	0.46	0.72	0.62	0.87	0.56	0.8	0.64	1.68	1.2	1.21	0.2	0.53	0.18	1.8	1.57	0.99	0.23	0.15	0.71	0.33	0.13	0.09	0	0.18	0	0.14	0.05	0
AKAP6	0.21	0.74	0.39	1.21	1.36	0.45	1.65	0.67	0.93	1.43	1.58	1.96	1.62	1.25	0.69	0.4	0.42	0.33	0.41	2.78	4.63	0.6	0.47	0.66	1.68	1.92	0.75	0.75	0.6	2.37	0.97	0.62	1.11	0.11	0.21	0.35	0.35	0.52	0.69	0.16	0.68	0.17	1.44	0.22	0.49	0.07	0.31	0.99	0.17
AKAP7	5.07	2.5	17.16	2.3	0.61	8.09	5.49	2.14	1.9	5.86	6.59	6.02	2.18	1.83	1.69	8.56	8.6	1.11	0.71	6.74	5.59	1.77	2.19	2.18	2.94	2.84	2.53	2.09	1.18	4.41	4.01	2.28	4.61	2.21	1.66	14.14	0.89	1.27	0.64	6.22	5.73	1.19	6.6	8.26	7.21	1.84	8.12	6.78	5.53
AKAP8	59.62	60.17	38.46	46.16	33.24	97.87	67.23	36.06	38.39	73.34	135.15	161.36	56.49	55.08	57.7	128.07	129.54	56.35	61.34	59.59	65.2	45.28	41.05	46.22	69.53	64.18	51.42	49.45	65.28	51.35	42.97	46.41	53.01	41.52	48.33	48.52	47.52	39.35	45.05	92.72	53.89	18.69	23.79	21.78	20.16	8.1	24.01	21.37	24.35
AKAP8L	289.95	236.41	121.51	103.26	89.49	295.53	338.21	154.61	136.98	271.56	224.84	266.16	127.11	110.78	114.84	258.26	278.92	156.25	167.09	150.29	174.2	108.6	108.61	111.53	111.93	102.36	127.65	126.84	126.96	121.75	129.89	134.64	134.81	118.16	153.2	86.58	86.43	96.46	114.63	301.36	232.36	89.17	73.91	92.74	83.92	60.88	113.63	60.8	82.85
AKAP9	15.15	30.22	28.41	15.12	8.66	19.4	23.33	43.13	36.69	74.99	103.37	111.5	47.07	62.37	43.29	59.77	63.88	9.39	8.36	40.08	44.6	44.38	35.95	40.36	108.09	81.71	12.13	14.67	42.51	40.08	64.52	22.03	26.09	6.63	16.36	43.56	10.86	14.34	10.39	13	11.17	3.53	4.7	8.51	8.69	5.49	6.11	6.77	8.51
AKAP10	18.81	24.1	15.11	16.3	16.41	28.48	11.28	42.94	38.16	57.42	43.22	39.81	47.29	52.23	44.05	47.23	45.01	17.19	14.93	40.73	42.76	48.85	46.05	46.73	39.16	29.08	19.01	18.37	36.26	31.05	64.5	26.37	21.26	13.78	16.58	21.39	14.72	27.68	28.88	34.3	16.86	59.53	23.54	30.5	33.62	33.19	29.6	24.1	27.71
AKAP11	26.61	19.46	7.36	8.88	9.47	18.12	20.86	47.14	38.82	36.59	34.04	34.79	34.29	43.81	28.76	58.38	58.14	12.74	14.14	54.9	58.36	48.88	40.95	49.45	26.74	22.81	10.43	10.94	21.67	19.95	82.35	32.4	28.51	11.91	8.28	16.37	7.54	10.43	10.18	15	25.34	5.34	3.91	7.91	9.18	3.95	5.54	6.59	7.6
AKAP12	57.73	7.22	39.24	32.28	55.55	163.98	3.38	494.87	463.24	118.17	12.64	13.79	155.62	152.8	152.9	362.86	392.04	58.56	80.34	117.57	116.77	61.85	73.09	99.18	121.21	79.97	108.89	130.58	482.98	89.27	304.67	105.43	47.44	46.66	5.27	151.73	51.95	61.16	62.73	159.56	13.83	80.19	0	1	1.9	4.07	0.38	1.15	1.18
AKAP13	7.59	9.31	36.83	15.03	28.14	28.97	20.13	60.61	59.98	88.36	35.82	53.53	54.45	54.45	54.09	35.48	34.1	33.96	45.41	32.71	52.05	25.22	31.16	35.58	70.71	55.61	51.34	53.85	102.21	29.17	50.08	21.51	18.07	0.15	4.39	38.32	9.26	34.04	35.06	44.17	14.02	55.52	31.42	54.79	46.39	37.04	35.14	36.4	57.83
AKAP14	2.29	0	0.34	0	0	0.53	2.24	0	0	0.63	0	0.35	0.8	0.3	0.16	0.16	0	0	0.17	0	0.11	0.14	0.11	0.24	0	0.36	0.84	0.42	0.97	0.44	0.28	0.08	0.45	3.3	0	0.3	0	0.36	0.09	0.12	0.12	0.07	0.08	0.24	0	0	0	0.31	0
AKAP17A	70.06	29.93	72.1	48.93	103.29	35.27	26.13	38.09	34.49	31.01	35.57	35.77	27.79	23.33	27.07	16.81	20.07	46.5	54.68	57.84	54.58	32.56	29.05	32.69	48.68	43.44	57.77	58.75	92.24	49.5	22.34	26.5	34.64	44.02	24.69	56	46.76	154.7	193.65	28.87	22.93	221.37	45.47	80.76	75.86	257.66	82.25	55.59	99.98
AKIP1	10.3	9.1	25.95	14.85	6.62	5.09	6.51	22.28	19.89	18.73	10.43	7.53	12.3	15.46	23.63	9.66	10.76	19.08	15.74	12.38	15.98	13.88	13.31	13.06	9.89	10.72	19.95	22.17	17.32	13.24	9.67	13.81	20.95	16.21	17.68	35.27	21.61	10.24	8.76	9.55	19.37	13.45	29.62	31.69	24.59	10.04	32.57	32.86	33.39
AKIRIN1	125.89	121.72	147.86	81.9	117.59	141.82	54.65	137.61	139.84	198.13	113.08	146.75	82.5	93.01	105.79	193.43	203.6	249.53	222.27	130.11	103.98	150.8	147.48	161.88	75.8	64.38	75.36	74.84	125.94	175.14	141.16	116.18	105.33	193.96	137.81	218.36	93.71	99.73	96.63	130.32	95.87	112.73	31.19	40.09	31.47	77.77	29.1	33.51	28.15
AKIRIN2	55.54	90.61	63.39	33.74	81.06	93.47	79.35	41.6	38.74	22.66	29.15	41.95	29.22	29.48	31.06	56.25	55.96	25.88	23.13	41.58	40.88	62.8	69.44	72.82	108.34	88.53	25.85	23.56	30.12	62.31	91.58	59.83	45.62	43.69	88.3	65.1	31.41	87.56	92.22	89.89	71.62	93.52	72.05	61.25	66.93	63	74.92	74.42	79.14
AKNA	2.98	1.95	0.85	1.32	9.2	1.98	19.13	4.83	5.48	4.71	0.77	0.98	2.04	1.79	0.79	7.13	1.73	15.94	18.31	5.19	6.66	2.5	3.33	4.02	12.34	11.51	7.18	7.57	2.47	3.21	14.21	2.73	10.93	0	1.75	3.07	3.1	10.78	11.36	4.35	11.74	29.31	25.32	42.58	39.97	8.39	31.99	22.21	48.1
AKNAD1	0.09	0.19	0.11	0.71	0.04	0.11	0	0	0	0.07	0.21	0.11	0.26	0	0	0.05	0	0	0	0	0	0	0	0	0.05	0	0.04	0	0	0	0	0.05	0.11	0.02	0.24	0.07	0.26	0.04	0	0	0	0.14	0.03	0	0	0.06	0	0	0
AKR1A1	213.71	111.53	257.31	135.46	170.94	89.32	95.83	97.35	97.96	107.5	188.93	165.02	88.15	66.96	64.01	115.1	104.74	257.44	266.9	125.25	132.47	111.32	129.38	128.3	110.83	139.66	95.13	106.21	112.48	231.86	158.68	170.25	81.37	283.89	179.02	226.91	185.95	190.23	192.96	90.6	148.13	44.93	322.9	208.32	221.37	52.27	196.91	271.86	176.35
AKR1B1	102.43	136.34	167.93	102.29	122.07	72.79	49.79	165.93	167.73	16.87	22.02	24.64	111.22	172.86	256.71	136.27	140.32	205.09	230.05	229.81	254.57	62.64	65.63	66.7	67.54	109.44	51.33	62.87	263.54	152.08	90.38	17.27	173.15	174.27	233.17	175.64	93.92	99.17	97.17	80.17	99.89	232	490.44	630.78	321.61	197.15	401.57	301.92	381.32
AKR1B10	0	14.33	1.31	2.51	0.66	0.4	2.86	0.7	0.36	0.54	6.46	2.71	58.93	49.69	33.03	8.2	6.28	11.02	8.61	1.92	1.26	7.54	9.38	11.12	0.96	0.7	3.03	3.16	8.65	2.29	1.97	0.05	0.22	0	12.02	4.64	2.03	1.17	1.47	1.61	79.42	0	0	0	2.18	0	0.17	0	0
AKR1B15	0	2.03	0.47	0.5	0.41	0.27	0.5	0	0	0.11	2.92	0.72	11.44	8.88	6.95	1.01	1.23	10.31	8.77	0.13	0.61	2.22	2.15	1.86	0.15	0.12	0.62	1.59	4.66	1.32	0.57	0.04	0.12	0	1.32	0.86	0.6	0.75	0.71	0.39	9.54	0.03	0	0	0.1	0	0	0.04	0
AKR1C1	1.38	7.35	0	6.06	7.94	2.37	46.77	0.74	0.46	5.86	2.19	1.16	1.01	0.49	0.24	11.12	9.75	1.76	1.54	1.21	0.72	0.56	0.46	0.4	2.54	3.65	2.21	2.44	0.19	0.67	3.18	8.14	0.49	0.84	4.79	0.12	2.73	5.07	6.13	2.14	64.31	32.71	0.41	3.59	1.33	1.3	1.94	4.21	0.72
AKR1C2	2.37	12.92	0	5.54	15.82	2.15	87.15	0.62	0.33	4.32	1.77	1.42	1	0.42	0.43	21.26	14.97	0.92	1.02	1.54	0.69	0.88	0.71	0.71	4.64	6.47	3.62	3.9	0.45	0.97	3.59	15.21	0.73	1.34	7.74	0.19	2.15	7.86	9.39	2.98	127.44	32.04	0.43	3.36	1.42	1.35	2.77	3.6	0.64
AKR1C3	19.34	82.58	0	6.48	27.29	6.68	188.04	3.97	3.28	14.07	12.91	12.72	3.8	3.01	2.71	13.52	10.54	0.84	1.56	1.19	0.58	6.1	6.91	6.55	54.27	58.98	23.56	19.83	2.09	10.29	19.33	15.95	2.29	7.58	50.98	0.2	2.99	19.84	19.09	8.49	515.59	43.37	0.53	5.78	3.87	0.42	6.27	4	1.97
AKR1C4	2.76	11.31	0	1.84	5.2	1.68	34.03	1.43	0.1	0.93	0.64	0.13	0.59	0.65	0.12	5.53	2.42	0.14	0.36	0.28	0.08	0.98	0.94	0.79	6.02	6.38	3.1	2.98	0.71	1.38	3.07	3.54	0.58	0.91	6.92	0.04	0.75	3.92	4.03	1.1	79.78	8.99	0	1.06	0.48	0.25	0.4	0.5	0.02
AKR1C8P	1.35	0.16	0	0	0	0.63	0.26	0.8	0.38	0.58	0	0	0	1.12	0	1.53	1.07	0	0	0	0	0.25	0.32	0.43	3.32	3.96	0.16	0.19	0.14	0.46	0.76	0.38	0.1	0.37	0.02	0.04	0	0.22	0.12	0	0	0.37	0.03	0.11	0.1	0.13	0.05	0.4	0.51
AKR1D1	0	0.06	0	0.21	0.96	0.07	0.04	0.08	0	0.4	0.17	0	0.08	0	0	0.06	0	0.15	0	0	0.04	0.23	0.13	0.05	0.17	0	0.05	0.05	0.05	0	0.11	0.03	0.09	0.02	0.06	0.03	0.13	0.7	0.98	0	0	0.06	0.03	0.03	0.05	0.07	0	0	0.09
AKR1E2	0.52	0.17	0	9.24	6.06	3.45	15.18	2.87	1.76	21.57	13.43	9.86	3.7	3.32	0.33	68.16	71.32	20.64	20.66	9.43	9.07	0.08	0.33	0.32	6.51	4.17	10.07	8.38	0	2.54	15.51	19.31	0.65	0.64	0	0.14	7.69	5.63	7.66	2.17	10.56	0.43	1.48	2.15	2.26	0.71	2.68	1.58	2.84
AKR7A2	81.71	87.32	68.06	216.99	63.96	43.02	129.08	124.71	120.9	60.9	46.95	55.86	144.89	141.15	145.26	202.19	195.4	141.59	161.05	120.46	133.94	145.58	161.88	160.69	114.52	159.75	205.59	233.83	83.17	159.59	162.75	150.75	92.97	169.26	139.48	70.72	332.98	67.07	65.6	42.84	291.89	22.94	78.83	51.35	53.06	13.71	57.94	81.3	62.85
AKR7A3	10.87	10.8	7.6	20.66	9.1	7.05	15.01	12.75	10.64	13.34	8.76	6.59	8.86	12.96	6.61	15.09	15.28	12.34	15.98	11.58	15.27	27.46	26.73	19.39	18.95	17.47	15.58	15.44	8.03	16.41	11.16	26.89	15.8	27.34	16.1	7.02	34.81	14.3	15.53	6.22	23.95	2.37	6.62	4.81	5.86	2.64	6.43	2.79	3.34
AKT1	454.07	63.47	224.21	63.15	145.1	80	121.18	187.56	174.48	190.26	99.43	98.57	105.3	99.31	89.88	177.48	179.36	132.83	159.94	143.75	151.79	158.93	165.71	187.45	92.04	184.78	119.94	126.59	149.26	166.82	59.12	63.81	122.7	274.34	65.4	245.46	66.82	141.61	152.25	84.61	86.07	116.04	90.37	83.63	93.2	85.1	94.16	96.01	126.55
AKT1S1	31.99	17.37	12.74	32.05	28.49	30.95	19.99	15.48	16.93	6.41	8.66	12.3	20.75	19.04	21.39	13.66	13.42	15.37	14.95	16.93	18.41	14.73	18.06	20.07	6.37	6.9	7.62	7.65	12.16	8.11	11.47	24.84	13.19	24.35	26.51	12.01	39.31	21.75	26.02	33.34	37.62	32.71	38.49	23.55	75.02	41.54	30.69	53.29	61.12
AKT2	86.41	70.14	28.02	59.96	47.2	79.95	122.34	149.24	131.07	33.29	35.44	31.33	91.7	90.11	93.94	41.74	41.6	69.11	79.26	97.14	116.77	48.77	54.72	61.54	60.49	73.62	64.49	73.7	78.32	60.36	70.71	382.64	638.9	70.59	118.92	35.25	65.45	47.32	56.96	96.68	322.51	30.7	22.47	22.46	25.99	29.74	24.81	23.97	28.18
AKT3	0	0	0	0	0	6.63	0	30.47	27.05	23.27	1.53	1.85	3.7	5.78	5.93	2.59	2.75	0.21	0	1.94	1.33	6.05	4.78	4.71	0.71	2.62	0	0	0	0	37.41	20.47	57.91	0	0.22	0	0	0.74	0	11.11	5.1	12.71	0	0.51	1.12	7.22	0	1.22	0.12
AKTIP	7.22	8.71	15.1	40.1	40.31	28.76	9.53	29.65	29.03	74.24	61.05	57.56	17.55	21.21	25.3	21.15	21.12	8.82	7.45	35.72	34.77	41.74	34.47	37.6	18.31	15.41	30.45	33.42	40.14	26.13	18.14	22.86	29.73	6.51	10.33	23.38	47.23	47.64	49.81	28.32	16.39	3.69	4.21	4.2	4.55	1.09	4.45	3.7	3.85
ALAD	23.53	16.74	29.28	28.81	39.82	39.86	33.97	24.53	21.78	27.11	9.37	9.09	15.33	12.52	12.39	25.76	24.77	12.82	12.43	18.67	27.24	18.35	21.24	21.44	28.08	37.61	37.72	42.54	14.33	21.35	22.93	34.84	37.88	11.67	14.86	36.53	35.55	48.92	51.14	53.08	37.31	17.9	24.59	28.88	24.89	6.69	23.33	22.95	29.02
ALAS1	74.89	32.28	82.51	42.72	70.22	45.34	58.9	127.72	113.87	79.44	76.55	101.15	81.3	74.99	86.45	90.22	97.43	53.71	62.65	73.67	101.6	107.52	102.39	104.68	45.85	38.96	65.18	69.71	68.94	72.76	43.96	71.68	54.45	45.45	25.05	76.41	38.81	68.4	71.84	62.45	60.34	145.94	84.99	55.48	59.26	268.34	59.63	81.26	61.08
ALAS2	0.04	0.04	0	0	0.11	0.09	0	0	0	0	0	0.09	0.1	0	0.16	0	0	0	0	0	0.05	0	0	0	0	0	0	0	0	0	0	0	0.11	0	0	0	0	0	0	0	0	0	0	0	0	0	0	0	0.04
ALB	0.84	7.59	0.49	0.67	0.6	1.86	0.74	1.89	1.22	1.84	0	0.08	1.05	1.3	0.5	0.07	0.08	0.08	0.07	0.17	0	0	0.1	0.05	0.65	0.63	0.53	1.22	1.01	0.34	1.71	0.46	0.59	0.14	3.06	0.26	0.41	0.85	0.44	0.76	0.31	0	0.07	0.24	0.14	0	0.13	0.1	0.03
ALCAM	33.63	229.41	9.19	540.97	338.37	18.49	67.4	261.76	235.55	558.75	55.53	38.67	52.07	29.58	8.27	212.68	245.16	4.42	3.19	46.84	35.02	58.74	35.63	28.64	209.72	226.42	15.99	22.17	43.41	56.44	261.62	214.49	780.06	41.23	111.11	10.87	298.64	378.91	314.67	48.56	11.3	53.62	84.19	117.8	74.78	90.85	91.69	94.49	129.4
ALDH1A1	0	0.75	6.08	9.65	22.47	3.3	2.79	2.24	2.99	7.13	0.87	17.13	3.13	3.56	6.66	0.09	0	0.16	0.4	12.74	6.54	2.51	0.86	2.03	3.05	2.24	12.24	5.6	0.67	0.78	0.02	42.68	6.96	0.61	0.78	12.54	5.24	17.71	24.04	2.3	3.27	27.37	54.87	57.84	48.93	11.03	33.6	38.07	21.44
ALDH1A2	0	0.55	2.91	0.25	2.1	6.18	0.8	0.27	6.09	1.66	1.33	8.96	1.49	0.75	2.87	0.48	0.54	0.44	0.23	3.82	1.8	1.01	1.4	1.13	2.27	3.19	2.06	1.7	1.06	0.38	0.38	31.02	32.55	0.79	0.9	3.5	0.57	2.73	6.92	3.12	0.47	8.24	0.27	0.15	2.05	4.09	0	2.27	0.73
ALDH1A3	0	0	0	13.72	15.66	1.8	3.15	2.14	12.85	2.46	9.5	30.16	3.47	5.72	11.67	5.19	6.65	2.29	2.61	14.91	17.25	2.68	2.14	2.83	4.88	6.43	12.07	16.3	7.24	0.82	0.69	2.97	77.31	1.65	0.88	2.97	10.01	3.75	15.58	5.43	1.34	93.88	0	0	0	19.97	0	0	0
ALDH1B1	33.61	70.28	14.23	39.07	19.54	39.24	47.51	35.37	40.3	13.36	24.08	23.53	85.15	69.59	68.25	76.27	77.67	20.01	20.19	62.64	53.69	33.07	40.71	44.83	43.64	52	77.01	90.75	57.15	41.31	35.96	22.02	34.97	19.34	56.81	17.26	46.93	17.36	17.38	46.05	46.54	1.36	14.78	8.47	7.12	0	6.85	11.49	7.94
ALDH1L1	0.1	3.97	1.5	1.09	0.84	1.21	3.88	0.1	0.17	0.3	0.16	2.34	1.24	1.06	0.67	0.78	0.57	0.83	0.51	17	23.84	0.04	0.19	0.26	2.24	2.16	0.66	0.74	0.76	1.01	9.52	0.31	0.54	0.06	1.92	0.89	0.72	0.81	0.85	0.3	3.1	0	0	0	0	0	0.03	0	0.27
ALDH1L2	0.64	20.41	2.17	37.07	0.57	0.29	1.76	6.95	5.62	12.1	5.67	5.58	0.9	0.43	0.52	23.1	16.86	5.75	7.49	10.57	9.53	0.31	0.12	0.14	7.62	4.39	0.29	0.22	1.84	23.01	4.68	2.89	21.22	1.91	19.6	4.7	17.06	0.19	0.51	0.25	4.98	0.42	1.75	0.65	2.78	0.2	0.66	2.14	0.86
ALDH2	9.48	26.91	34.65	2.27	2.51	11.42	22.23	14.77	12.28	5.1	2.01	2.92	16.07	15.53	13.97	73.23	72.96	2.46	3.05	29.95	28.14	4.79	5.03	4.96	7.56	5.36	19.65	20.49	1.07	12.04	10.82	5.23	14.24	5	18.84	33.56	1.69	2.54	4.04	5.74	12.7	56.33	51.91	84.73	88.22	73.11	68.01	63.93	64.1
ALDH3A1	0	12.14	0.66	1.5	0.31	6	2.7	0.89	0.58	0.63	0.57	0.85	3.21	1.11	1.23	5.43	4.13	0.07	0.37	1.94	2.84	0.05	0.3	0.54	0.61	0.99	2.35	2.04	1.23	0.66	9.48	1.07	6.47	0.05	16.3	0.54	0.87	0.32	0.37	2.89	6.47	0.08	0.12	0.07	0.16	0	0.15	0.24	0.25
ALDH3A2	21.82	89.98	37.14	43.93	15.73	82.56	27.59	108.97	94.42	60.71	46.78	46.23	126.4	130.81	109.63	109.18	110.25	32.35	26.39	80.79	88.08	54.74	52.33	60.61	63.24	56.08	51.38	48.13	36.56	50.29	139.04	63.39	50.7	19.04	86.74	66.62	51.01	22.16	23.64	71.51	81.97	8.84	26.68	19.93	21.03	3.49	20.28	25.11	23.76
ALDH3B1	7.62	19.7	20.22	32.15	11.17	13.7	35.22	9.36	11.81	29.01	12.8	21.26	28.05	24.34	29.56	20.69	16.26	16.59	21.88	14.79	20.01	21.6	25.91	30.63	41.19	39.62	31.94	32.01	47.22	26.6	73.14	27.56	169.14	11.29	42.07	23.38	36.19	17.62	18.67	21.68	91.4	32.51	66.3	52.85	71.12	8.21	55.53	75.49	77.21
ALDH3B2	120.11	54.98	80.52	10.7	60.15	8.8	38.84	39.15	34.82	52.87	12.89	18.26	35.31	26.91	22.39	9.34	10.89	28.22	32.01	13.02	20.15	23.23	34.31	44.16	88.03	129.5	20.56	22.21	61.09	93.68	3.34	52.55	15.96	32.42	35.8	76.85	18.87	63.78	62.44	13.59	41.82	0.13	0.58	1	2.17	0	2.25	0.1	0.41
ALDH4A1	14.17	13.15	6.61	7.88	15.26	16.46	23.05	17.48	15.79	5.57	3.54	3.91	24.8	25.62	26.67	15.74	15.81	15.83	16.93	18.85	27.1	21.82	27.95	29.23	14.99	23.4	12.55	17.03	6.42	10.05	14.68	18.97	8.99	7.13	13.63	5.92	9.58	12.89	13.92	15.26	53.75	2.8	7.74	4.96	6.54	1.32	6.94	9.88	6
ALDH5A1	34.25	26.45	28.44	32.11	28.04	24.42	21.99	32.27	27.52	49.25	21	23.55	31.71	30.69	25.62	46.25	47.92	12.79	12.6	49.13	50.16	29.09	26.79	30.15	46.3	55.29	46.56	31.85	27.93	61.26	19.67	16.01	10.25	20.18	13.84	36.6	28.22	25.55	24.77	22.78	13.04	0	0.35	2.22	1.23	0	1.06	0.55	1.53
ALDH6A1	10.15	30.4	5.3	7.02	9.87	10.02	12.43	15.98	15.95	15.95	22.09	18.81	22.57	29.28	22.66	27.1	27.04	11.43	11.53	44.26	32.92	32.55	30.8	30.12	27.17	19.69	30.58	24.12	40.82	36.52	32.12	12.22	15.23	7.96	21.18	8.51	6.61	8.61	7.74	10.3	15.13	1.2	3.01	3.65	3.26	1.32	2.89	4.71	3.51
ALDH7A1	40.09	53.09	57.13	26.95	85.73	69.81	28.02	56.43	49.63	14.14	24.19	26.01	79.06	88.83	78.97	29.13	28.27	16.1	15.9	47.34	43.62	61.92	56.59	53.14	56.74	52.09	35.46	29.99	32.13	30.2	24.24	70.72	39.82	24.26	35.48	61.82	19.72	60.74	58.03	79.3	21.8	0.68	13.78	16.88	12.02	3.07	11.53	18.15	11.14
ALDH8A1	3.08	0.8	0.93	0.85	1.25	2.52	0.54	5.74	4.54	0.27	0.71	2.19	1.52	1.63	1.03	0.83	1.55	0	0.05	1.04	0.97	1.62	0.96	1.21	0.84	1.25	0.53	0.31	1.2	0.25	1.92	0.29	0.41	1.05	0.6	1.88	0.88	0.53	1.18	2.28	0.65	1.34	0.66	0.41	0.69	0.89	0.37	0.63	0.54
ALDH9A1	113.76	152.51	72.03	80.57	77.36	50.53	56.47	40.19	35.66	92.47	83.89	99.23	54.48	55.83	48.35	85.57	79.97	79.7	79.89	72.57	69.31	90.03	81.51	75.36	73.03	76.94	70.05	59.93	78.68	103.49	52.78	49.87	47.83	103.51	83.42	101.75	76.41	77.41	76.11	64.93	61.62	40.69	59.36	46.04	47.05	19.55	33.76	47.41	35.17
ALDH16A1	53.56	17.57	22.42	21.31	62.64	32.25	25.93	59.11	51.32	11.08	17.93	19.97	94.38	72.96	56.34	31.11	30.98	76.04	84.28	25.12	28.65	45.81	54.7	55.6	15.47	21.16	21.13	26.44	22.05	41.87	47.07	42.83	1.73	34.59	33.07	17.78	32.98	57.62	67.46	52.53	28.5	10.51	54.46	48.67	51.95	10.97	53.39	37.93	41.01
ALDH18A1	127.53	147.77	192.25	142.73	135.52	86.1	60.92	165.76	172.46	95.93	139.97	114.46	147.59	125.93	109.16	240.85	236.78	240.7	287.41	167.91	181.73	115.18	118.58	132.16	87.53	99.88	131.07	116.75	116.98	245.6	174.59	107.43	71.01	87.92	93.29	230.84	132.09	142.6	140.66	85.82	72.76	2.83	26.44	19.8	23.1	3.15	15.29	28.07	21.42
ALDOA	2173.29	967.42	2118.03	822.4	2123.91	1179.7	1487.34	2366.28	2354.26	909.04	746.65	718.48	2442.96	2239.33	2775.57	1526.39	1305.27	2355.7	2508.23	3077.52	2657.02	3015.09	3224.65	3059.56	771.41	841.24	2791.2	2725.57	1689.06	1510.68	1350.36	1717.35	1457.87	1313.87	721.38	1677.96	595.48	2713.03	2681.19	1093.7	3134.53	2340.8	1443	929.52	1340.06	1251.87	972.6	1657.61	1394.39
ALDOB	0	0	0	0	0.08	0	0.04	0.07	0.05	0.14	0.07	0	0.13	0.1	0	0.05	0	0	0.05	0	0	0	0.04	0.04	0.05	0	0.04	0	0	0	0.09	0	0.11	0	0	0	0	0.12	0.06	0	0	0	0	0	0	0	0	0	0
ALDOC	18.14	56.29	15.3	22.07	25.16	16.44	12.14	16.84	16.62	26.73	20.43	8.41	42.17	34.03	42.32	136.2	113.56	34.42	40.17	137.75	69.92	70.27	67.68	63.2	18.34	14.03	39.84	26.14	4.59	14.34	34.26	3.18	3.65	22.49	37.87	13.39	16.75	49.1	48.2	12.85	83.22	84.26	20.34	18.85	35.09	64.03	22.35	36.48	38.83
ALG1	58.07	30.54	25.2	28.86	60.45	22.17	21.55	18.16	17.48	15.6	24.35	22.44	60.31	56.14	58.45	29.18	28.87	37.9	45.82	28.64	32.34	44.8	54.21	58.61	23.91	29.96	58	59.06	54.97	45.97	41.3	26.79	56.94	96.2	52.71	37.14	34.1	62.53	64.37	41.2	30.25	2.49	34.14	23.2	16.41	1.88	22.08	23.83	20.42
ALG1L	22.77	49.5	21.12	27.08	14.9	9.16	30.41	5.05	3.6	9.61	22.9	23.15	26.89	23.83	23.98	15.72	10.79	11.62	12.64	3.59	5.97	23.7	31.41	29.91	26.87	28.07	42.56	45.92	9.4	22.06	19.22	25.47	47.82	42.08	101.23	36.91	43.37	25.12	26.32	17.84	15.39	0.29	7.3	4.25	3.01	0.08	4.99	1.7	1.69
ALG1L2	10.92	11.29	8.98	11.83	15.41	5.67	19.8	8.58	10.96	8.81	18.98	17.13	65.75	61.61	39.97	7.18	6.43	26.04	29.12	3.96	4.5	11.52	12.66	12.61	18.57	17.3	19.23	13.57	29.46	31.74	14.92	7.79	25.42	17.26	17.91	24.49	13.45	19.25	20.95	7.88	11.72	0.41	3.95	4.26	1.99	0.3	3.72	0.41	3.09
ALG2	35.31	18.41	57.15	63.69	32.05	32.38	29.75	35.69	32.05	53.3	37.36	40.93	20.7	22.35	20.17	64.15	69.02	27.17	27.08	39.38	32.19	35.96	34.85	37.78	73.68	71.58	58.37	56.97	32.38	37.12	14.17	35.15	32.88	58.41	26.74	88.1	88.43	58.21	61.07	44.48	38.53	33.32	16.62	20.85	20.69	76.08	18.08	18.58	15.97
ALG3	89.84	108.13	100.52	169.62	136.13	87.03	123.26	105.26	96.86	31	92.71	76.7	120.59	106.38	109.35	75.57	71.72	87.27	103.43	47.91	34.5	126.9	137.16	151.94	73.2	88.19	102.38	103.24	62.45	108.49	96.24	151.71	132.76	95	141.78	125.19	190.43	118.27	125.12	102.27	190.57	8.79	51.98	33.62	37.62	6.41	40.66	53.49	36.6
ALG5	133.16	61.39	58.61	33.61	82.7	60	65.87	54.5	55.31	135.85	166.91	140.9	75.04	80.01	84.08	70.46	83.27	51.28	31.39	76.55	59.66	172.74	167.21	159.91	57.87	52.85	40.55	47.78	90.53	53.29	72.43	121.16	64.09	167.85	66.26	68.36	31.44	92.24	81.44	66.89	97.72	10.67	63.05	63.22	45.5	7.21	40.24	63.57	31.63
ALG6	17.72	18.24	32.73	12.48	14.05	19.66	11.54	12.77	12	10.89	11.45	15.71	26.13	30.08	15.88	19.6	26.23	6.11	4.59	21.53	15.25	36.32	23.86	23.79	20.49	12.9	6.84	7.33	13.24	12.23	31.02	19.79	16.42	15.08	14.2	45.25	12.74	14.22	12.93	18.39	24.04	1.32	5.02	5.9	4.36	0.27	6.06	5.5	2.76
ALG8	90.56	74.16	54.84	70.8	136.56	77.46	75.5	21.95	22.82	39.74	39.23	34.75	88.93	95.57	75.43	36.71	38.02	45.48	37.57	42.72	31.52	65.18	65.59	64.13	77.79	71	36.51	30.61	75.36	43.88	37.37	28.69	73.21	89.41	68.43	82.41	94.16	126.24	113.86	80.02	76.68	2.15	24.77	19.7	16.32	2.52	17.89	26.97	13.16
ALG9	12.97	13.99	16.36	19.33	12.54	11.06	5.3	37.11	34.39	16.43	13.5	10.53	24.39	25.97	22.33	17.55	15.03	9.19	9.47	16.88	15.1	15.35	13.94	13.58	32.8	29.3	16.19	16.32	19.61	11.68	11.81	13.68	16.09	11.71	12.58	22.29	15.55	13.59	15.63	10.83	2.66	5.63	9.25	8.09	6.89	5.75	5.85	8.92	6.55
ALG10	13.7	11.62	9.53	10.03	8.2	13.73	4.92	16.57	12.17	18.79	38.5	34.58	19.28	25.07	14.44	18.25	22.95	8.54	8.08	38.28	20.07	26.15	15.84	15.6	27.07	24.4	11	9.85	18.92	34.94	59.3	12.66	18.5	23.91	10.55	17.11	8.36	9.83	8.5	11.41	5.14	0.59	4.01	2.38	3.68	0	2.06	3.08	2.37
ALG10B	10.99	6.83	6.61	6.73	6.39	9.73	2.58	8.25	5.6	17.9	16.91	9.64	8.71	11.98	5.65	8.88	12.36	3.65	3.21	26.16	12.81	14.9	7.1	7.65	12.23	10.06	3.93	3.52	7.23	13.22	36.31	7.38	14.39	13.12	6.86	9.01	4.63	7.92	7.81	7.92	3.87	0.46	2.76	1.27	1.42	0.23	1.45	1.31	0.88
ALG11	52.7	12.72	16.96	21.57	14.16	20.98	21.94	49.05	42.58	33.29	40.62	36.65	36.81	41.91	30.22	36.96	38.69	12.13	13.67	69.14	68.94	53.89	52.72	59.71	24.53	21.46	18.17	18.07	29.44	26.79	47.73	22.11	25.39	40.5	8.68	19.5	19.76	19.9	20.48	24.52	33.4	4.04	5.26	4.82	6.11	1.06	4.65	5.91	3.75
ALG12	8.35	6.36	9.92	5.08	6.44	11.75	10.16	5.21	5.06	1.86	7.38	5.67	18.94	20.21	20.74	15.94	14.65	4.76	4.23	10	13.19	9.11	11.09	11.41	28.69	30.98	11.47	11.16	6.85	5.51	13.38	24.85	3.89	6.57	7.35	9.44	6.63	7.36	7.24	9.68	13.64	7.04	8.87	6.7	6.04	1.59	8.65	9.19	8.74
ALG13	20.85	12.42	7.03	16.34	14	11.09	19.51	44.15	38.2	15.52	14.37	15.01	7.49	10.12	6.27	13.56	14.88	4.79	4.76	12.21	9.86	9.53	6.29	8.12	12.34	10.42	23.42	20.19	16.68	12.3	22.83	10.33	16.54	13.95	9.26	8.26	13.61	13.07	11.6	8.6	11.43	9.53	9.7	13.41	10.07	9.38	11.01	10.48	9.05
ALG14	3.44	3.75	3.65	3.71	3.79	5.07	4.61	1.77	1.74	3.54	4.56	5.77	4.73	4.91	3.63	6.79	7.06	1.44	1.4	3.02	3.56	4.14	3.72	4.1	4.52	4	2.76	2.77	2.57	2.08	3.66	2.86	2.02	6.66	5.89	4.27	4.45	2.82	2.57	6.71	4.55	0.22	1.4	0.9	0.88	0.27	0.78	1.71	0.57
ALK	4.01	2.5	2.32	0.62	0.41	2.75	0.28	1.16	1.19	0.5	0.62	0.68	5.73	5.32	2.68	19.28	16.81	1.58	1.8	3.5	1.91	0.13	0.12	0.29	0.77	0.75	0.34	0.25	2.39	13.4	3.45	2.66	0.98	0.19	0.71	0.36	0.26	0.34	0.31	2.25	0.38	0	0.16	0.38	0.25	0	0.11	0.77	0.14
ALKAL1	0	0	4.25	0	2.71	0	0.58	0	0.38	5.77	2.59	2.56	0.55	0.27	0.3	0	0.5	0	0	1.3	2.18	0	0.11	0.22	6.39	4.07	0	0	0.22	0.3	0.76	3.28	0.21	0	0	2.01	0.42	1.55	2.17	0.34	1.43	0	0	0.05	0	0	0	0	0
ALKAL2	1.72	0.19	4.01	2.8	0.08	8.99	0	0.27	0.26	1.3	2.15	4.74	0.74	0.55	0.91	0.5	2.15	0.35	0.81	3.43	1.93	0	0.07	0.07	1	1.18	0.89	0.6	0.07	2.73	0.51	0.1	1.6	9.8	0.18	0.37	0.5	0	0.17	16.13	0	3.83	0.02	0	0	0.68	0.11	0.01	0
ALKBH1	12.22	13.61	8.35	10.42	8.94	12.99	10.51	11.43	11.07	17.96	21.21	18.69	17.76	19.67	16.9	13.29	12.9	8.43	7.12	24.32	20.92	16.44	17.84	18.01	22.36	16.19	15.18	15.79	21.44	25.63	13.79	9.9	20.22	13.99	11.37	9.16	11.14	11.37	11.07	11.08	8.5	8.31	11.51	16.74	9.56	3.01	9.03	9.87	8.1
ALKBH2	46.87	49.38	8.91	58.86	40.97	73.97	40.69	39.12	39.1	37.52	25.57	24.03	45.84	31.45	27.82	23	23.35	40.77	46.45	27.41	32.36	20.63	26.5	24.16	36.12	38.9	35.12	28.6	45.64	27.56	27.59	23.41	44.33	64.48	65.85	7.37	55.38	37.22	40.09	58.76	29.36	1.61	13.1	8.85	9.48	2.81	11.59	13.1	10.09
ALKBH3	38.9	36.23	49.09	61.22	24.21	25.88	33.59	44.61	38.78	26.6	39.92	33.38	49.7	39.28	42.69	39.99	40.86	25.23	25.18	33.45	36.9	63.51	60.72	56.74	62.95	66.95	64.2	50.53	44.09	54.04	49.48	27.12	103.3	42.61	29.63	49.51	52.52	29.1	26.46	26.92	30.7	4.83	33.98	23.11	20.8	4.33	25.21	24.94	15.4
ALKBH4	21.78	28.44	28.2	18.37	9.26	16.9	23.37	27.36	25.76	7.38	15.55	10.85	34.91	37.64	27.98	50.67	50.63	35.46	33.01	24.45	27.41	19.92	24.77	23.39	29.81	34.09	29.12	26.28	22.94	37.21	27.98	11.72	26.83	15.88	28.06	21.95	16.88	13.07	12.47	18.6	13.3	4.85	11.66	6.02	7.01	1.24	8.91	7.91	6.09
ALKBH5	48.93	40.21	49.1	40.25	74.3	37.33	20.56	185.06	180.99	117.04	129.14	113.34	125	130.88	123.16	244.7	224.46	188.77	212.01	135.05	114.83	142.62	148.18	151.33	92.66	94.57	104.08	98.04	109.98	141.86	204.24	75.79	68.19	42.28	48.71	59.86	44.64	101.45	105.9	56.1	64.69	115.61	41.1	41.47	49.33	79.25	38.36	47.25	37.07
ALKBH6	42.37	19.72	16.26	35.92	12.74	29.69	52.47	66.09	70.59	16.24	33.65	31.27	29.21	28.83	23.3	28.87	32.24	24.27	20.62	16.73	22.71	22.35	22.76	23.68	16.47	22	23.64	20.5	27.69	22.06	28.26	154.59	46.09	34.07	22.26	12.08	35.3	11.06	11.89	28.01	63.32	14.12	21.73	19.46	21.44	13.93	25.74	17.83	23.05
ALKBH7	121.1	150.87	135.37	428.6	97.58	130.79	100.2	101.38	89.88	49.7	23.71	24.79	227.94	179.72	215.28	56.4	49.55	404.29	281.95	52.47	50.51	53.28	70.49	63.79	96.88	186.67	169.61	191.95	61.16	168.57	94.61	142.83	80.26	264.04	356.36	103.57	379.86	72.76	85.64	115.77	149.53	47.82	67.39	65.67	56.64	93.86	76.9	45.08	51.88
ALKBH8	6.58	11	2.07	3.68	6.07	19.2	4.72	1.8	1.96	9.58	20.73	18.76	20.94	22.9	15.5	7.54	9.11	0.91	0.79	15.7	13.58	11.89	10.85	11.34	16.47	14.48	5.52	5.81	8.29	6.01	12.64	7.1	10.82	3.16	5.62	3.1	2.49	8.46	6.99	19.46	2.3	0.19	3.78	3.26	2.7	0.07	3.44	3.5	2.77
ALLC	0	0	0	0	0.08	0.64	0.08	0	0	0	0.16	0	0.14	0.21	0	0.12	0	0	0	0.09	0.16	0	0	0	0	0	0	0	0	0	0.4	0	0.98	0.09	0	0	0	0.61	0.53	0.36	0	0	0	0	0	0.27	0	0	0
ALMS1	16.09	8.72	10.43	9.86	9.09	25.88	10.01	145.11	137.5	27.97	37.43	40.5	56.93	52.51	39.38	87.61	88.77	15.42	16.86	25.43	28.7	41.22	39.88	46.41	94.92	74.17	15.48	17.5	64.88	56.13	88.65	15.17	21.03	5.39	2.69	11.46	7.12	8.14	6.78	15.78	6.94	0.05	1.48	2.59	2.61	0.42	1.59	3.15	3.78
ALOX5	6.24	11.04	2.12	22.44	5.86	41.1	35.27	1.88	3.01	12.31	22.6	42.39	30.68	40.41	52.03	16.53	13.89	7.88	8.81	13.05	26.45	9.78	15.59	20.13	37.38	48.51	93.66	116.06	29.61	12.09	67.5	17.25	10.25	3.04	11.36	4.08	25.06	16.75	20.27	59.19	8.93	197.95	275.66	266.73	365.88	106.96	254.03	303.12	318.94
ALOX5AP	0	0	3.44	0	0	0	0	1	1.6	1.81	4.94	2.85	7.51	5.27	0	2.33	4.39	0.33	0	6.53	2.28	4.31	0.68	1.04	46.2	16.64	69.07	76.94	6.59	1.77	8.18	1.35	1.38	12.21	59.12	14.48	17.52	8.87	18.01	15.21	1.99	732.98	747.75	1237.14	619.46	243.87	1095.94	891.51	782.8
ALOX12	0.04	0	0.2	0.3	0.05	0.39	0.09	0	0.12	0.27	0.57	1.07	0.35	0.26	0.14	5.27	4.41	0.17	0.36	1.3	2.13	1.1	0.86	0.94	1.29	0.73	0.47	0.18	0	0.24	0.12	17.36	0.05	0	0.06	0.13	0.25	0.05	0.04	0.22	0.16	0.06	0	0.03	0.02	0.16	0.09	0.17	0.03
ALOX12B	0.57	0.46	0.09	0.52	0.37	0.21	0.08	0.45	0.98	0	0.09	0.14	0.16	0	0.14	2.16	0.98	0	0	0.64	0.09	0.18	0.14	0	0.67	0.7	0	0	0	0	0.81	0.71	1.83	0	0.34	0.19	0.38	0.25	0.45	0.05	0.1	0.36	0	0.03	0.1	0	0	0.09	0
ALOX15	0	0	0	0	1.24	0	0	0.61	2.34	0.46	0.13	2.05	0.05	0.28	0.47	0.61	0.85	0.42	0.62	1.13	0.71	0.54	0.14	0.33	0.96	1.43	0.23	0.23	0.29	0.24	0.08	0.26	0.35	0.4	0.22	0.74	0.02	1.41	4.9	0.15	0.34	0	0	0	0	0	0	0	0
ALOX15B	35.08	0.84	0	1.71	0.92	0.92	0.9	3.63	2.94	0.63	1.98	1.2	7.95	8.29	8.88	29.07	20.99	0.07	0.25	4.25	1.89	1	0.39	0.5	1.27	0.58	1.5	0.83	1.25	3.87	0.53	0.24	1.38	1.75	0.29	0.11	0.61	0.41	0.85	0.42	0.37	20.12	44.17	89.16	97.07	14.14	19.5	36.59	16.71
ALOXE3	0.51	1.18	0.06	2.3	0.38	0.24	0.3	0.54	0.35	0.53	0.73	0.24	0.17	0	0.28	1.32	1.03	0.16	0.37	0.07	0.39	0.04	0.48	0.37	2.32	1.01	0.2	0.31	0.1	0.53	0.16	1.7	2.74	0.57	1.91	0.4	1.56	1.28	0.79	0.07	0.1	0.16	0.02	0.04	0	0.43	0.06	0.11	0
ALPG	36.95	6.15	0.05	9.7	5.25	33.36	26.54	0.36	0.29	0.35	10.4	6.96	11.45	6.7	5.85	1.43	1.84	7.32	11.33	6.13	3.22	5.95	8.65	11.89	0.55	0.25	0.8	0.64	9.6	19.1	1.16	0.55	4.31	4.37	4.19	0.1	1.32	5.92	7.46	38.37	7.18	0	0	0	0.3	0.2	0.41	0.32	0.83
ALPI	0.41	0.07	0	0.09	0.04	0.46	0.48	0	0	0.14	0.35	0.28	0.26	0.67	0.21	0.26	0.06	0.12	0.16	0.17	0.1	0.1	0.19	0.08	0	0.04	0.04	0.05	0.2	0.5	0.09	0.44	0.33	0.02	0.07	0.02	0	0.08	0.12	0.92	0.12	0	0	0	0	0	0	0	0.08
ALPK1	10.22	22.5	12.63	8.21	5.77	34.36	40.75	14.03	12.08	55.21	9.84	10.02	17.29	16.8	13.54	8.31	9.37	8.46	9.33	2.76	3.26	14.42	13.57	17.09	22.12	17.93	33.16	35.28	20.48	15.65	29.5	18.24	14.44	5.78	8.43	15.72	6.46	7.25	8.81	23.63	18.39	13.52	20.88	31.99	25.7	8.43	27.18	16.33	29.17
ALPK2	0	0	0	0	0.17	0.02	0	0.05	0.16	0.03	0.02	0.21	0.13	0.03	0.11	0.15	0.04	0.02	0.01	0.9	0.33	0.08	0.02	0.05	0.12	0.06	0.14	0.07	0.15	0.01	0	0.13	1.01	0	0.05	0.17	0	0.11	0.28	0.06	0	6.9	0.03	0.16	0	1.99	0.09	0.06	0.06
ALPK3	1.1	2.01	6.57	2.45	2.62	9.59	10.42	6.88	4.79	6.74	1.46	1.6	7.01	6.34	3.84	0.87	1.01	0.8	1.16	17.47	27.03	10.99	11.86	13.78	8.39	9.25	2.52	2.58	6.52	1.35	1.47	2.31	13.71	0.45	2.72	8.25	4.19	3.03	3.73	6.41	14.49	4.97	3.41	10.61	5.28	16.27	6.76	2.91	16.34
ALPL	158	5.51	45.1	5.68	36.95	43.42	150.7	6.19	6.89	35.34	63.52	34.35	28.82	8.51	1.34	30.52	30.17	259.92	304.08	13.47	10.08	23.44	20.43	18.64	13.47	14.61	0.4	0.29	35.69	53.11	1.72	51.31	12.23	32.9	4.79	10.02	1.43	10.7	13.87	63.98	3.16	0.91	0	0	0.04	0.46	3.01	0.76	1.09
ALPP	13.52	6.49	0.08	17.5	4.75	36.22	31.2	0.33	0.69	0.56	21.88	12.46	16.26	9.55	10.46	1.79	1.95	8.01	10.69	4.96	2.09	8.41	10.32	17.7	0.5	0.23	0.5	0.74	14.42	22.83	1.37	0.74	7.66	1.42	4.1	0.11	2.82	6.32	6.54	54.28	10.05	0	0	0	0.75	0.32	0.02	0.78	0.27
ALS2	17.04	26.76	17.65	17.28	16.84	19.86	18.06	42.64	38.21	29.04	24.93	22.96	18.5	17.7	13.97	26.72	27.3	11.68	13.15	41.28	43.02	16.54	13.97	17.21	31.94	27.46	18.11	20.58	25.85	26.42	23.62	26.01	18.91	10.35	15.32	20.31	20.86	20.51	20.1	21.7	14.72	3.89	4.6	5.18	4.38	2.57	4.25	5.07	4.96
ALS2CL	29.66	80.76	5.65	88.43	84.41	35	191.7	63.64	57.91	56	25.24	40.14	67.36	79.33	73.06	45.69	39.98	10.56	12.13	34.31	65.12	94.26	89.1	109.09	30.15	45.63	49.7	62.1	52.91	29.54	35.76	106.16	55.5	13.75	49.19	8.7	85.22	180.78	198.51	80.41	123.82	3.96	1.25	1.82	20.64	5.42	6.96	2.68	8.26
ALS2CR12	0.49	7.1	1.36	2.01	2.68	1.22	2.95	12.35	9.94	2.64	1.61	1.45	1.54	3.11	0.95	3.48	2.89	0.2	0.59	4.16	6.64	3.06	2.6	2.42	2.93	3.15	1.77	1.59	1.18	0.66	4.29	2.12	3.04	0	4.39	0.94	3.33	4.03	2.97	1.21	1.22	0.48	0.2	1.06	0.41	0.34	0.53	0.83	0.81
ALX1	0.22	0.06	0	0	0	0.14	1.09	3.72	1.42	0.33	0.17	0	0.78	0.23	0.26	0	0.43	0	0.13	7.11	6.19	0.12	1	0.28	0.81	0.38	0	0	0	0.96	3.71	3	5.22	0.21	0.12	0	0	0.09	0	0	4.14	0	0	0	0	0	0	0.12	0
ALX3	0.09	0.04	3.12	0.36	0.77	3.13	0.05	0.67	1.24	0	0.79	0.09	0.21	0	0	0.17	0	0.9	0.69	1.35	1.92	0	0	0	0.85	1	0	0.15	0.32	0.06	0	0.42	0.06	0.07	0.08	3.67	0.24	0.88	1.14	1.3	0	0	0	0.03	0	0.06	0	0	0
ALX4	0	0.03	9.59	0.03	0	0.06	0.02	0.04	0	0.04	0.04	0.03	0.14	0	0	0.12	0	0	0.03	0.07	0.06	0	0.02	0	0.03	0.04	0.02	0	0.02	0	0.3	0.15	0	0	0.03	5.91	0	0	0	0	0	0	0	0.03	0	0	0	0.01	0
ALYREF	165.9	78.14	355.58	224.47	124.15	192.43	88.12	177.67	187.27	198.9	133.81	135.75	146.43	120	129.46	57.07	76.83	351.69	383.38	279.07	312.24	98.84	102.97	98.73	197.96	227.61	162.23	155.85	427.96	257.82	83.18	131.58	258.62	253.46	131.74	314.76	211.9	107.94	111.23	256.75	82.39	35.33	146.76	97.51	112.2	43.54	112.42	168.29	118.69
AMACR	17.6	12.21	9.13	24.5	4.64	5.62	4.98	11.56	11.82	9.67	16.12	13.2	7.22	7.23	6.5	4.82	3.96	8.99	6.8	11.78	12.58	16.2	13.67	12.93	11.07	12.81	15.41	14.78	6.75	19.62	13.49	6.08	14.49	17.54	12.44	11.26	37.47	8.37	6.71	7.99	6.15	1.75	5.71	4.14	5.88	0.72	4.67	3.78	4.84
AMBN	0	0	0	0	0	0	0	0.11	0	0.11	0	0	0	0	0	0	0	0	0	0	0.06	0	0	0	0	0	0	0	0	0	0	0.04	0	0	0	0	0	0	0	0	0	0	0	0	0	0	0	0	0
AMBP	0	0.31	2.25	0.35	0.09	2.34	0.35	1.43	1.73	1.39	0.18	0.29	0.33	0	0	0.14	0.15	0	0.41	0.11	0.18	0.12	0.1	0.1	0.74	0.7	0.5	0.23	0.4	0.55	0	0.07	0.09	0	0.12	2.69	0.19	0.2	0.3	0.72	0.2	0	0	0	0.11	0	0.27	0	0
AMBRA1	23.46	17.94	40.81	17.45	17.23	17.5	26.47	63.78	58.1	31.06	21.41	22.91	27.55	29.93	27.87	24.19	22.03	46.08	52.57	30.72	37.06	34.67	32.73	39.92	57.51	62.2	43.88	40.72	53.55	40.89	44.42	16.39	39.33	10.89	11.37	31.74	15.76	20.66	20.8	19.18	34.54	18.5	16.18	14.72	15.7	14.65	16.89	13.64	16.74
AMD1	49.86	68.36	67.51	49.58	51.35	180.7	83.91	74.72	68.89	168.12	204.34	257.05	104.88	99.59	102.32	131.57	154.25	19.97	13.9	223.53	141.98	132.41	98.85	113.65	141.98	128.2	41.27	40.62	65.22	109.84	145.97	65.29	85.44	53.4	43.51	101.5	41.29	42.26	40.19	131.14	59.94	48.86	37.03	41.55	27.96	75.1	35.29	43.42	20.85
AMDHD1	0	0.77	0.01	0.03	0	0.47	0.74	0.85	0.82	0.14	0.04	0.12	0.37	0.81	0.45	0.5	1.11	0	0	0.37	0.53	0.23	0.21	0.11	0.46	0.01	0.18	0.51	0	0.11	7.32	2.72	2.7	0.07	1.68	0.08	0	0.03	0	0.91	0.45	0.77	3.64	2.85	0.37	0.74	1.51	1.93	1.74
AMDHD2	64.84	9.34	20.57	20.94	49.62	46.4	32.22	27.55	22.55	8.56	6.67	5.16	40.58	38.8	27.02	22.88	19.4	52.38	49.66	44.66	66.42	34.13	40.08	35.35	21.59	27.9	21.42	26.97	41.74	22.08	78.66	33.01	64.74	63.65	20.51	25.29	27.13	72.4	81.32	50.66	43.33	17.28	53.54	44.16	49.56	23.45	60.97	46.37	48.24
AMELX	0	0	0	0	0.14	0	0	0	0	0	0	0	0	0	0	0	0	0	0	0	0	0	0	0	0	0	0	0	0	0	0	0	0.14	0	0	0.19	0	0	0	0	0	0	0	0	0	0	0	0	0
AMELY	0	0	0	0	0	0	0	0	0	0	0	0	0	0	0	0	0	0	0	0	0	0	0	0	0	0	0	0	0	0	0	0	0.12	0	0	0	0	0	0	0	0	0	0	0	0	0	0	0	0
AMER1	10.07	5.57	17.21	4.65	5.69	5.33	3.49	13.94	11.88	2.93	13.62	12.2	7.98	8.24	4.52	27.28	23.96	12.35	14.48	23.02	19.67	4.79	6.21	7.2	19.9	20.19	10.89	8.81	22.8	18.45	20.51	5.5	10.1	5.69	3.12	12.8	4.98	6.53	7.11	4.37	2.98	0.14	1.1	0.91	0.91	0	0.66	1	0.73
AMER2	0	0	0.01	0	0	0.05	0	0.02	0	0.02	0	0.02	0.04	0	0.03	0.13	0.2	0	0.03	0.15	0.15	0	0	0.01	0.01	0	0	0	0.01	0.03	0.03	0	0.01	0.01	0	0	0	0	0	0	0.01	0	0	0	0	0	0.01	0	0
AMER3	0	0	0	0.02	0	0	0.02	0.1	0.07	0.1	0.03	0.06	0.1	0	0	0.16	0.06	0	0.03	0.25	0.64	0.07	0.02	0.02	0.19	0.23	0	0	0.02	0	0.09	0.01	0.07	0	0	0	0.04	0.02	0.01	0	0	0	0	0	0	0	0	0	0
AMFR	27.35	18.42	42	81.93	158.39	41.57	34.15	207	199.95	74.53	79.78	69.98	145.23	169.24	182.13	63.02	55.86	73.52	81.99	73.52	77.63	81.9	87.94	90.36	90.02	99.68	238.25	244.54	203.95	127.56	69.36	76.19	80.64	27.31	27.62	69.38	125.57	129.07	125.5	67.18	71.75	85.65	42.99	53.84	32.15	51.78	29.69	40.37	46.82
AMH	1.07	0	28.98	0.13	14.08	3.52	0.82	1.72	0.79	0.48	0	0	0.67	0.67	0.46	2.14	2.56	1.31	0.75	1.39	1.97	2.01	2.7	4.31	0.47	0.11	0.51	0.28	0.59	0.92	0.62	2.28	14.37	0.98	0	11.7	0	10.04	18.96	4.62	0.13	0.29	0.21	0.33	0.1	0.03	0.4	0.14	0.23
AMHR2	0	0.06	0.16	0	0.15	0.15	0.09	0	0	0	0	0.18	0	0.15	0.17	0.17	0.09	0.1	0	0.13	0	0	0	0	0.23	0	0.06	0	0	0.11	0	0	0.75	0	0	0	0	0	0.05	0.13	0.06	0.1	0	0	0	0	0	0	0
AMIGO1	3.44	8.36	13.77	8.69	9.49	6.28	3.68	6.81	5.8	3.1	8.63	7.27	5.88	8.08	7.5	27.91	25.24	1.59	1.79	4.16	4.34	12.42	13.52	14.56	19.06	15.89	7.2	5.78	5.81	4.96	6.91	1.99	4.09	3.35	7.61	19.16	11.56	11.12	11.65	7.63	4.4	0	0	0	0.43	0	0	0	0
AMIGO2	1.21	9.65	14	0.03	4.7	0.82	0.6	8.05	8.21	23.99	1.86	1.92	4.91	6.17	8.22	14.82	10.75	8.88	10.1	35.25	30.08	5.15	3.98	3.85	36.24	49.88	4.12	4.51	18.04	9.52	11.52	17.77	70.48	5.56	15.71	33.66	1.95	19.64	18.29	9.73	3.85	5.37	6.99	10.3	7.79	2.48	7.83	8.68	4.86
AMIGO3	3.38	1.84	5.03	2.66	6.87	1.98	2.78	8.76	8.4	3.41	4.25	4.43	7.21	8.72	8.9	7.79	7.75	2.83	4.17	10.41	7.14	5.81	6.98	7.44	1.89	3.73	4.69	5.97	7.95	6.44	2.84	6.21	10.1	1.97	1.7	3.08	2.67	9.66	10.71	3	3.4	1.32	1.13	1.52	1.53	0.82	1.8	1.64	2.52
AMMECR1	25.74	8.48	17.46	9.82	11.87	2.28	14.67	16.49	14.58	27.18	43.66	33.25	16.65	15.78	10.57	26.61	33.42	15.81	15.81	20.63	16.1	28.01	22.87	21.27	20.38	20.44	16.56	18.94	21.98	29.41	70.77	15.51	8.91	30.16	8.74	18.05	9.91	16.55	15.44	5.46	5.87	1.39	1.12	0.71	1.26	0.32	1.18	1.38	0.63
AMMECR1L	34.34	43.05	18.23	29.93	38.7	72.35	19.74	47.66	45.86	40.35	22.16	28.82	41.07	43.44	41.63	37.41	33.13	44.81	53.64	51.22	52.69	29.44	29.27	32.17	55.72	50.43	31.75	30.53	41.93	30.52	45.19	33.92	27.84	15.81	24.72	16.62	26.43	34.04	36.02	45.88	17	15.08	6.73	7.94	7.25	11.2	7.82	9.75	7.48
AMN	8.15	55.17	4.93	20.9	29.84	10.81	18.97	9.2	9.02	4.14	2.5	3.44	17.58	20.6	28.04	16.15	18.05	20.39	12.54	16.08	21.73	17.64	35.94	35.52	5.33	10.64	2.47	3.03	23.39	8.47	7.6	12.85	12.61	10.87	72.51	3.46	11.8	17.66	26.71	13.16	8.72	0.29	0.31	0.21	1.35	0.35	1.27	0.17	1.54
AMN1	14.6	18.7	8.13	29.92	17.74	19.88	11.53	23.97	20.78	19.77	35.68	30.49	28.15	32.17	21.8	4.33	6.32	7.86	5.03	17.31	11.87	27.35	21.33	17.68	12.79	15.02	6.99	5.96	10.79	19.93	11.15	13.31	13.19	10.51	10.96	7.5	16.15	12.06	11.5	10.22	9.73	13.87	4.94	4.55	4.39	7.35	4.68	4.55	3.18
AMOT	16.79	26.54	22.17	20.12	47.4	20.5	13.94	69.41	67.67	24.69	31.81	33.3	22.36	29.98	32.49	34.89	38.42	12.47	13.69	52.62	39.12	20.28	22.69	25.11	76.42	103.3	103.73	99.45	49.75	25.71	89.72	44.06	72.61	4.87	17.29	44.65	20.97	110.16	103.33	16.82	21.38	0	0.06	0.34	2.37	0	0.63	0.27	0.61
AMOTL1	26.2	0.58	13.11	7.26	44.07	22.63	0.31	14.26	15.95	43.76	8.52	13.58	19.23	30.03	42.52	3.1	3.76	7.75	9.72	50.57	53.88	4.26	4.82	5.76	26.27	31.48	36.74	46.82	52.77	9.5	3.38	4.98	24.17	8.1	1.43	9.06	8.7	59.16	61.28	37.46	1.12	3.96	1.1	1.29	1.01	1.62	1.07	1.51	1.92
AMOTL2	155.75	245.79	22.65	132.25	301.02	390.43	152.78	411.17	394.47	54.19	44.15	125.78	448.29	464.14	718.87	538.46	518.78	94.07	111.96	214.13	167.31	101.39	102.4	121.51	178.52	177.23	116.03	114.19	160.84	175.54	207.88	183.48	169.62	65.1	92.55	26.2	90.03	222.05	237.1	142.61	182.39	0.44	0	0	5.62	0	0.01	0	7.8
AMPD1	0.04	0.06	0	0	0	0	0	0	0.06	0	0.09	0	0	0.13	0.07	0.07	0	0.08	0.14	0	0.05	0	0.05	0.21	0	0	0	0	0.05	0.05	0.12	0.07	0	0	0	0.03	0	0	0.16	0	0	0.03	0.04	0	0	0	0	0	0
AMPD2	44.92	41.81	36.22	25.87	57.91	72.18	53.87	33.24	29.26	17.65	24.56	22.35	34.26	28.85	22.47	49.01	41.7	42.61	50.57	37.22	29.43	29.45	28.74	33.13	18.9	18.68	36.09	33.18	33.32	49.33	44.74	19	16.98	16.07	34.81	18.24	21.94	58.69	71.58	50.5	49.62	112.45	70.99	153.7	136.16	118.62	83.35	80.7	205.14
AMPD3	3.82	5.67	5.83	6.09	5.57	3.59	3.8	15.89	13.16	4.52	3.75	4.4	5.12	6.11	5.4	6.91	7.52	3.29	2.83	8.41	11.36	2.72	2.71	2.87	11.37	8.84	19.7	18.24	9.3	1.93	2.79	8.73	2.06	2.38	4.93	10.98	7.44	7.37	9.21	4.58	5.35	244.52	40.97	60.73	57.74	426.47	53.64	67.27	57.86
AMPH	0.03	0	0.01	0.59	0.33	0	6.03	0.12	0.04	0.11	0.18	0.34	0.33	0.41	0.23	0.18	0.15	0.05	0	0.6	0.89	0	0	0.03	1.5	1.22	0.08	0.14	0.16	3.54	0.15	0.09	0	0.03	0.02	0	0.32	0.1	0.09	0.03	0.09	0.63	0.09	0.06	0.21	0.21	0.25	0.06	0.13
AMT	36.9	9.8	11.27	18.95	16.82	37.1	32.94	40.28	31.66	8.91	1.96	3.06	7.62	6.39	2.88	6.01	6.47	36.22	43.71	6.25	7.18	30.99	32.41	34.02	9.9	8.58	10.12	7.35	5.22	64.54	16.92	20.88	49.02	9.07	5.77	4.12	8.82	20.63	23.74	18.06	15.6	8.23	17.8	27.92	19.46	13.18	27.89	16.14	25.12
AMTN	0	0	0	0	58.37	0	0	0	0	0	0	0	0	0	0	0	0	0	0	0	0	0	0	0	0	0	0	0	0	0	0	0.08	0	0	0	0.08	0	4.13	10.02	0	0	0	0	0	0	0	0	0	0
AMY1A	290.68	102.92	54.91	71.26	134.87	256.63	59.76	41.94	36.08	244.18	139.55	111.97	32.6	27.67	10.46	539.54	684.87	26.18	17.23	10.91	20.68	14.16	12.12	12.42	58.65	44.3	18.12	22.77	35.1	247.35	33.08	29.78	1577.47	61.94	38.64	27.74	22.62	67.82	61.79	166.53	10.34	10.79	8.59	16.54	11.56	19.26	16.93	5.83	7.43
AMY1B	291.85	103.39	55.01	71.64	135.13	256.96	59.96	41.94	35.96	246.09	140.34	114.04	32.6	27.94	10.39	543.25	687.87	26.36	17.23	10.97	20.78	14.23	12.12	12.26	58.65	44.41	17.91	22.77	35.1	249.42	32.95	29.74	1604.79	62.24	38.78	27.84	22.72	67.93	61.96	167.04	10.34	10.79	8.58	16.54	11.55	19.25	16.92	5.79	7.43
AMY1C	403.64	142.65	76.29	99.78	186.94	358.74	83.18	58.62	50.61	327.28	185.83	149.21	44.86	38.56	14.41	728.74	937.95	34.76	23.41	15.11	28.07	19.56	16.69	16.95	81.5	61.58	24.82	31.16	48.94	340.27	46.2	41.44	2174.6	86.17	54.1	38.51	31.69	93.99	85.69	232.79	14.32	15.21	12.12	23.23	16.15	26.77	23.7	8.21	10.43
AMY2A	278.95	128.33	50.38	76.69	88.52	358.86	57.04	63.93	52.2	132.53	67.68	58.25	39.95	35.37	15.02	201.22	261.26	14.99	9.39	15.33	25.42	16.37	17.06	16.17	57.71	44.18	16.79	17.96	47.01	126.07	48.79	40.77	621.9	60.54	47.68	26.3	29.97	55.9	52.06	212.12	11.83	15.92	12.15	23.01	19.11	25.75	23.26	6.56	7.91
AMY2B	405.78	190	74.77	127.32	114.63	558.99	85.15	104.76	84.51	115.33	59.61	54.01	60.34	59.37	23.02	166.96	222.5	19.7	13.24	29.04	38.96	37.08	30.14	28.78	78.71	63.81	22.43	24.92	67.2	135.21	90.16	69.24	460.77	91.9	72.07	42.34	55.61	82.76	79.66	327.69	21.52	27.91	19.7	37.59	31.16	48.53	40.11	16.47	23.19
AMZ1	0	0	0.01	1	0.03	0	0.01	1	0.43	1.6	0.44	0.71	3.74	5.45	5.16	4.24	3.66	8.92	10.67	0.75	0.33	0.08	0.06	0.08	0.3	0.16	0.23	0.17	2.97	2.17	0.04	1.82	0.73	0.01	0.02	0.05	2.25	0.06	0.08	0.13	0.02	0.93	0.7	1.43	1.29	3.85	0.5	2.15	1.61
AMZ2	114.37	53.33	102.97	90.34	147.68	55.51	30.8	55.53	53.13	127.14	65.41	49.15	38.5	34.96	28.43	53.46	56.72	33.65	27.68	53.18	57.03	35.77	28.81	25.52	74.06	69	51.56	45.75	88.73	65.79	66.38	75.8	177.04	119.46	50.67	104.94	78.2	165.1	151.71	69.1	42.81	35.17	54.28	80.11	53.43	42.61	43.19	40.49	46.88
ANAPC1	41.92	39.45	43.45	46.21	36.84	61.73	28.4	83.75	81.34	53.62	63.42	61.46	77.59	70.46	51.38	81.89	83.32	43.97	46.66	100.33	100.81	69.79	68.87	75.56	72.15	71.78	45.47	40.72	95.97	86.22	88.92	39.79	38.18	33.32	23.58	60.04	35.43	33.62	35.74	58.37	27.02	8.88	12.57	14.99	9.64	6.48	10.56	12.81	11.17
ANAPC2	31.31	17.22	88.1	30.21	32.91	52.28	50.2	70.45	58.23	8.33	4.3	6.56	19.28	19.46	11.47	26.3	24.36	40.52	46.73	19.71	27.43	18.64	17.63	22.15	53	56.67	17.42	20.25	17.86	24.75	38.11	46.9	48.48	12.87	18.83	66.99	32.84	41.6	49.7	61.13	65.06	24.35	25.11	33.03	40.31	23.86	43.99	32.9	47.78
ANAPC4	43.11	47.96	39.77	33.76	27.59	38.35	17.08	30.89	23.22	101.36	45.61	41.73	19.31	23.66	14.76	32	34.61	7.21	6.22	45.71	47.99	53.38	38.77	41.17	43.35	34.96	7.65	11.74	28.5	16.67	69.61	45.4	36.55	23.51	26.63	50.9	35.25	35.78	35.14	38.36	16.78	18.79	30.99	34.82	30.7	14.73	30.37	28.36	18.4
ANAPC5	137.68	142.76	58.16	219.11	290.97	127.42	96.74	139.64	132.27	114.96	108.25	102.36	187.84	176.96	152.36	129.49	125.86	172.65	196.74	172.76	181.89	107.66	97.17	100.4	170.77	154.32	104.73	109.99	153.11	293.43	132.05	155.04	166.78	134.05	138.3	76.61	257.8	302.59	333.01	136.7	113.56	22.53	75.3	63.89	62.7	15.96	60.89	69.63	45.49
ANAPC7	76.47	61.97	40.18	76.44	77.63	64.58	57.64	85.09	77.24	70.71	84.9	57.57	77.33	76.36	59.28	74.21	82.44	65.31	62.28	77.45	76.28	63.77	62.3	68.62	84.9	76.47	36.89	36.94	76.69	68.18	53.46	62.63	94.59	54.96	42.95	44.82	63.42	65.25	69.04	78.99	60.08	8.6	38.55	29.2	21.77	8.23	30.39	31.78	19.41
ANAPC10	10.96	11.17	9.6	9.4	18.31	12.14	10.87	21.61	20.94	78.08	57.15	48.26	11.65	12.6	10.79	14.05	14.77	11.96	10.14	15.58	10.54	13.56	13.57	10.96	19.06	14.62	15.48	15.29	20.48	19.02	21.59	12.49	17.68	20.62	19.36	12.03	8.99	20.28	17.12	12.48	12.28	3.86	11.78	10.03	8.73	4.19	9.56	10.61	6.63
ANAPC11	76.99	46.52	152.94	84.99	61.79	61.3	44.21	44.71	50.12	26.5	20.25	16.41	52.31	44.37	48.99	19.63	18.93	172.82	119.76	72.14	93.09	35.67	46.17	34.79	50.92	61.39	83.11	84.47	100.07	58.36	22.45	52.4	108.22	198.17	106.64	122.9	98.63	65.11	57.74	83.53	55.19	22.48	50.24	39.16	38.15	21.36	51.23	61.6	41.86
ANAPC13	59.38	65.36	62.14	85.93	59.87	41.6	95.67	41.37	40.02	61.62	79.64	75.55	62.68	64.47	59.78	32.75	39.73	13.57	9.95	79.71	50.43	64.15	48.42	44	51.91	54.05	55.95	54.13	34.56	25.48	46.85	64.01	109.89	58.26	76.25	77.13	83.11	72.11	64.3	55.45	97.9	23.91	37.06	29.54	29.27	15.86	31.91	34.3	25.16
ANAPC15	45.26	32.76	54.89	41.58	109.26	37.29	33.03	18.12	22.56	42.62	50.69	45.13	27.95	21.88	25.64	33.28	39.95	35.72	35.88	24.82	23.93	26.45	31.51	27.4	59.81	71.62	39.84	38.73	46.87	36.23	20.98	27.19	88.25	48.15	52.06	50.85	43.3	90.2	92.82	46.44	19.04	4.28	19.98	13.54	14.15	4.59	17.28	24.06	13.87
ANAPC16	76.4	85.14	58.81	182.89	106.54	97.81	118.6	61.19	60.47	193.12	137.6	118.98	51.11	55.57	48	86.03	86.96	68.1	58.35	58.46	54.11	125.59	89.12	82.45	104.9	100.27	148.87	133.12	67.9	117.22	105.36	87	96.08	106.43	115.48	79.8	186.32	106.35	95.47	105.98	66.53	41.23	43.61	46.37	44.87	25.64	59.5	42.69	35.58
ANG	1.14	16.48	9.57	7.73	0.56	5.49	8.17	4.38	6.44	8.91	5.25	2.86	2.74	1.12	1.4	5.09	3.32	0.84	0.86	6.03	5.7	2.38	0.47	0.75	4.37	4.41	7.93	5.59	0.89	1.78	2.26	10.42	23.56	1.18	27.84	4.92	5.56	1.95	3.3	4.27	4.16	95.11	39.47	53.03	36.09	37.87	34.76	22.75	34.76
ANGEL1	33.99	12.7	7.24	10.12	14.6	14.26	13.19	23.15	20.09	7.58	14.3	13.54	26.3	26.27	17.3	29.2	27.11	11.97	12.28	47.75	43.74	20.63	21.43	25.82	29.11	21.71	26.97	25.6	30	36.24	19.36	16.12	31.4	17.13	8.84	8	10.16	14.02	14.69	13.33	17.69	34.76	21.64	23.87	23.12	16.41	15.72	17.87	21.96
ANGEL2	25.62	27.2	15.96	17.28	8.39	26.55	21.28	27.45	22.75	45.77	45.27	41.82	18.7	22.59	14.06	26.3	30.4	17.13	14.28	22.4	19.86	31.04	23.42	25.49	24.09	16.52	18.01	17.54	30.04	24.22	32.66	17.17	26.71	27.1	19.9	24.69	15.37	9.91	10.37	26.63	15.96	4.5	7.43	10.98	8.27	2.69	10.23	8.53	5.56
ANGPT1	0	0.19	0.33	0.29	1.31	0.13	0.06	1.28	1.15	0.44	0.37	0.44	0.76	0.31	0.21	0.83	0.81	0.12	0.07	2.41	3.16	0.91	0.61	0.4	0.38	0.18	0.12	0.08	0.31	0.28	0.12	0.19	0	0	0.05	0.08	0.37	1.71	1.66	0.31	0	0.01	0.03	0	0.07	0.08	0.07	0.23	0.01
ANGPT2	0.01	0	0	0	0.01	0	0	0	0.02	0.1	0.17	0.05	0.06	0.05	0	0.03	0	0	0	0.08	0	0.07	0	0	0	0.02	0.09	0.02	0	0	0	0	0.02	0	0.01	0.01	0	0	0.01	0.02	0.02	0.01	0	0.02	0.01	0.09	0	0	0.01
ANGPT4	0	0.01	0	0.03	0.02	1.38	0.02	0	0.16	0.05	0.1	0.04	0.27	0.59	0.29	0.15	0	0	0.04	0.14	0.19	0.03	0	0	0	0	0.03	0.09	0.08	0.05	0	0.04	0	0.03	0	0.02	0.08	0	0.04	0.08	0.03	0	0.15	0.11	0.2	0	0.24	0.16	0.84
ANGPTL1	0	0.14	0.95	0	0.66	1.03	0.92	0.12	0.73	0.79	0.38	2.89	0.4	0.43	0.29	0.05	0.05	0.28	0.09	1.91	1.19	0.21	0.2	0.24	0.21	0.1	0.13	0.07	0.14	0.32	0.72	0.09	1.21	0.26	0.1	0.39	0.16	0.24	1.93	0.5	0.28	0.06	0	0	0	0	0.15	0.04	0
ANGPTL2	0	2.53	3.75	0.07	2.25	6.84	5.75	0.52	2.11	2.04	0.92	2.07	1.75	1.52	3.83	2.27	1.77	3.37	4	5.53	3.34	0.52	0.59	0.72	2.68	1.7	3.82	3.8	3.54	3.56	2.02	0.62	1.71	0.47	4.38	2.5	0.27	1.83	2.39	9.55	4.07	15.66	0.15	0	0.23	0.03	0	1.1	0.55
ANGPTL3	0	0.03	0	0	0	0	0	0	0	0.16	0.24	0	0	0	0	0	0	0	0	0.05	0	0	0	0	0	0	0	0	0	0	0	0	0	0	0	0	0	0	0	0	0	0	0	0	0	0	0	0	0
ANGPTL4	4.7	7.27	46.14	11.96	18.74	36.52	12.65	176.43	154.46	41.98	5.72	4.16	116.31	152.72	221.17	160.66	112.21	20.78	21.31	59.7	29.86	167.37	196.06	180.77	51.83	73.88	112.18	118.68	20.38	48.93	110.41	156.94	218.08	36.45	25.87	165.9	20.85	62.54	64.67	17.77	451.05	707.99	31.39	87.04	147.26	201.74	109.94	55.2	141.97
ANGPTL5	0	0	0	0	0	0	0.14	0	0	0.09	0.1	0	0	0	0.07	0.14	0	0.08	0	0	0	0	0	0	0	0	0	0	0	0	0	0	0.05	0	0	0	0	0	0	0	0.05	0	0	0	0	0	0	0	0.04
ANGPTL6	0.03	0.22	0.1	0.35	1.26	0.17	0.08	1.61	0.66	0.33	0.8	0.27	0.4	0.62	0	1.38	0.43	0.3	0.08	0.57	0.44	0.39	0.21	0.34	0.64	0.61	0.59	0.93	0.4	0.27	0.71	0.86	1.55	0.28	0.79	0.08	0.89	0.51	1.2	0.17	0.61	2.45	4.01	3.75	2.52	0.81	10.27	3.83	5.1
ANGPTL7	0	0	0	0	0	0	0.06	0	0.13	0.1	0	0.82	0.37	0	0.31	0.46	0	0.09	0	1.4	2.59	0	0	0.11	0.42	0	0	0	0.11	0	0	0	0.05	0.06	0.46	0.25	0	0.06	0.21	0.06	0	0	0	0	0	0	0	0	0
ANGPTL8	0	0.06	0.19	0	0.1	0	0.09	0.55	0.36	0	0.37	0	0.17	0	0	0.14	0	0.16	0.14	0.11	0	0	0	0.1	0.13	0.1	0.21	0.12	0	0	0	0	0.29	0	0.32	0.32	0.2	0.1	0	0	0	0	0	0	0.06	0	0	0	0
ANHX	0	0	0	0	0	0	0	0	0	0	0	0	0	0	0	0	0	0	0	0	0	0	0	0	0	0	0	0	0	0	0	0.86	0	0	0	0	0	0	0.08	0	0	0	0	0	0	0	0	0.02	0.08
ANK1	0.04	0	0	0.16	0.63	0.31	0	1.34	0.95	3.34	0.82	0.7	0.18	0.22	0.29	1.54	1.5	0.23	0.36	0.12	0.14	1.01	1.05	0.92	1.66	1.11	0.16	0.15	1.03	0.87	0.04	1.51	0.12	0.03	0.02	0	0.23	1	1.25	0.6	0	0.05	0.06	0.16	0.29	0	0.3	0.11	0.17
ANK2	2.76	2.21	3.52	1.71	0.45	3.7	2.96	3.51	2.64	3.81	0.19	0.54	5.55	4.03	2.01	19.05	19.2	13.02	16.46	8.82	15.75	0.31	0.3	0.36	3.75	3.85	0.95	1.21	4.41	22.19	10.71	4.72	3.07	0.61	0.98	0.14	0.52	0.34	0.39	2.8	4.13	0	0.54	0.15	0.4	0	0.04	0.41	0.37
ANK3	12.44	3.48	10.22	8.39	27.67	25.39	7.22	2.07	1.77	9.87	5.3	8.52	30.26	35.78	28.87	4.94	5.85	2.82	2.95	22.92	36.05	2.84	3.29	3.76	20.2	20.35	17.36	16.88	16.52	5.63	4.06	6.37	2.2	3.36	0.63	9.87	4.37	28.85	27.77	20.62	3.81	0	0	0	0	0	0	0	0
ANK3-DT	1.07	0	3.5	0.97	0.79	2.09	0	0	0	0	1.56	2.1	0.95	1.42	1.57	0.38	0	0	0.39	5.29	4.68	0	0	0.28	0.34	2.01	1.14	0	0.27	0	0	1.17	0.26	0.9	0.32	1.25	2.73	0.28	0.84	0.88	0.27	0	0	0	0.11	1.79	0	0	0
ANKAR	2.9	7.44	1.07	3.85	5.65	5.25	11.05	4.55	3.01	6.96	4.64	3.73	3.99	4.26	2	5.79	6.09	3.05	1.34	6.55	5.51	8.42	5.87	5.92	7.55	6.13	2.51	2.1	3.53	3.04	4.93	2.56	1.91	0.93	3.06	1.63	3.61	4.89	5.69	2.14	1.79	0	0.48	0.8	0.57	0.29	0.98	0.46	0.52
ANKDD1A	5.09	4.26	3.21	4.11	12.19	8.43	8.65	4.22	3.31	8.51	8.12	7.55	2.48	2.75	2.11	5.49	5.17	2.69	2.74	4.64	4.66	4.08	3.26	2.69	10.24	11.43	3.93	3.33	5.83	4.1	4.7	3.63	6.75	3.55	2.85	5.57	2.14	11.69	12.72	5.39	0.56	10.9	6.72	5.86	9.35	20.91	5.18	6.93	8.51
ANKDD1B	0.31	0.61	0.12	0.32	1.14	0.48	1.93	0.69	0.5	1.01	4.06	4.12	0.15	0.72	0.06	0.12	0.34	0.07	0.2	0.56	0.74	0.15	0.27	0.13	0.93	0.86	0.12	0.76	0.67	0.48	0.89	1.61	0.68	0.27	0.31	0.26	0.15	0.78	0.6	0.14	0.92	0.13	0.12	0.37	0.31	0	0.31	0.27	0.18
ANKEF1	9.55	18.24	5.49	17.34	7.29	9.32	12.57	13.94	16.16	8.32	14.62	14.09	25.74	28.3	23.81	26.58	30.39	5.54	5.3	10.42	9.21	15.42	16.03	18.84	11.82	10.5	27.49	28.78	20.7	9.91	57.61	21.12	12.55	10.42	15.46	7.65	19.86	7.18	6.82	13.21	17.38	0.42	0.52	0.64	1.22	0	0.77	1.33	0.38
ANKFN1	0.04	0	0.07	0	0.07	0.08	1.55	0.23	0.12	0	0	0.04	0.09	0.19	0.04	0.14	0	1.04	0.65	0.03	0.05	0	0.02	0	0.13	0.21	0.76	0.52	0.13	0.17	0	0.1	0.05	0.04	0	0.05	0	0.13	0.14	0.11	0.13	0	0	0	0	0	0	0	0
ANKFY1	24.51	33.03	18.15	50.44	15.11	24.85	20.02	58.4	56.46	21.04	18.66	25.5	54.86	56.83	44.75	77.96	75.76	31.8	37.34	50.73	52.98	44.43	45.74	58.92	41.93	30.48	30.68	26.7	34.49	30.41	59.39	34.96	15.08	17.53	16.52	26.19	51.55	20.72	21.5	33.44	19.66	21.48	30.34	29.73	31.29	15.22	32.14	29.72	30.11
ANKH	155.96	9.09	14.77	20.09	41.6	11.11	9.03	24.56	22.24	4.54	3	2.82	9.27	7.93	5.73	13.43	13.65	9.14	10.48	15.91	16.93	13.87	12.77	14.35	24.32	26.04	10.25	10.44	16.21	32.68	7.36	13.84	16.5	95.61	7.34	12.03	20.57	28.35	24.81	9.33	5.41	44.27	74.35	40.53	36.55	44.48	40.49	87.74	48.08
ANKHD1	63.67	81.81	77.46	43.57	96.31	93.68	60.03	110.71	104.3	70.89	52.15	66.87	173.23	186.22	154.88	82.3	82.62	18.6	20.42	89.85	116.34	128.85	126.27	144.06	144.41	113.31	64.48	64.02	93.23	53.65	84.48	74.9	73.56	24.08	38.72	92.51	40.15	117.73	129.47	106.74	79.64	49.62	26.45	33.47	33.93	33.65	25.68	35.72	33.67
ANKHD1-EIF4EBP3	70.1	92.79	81.72	52.21	105.49	102.47	67.26	115.6	109.36	73.79	55.55	69.06	183.92	195.92	162.62	85.95	86.08	19.79	22.11	91.35	121.89	131.27	133.64	151.54	157.95	130.93	80.06	78.37	98.24	57.56	87.52	87.41	80.77	33.95	54.5	99.55	49.67	124.69	137.04	115.44	88.96	55.86	31.1	37.06	38.26	31.32	29.81	39.95	38.24
ANKIB1	25.85	51.85	78.83	40.62	15.96	40.46	41.69	68.24	65.75	43.37	80.62	81.04	76.37	92.51	72.55	99.76	104.22	30.5	22	82.08	74.99	63.4	57.53	62.29	140.63	128.64	50.79	54.55	99.03	64.38	81.74	49.42	48.36	17.94	35.61	108.16	37.14	22.32	20.78	46.18	31.22	9.53	10.51	15.26	13.25	8.27	9.31	11.63	12.33
ANKK1	0.69	0.5	0.12	0.67	1.89	0.49	1.99	1.5	1.88	0.6	0.62	0.28	0.73	0.48	0.27	0.59	0.29	0.15	0.06	0.19	0.47	0.17	0.37	0.18	1.54	2.1	0.7	0.59	0.35	0.15	1.93	0.69	1.29	0.51	0.38	0.05	0.77	2.23	2.37	0.45	1.57	0.09	0.15	0.31	0.2	0.05	0.22	0.07	0.21
ANKLE1	4.13	2.46	1.11	2.41	1.4	6.62	1.69	2.29	1.74	2.71	6.83	3.62	1.52	1.14	1	14.15	15.53	2.22	2.93	8.95	6.38	3.09	3.27	3.34	1.17	0.92	0.7	0.22	5.21	1.32	1.29	8.17	34.07	3.05	2.44	0.95	2.37	1.67	1.4	4.24	2.08	3.82	1.79	1.8	2.79	2.07	2.99	3.49	2.61
ANKLE2	60.4	39.03	40.69	84.72	90.23	79.55	37.76	93.38	92.13	128.74	82.38	113.48	83.07	77.99	71.27	141.22	138.48	65.87	81.83	61.94	62.54	45.21	43.21	49.41	60.37	59.05	51.37	51.52	123.31	147.3	40.58	82.09	94.75	31.47	32.54	43.33	91.1	114.62	124.36	91.06	32.01	86.91	23.99	20.09	32.33	135.36	23.53	32.4	28.41
ANKMY1	31.57	9.14	3.98	7.12	5.63	15.32	23.8	5.45	4.28	15.03	7.48	8.4	5.99	4.57	2.89	9.25	7.91	18.68	20.43	4.69	6.42	7.49	8.58	9.11	13.67	12.24	11.39	11.52	20.9	8.39	4.13	8.04	7.77	12.02	6.08	3.15	5.63	4.51	4.85	9.73	7.84	4.11	5.8	9.37	6.03	1.11	8.95	5.55	8.58
ANKMY2	9.59	10.94	12.07	8.59	13.56	13.72	16.47	22	20.93	31.16	25.98	27.28	38.22	46.51	43.6	38.57	41.96	3.54	3.13	53.93	46.39	32.48	27.81	25.84	16.24	11.87	9.24	9.08	8.71	15.89	17.92	44.8	99.42	6.53	7.29	12.85	5.91	24.98	24.32	16.04	22.75	20.05	13.74	16.04	15.9	16.51	14.3	14.14	11.51
ANKRA2	26.05	14.97	26.26	24.19	26.3	48.36	35.93	23.92	25.05	65.12	51.43	44.84	22.16	21.96	16.74	12.85	11.15	7.72	7.58	39.23	37.71	25.55	20.95	22.35	62.65	57.12	41.13	38.04	21.32	23.06	31.85	36.27	19.91	29.07	17.42	35.13	21.79	32.09	32.14	41.74	27.57	18.8	13.46	18.97	14.93	8.72	14.21	11.93	12.35
ANKRD1	0.17	16.32	0	0.72	76.47	12.66	0.15	0.23	1.03	4.1	1.84	4.98	0.21	0.31	0.52	2.06	2.42	0.2	0.17	8.82	6.85	0.55	0.12	0.38	4.07	2.16	1.65	2.06	0.83	0.35	0.59	2.23	82.94	0.1	12.15	0.08	1.4	25.57	25.62	5.91	0.19	0.61	0.04	0	0.09	1.35	0	0.03	0.11
ANKRD2	1.71	6.6	0.16	3.91	0.32	10.18	1.98	3.26	2.91	6.05	10.97	8.8	29.72	39.24	97.11	26.74	31.2	77.93	70.83	8.2	37.29	3.72	5.81	8.1	3.84	6.48	4.24	3.31	6.83	3.43	11.01	6.26	26.09	2.28	9.41	0.22	6.27	0.52	1.31	54.42	33.22	0.13	0.49	0	0.07	0.41	0.36	0.49	0.39
ANKRD6	15.16	47.21	29.54	17.06	63.04	35.68	31.14	73.13	56.73	71.64	24.51	23.54	75.12	78.38	54.94	48.39	62.17	13.06	14.79	19.16	27.97	37.76	37.31	41.81	112.07	86.72	21.86	19.03	20.8	57.22	23.17	79.45	8.26	15.73	22.1	30.29	14.82	65.98	65.98	27.88	14.04	2.53	1.69	3.55	2.39	2.43	1.66	1.45	2.11
ANKRD7	0.12	6.32	0.31	0.96	0.94	0.61	2.06	2.24	1.26	3.21	2.72	1.09	3.18	2.67	1.14	6.33	4.97	0.93	0.46	1.8	4.43	3.08	0.64	1.66	0.51	0.92	0.75	0.39	0	1.69	3.09	1.52	5.25	0.18	3.8	0.52	0.96	0.5	0.69	0.52	1.16	0	0	0	0.01	0	0	0.05	0
ANKRD9	11.38	6.18	22.59	8.65	19.75	6.09	6.3	16.61	16.41	6.51	6.6	9.57	16.18	13.62	16.65	22.23	22.54	20.77	20.11	8.16	12.52	20.43	27.33	28.99	25.72	41.22	4.52	4.3	20.34	13.67	7.45	8.03	15.54	17.32	15.43	21.75	10.18	17.86	23.87	8.02	8.21	33.05	11.04	19.25	10.7	28.3	12.2	6.54	17.43
ANKRD10	150.6	119.59	62.45	103.49	110.46	117.6	51.91	164.91	146.32	100.58	75.9	64.51	79.06	78.84	48.93	69.88	66.55	12.9	11.17	186.96	209.13	176.41	159.07	179.85	111.64	95.95	42.91	47.91	52.52	81.33	163.29	65.57	152.98	88.17	99.75	56.82	75.34	95.6	107.94	78.14	59.12	208.07	95.35	156.61	103.19	472.94	169.91	104.34	130.15
ANKRD11	15.59	17.96	20.77	13.28	38.81	19.57	17.11	50.67	41.59	19.58	14.67	18.31	29.68	31.21	23.46	9.28	8.13	19.76	27.74	28.73	36.03	21.79	21.4	26.46	24.04	24.02	17.58	15.62	27.29	16.56	30.31	34.58	26.45	6.76	14.27	22.17	15.09	38.3	44.77	20.23	22.22	34.27	16	19.47	19.25	27.16	22.97	16.9	24.99
ANKRD12	5.41	12.55	6.75	13.19	5.36	12.23	10.59	20.96	16.9	45.97	35.35	44.23	9.99	13.78	8.72	28.03	28.57	5.1	2.49	26.62	35.11	18.61	15.39	14.86	36.25	24.02	9.78	8.21	12.95	6.14	38.79	9.24	11.71	2.76	7.47	11.14	7.31	9.81	6.52	9.03	11.31	14.3	3.15	5.23	6.59	4.97	3.92	4.29	2.83
ANKRD13A	22.46	66.91	17.07	38.3	51.95	57.82	62.19	163.82	165.45	167.23	101.39	146.24	98.76	130.42	151.78	76.21	80.71	26.63	29.58	142.55	205.83	110.17	116.03	128.74	99.48	95.87	119.04	137.69	57.15	41.53	150.21	127.62	119.97	53.81	94.82	28.63	49.41	82.61	80.96	111.27	310.11	36.69	28	28.82	35.91	33.55	21.86	32.54	29.94
ANKRD13B	4.92	3.3	6.16	1.72	1.91	8.95	8.61	4.95	5.7	1.02	0	0.23	2.58	1.68	1.06	1.76	1.88	0.62	0.66	8.12	7.4	1.31	0.84	1.03	1.74	2	1.21	1.17	0.89	7.72	4.96	0.89	6.91	2.97	1.82	2.26	0.62	2.28	2.98	4.71	4.83	0.37	1.34	0.7	1.35	1.46	1.86	2.48	2.01
ANKRD13C	14.33	18.83	15.24	11.04	14.62	28.77	12.8	37.75	36.34	28.51	36.53	37.94	28.85	27.11	25.58	38.34	39.94	24.53	18.67	38.73	34.98	42.17	37.62	38.73	28.74	24.3	24.59	25.05	32.01	21.67	33.13	13.93	7.88	11.34	14.68	23.91	12.63	16.94	15.48	31.5	17.04	9.11	6.18	7.04	4.74	9.55	5.74	5.09	5.57
ANKRD13D	64.62	25.86	46.49	32.43	107.7	31.29	49.96	43.46	45.19	29.39	20.36	15.32	20.08	17.41	17.6	25.25	28.3	48.27	51.63	13.45	16.11	32.11	32.93	36.7	39.47	49.73	24.77	28.67	39.04	17.25	25.05	24.45	41.82	43.41	30.22	38.26	33.74	126.53	139.5	43.54	36.61	51.49	42.34	56.73	60.96	37.85	76.61	52.25	87.17
ANKRD16	16.97	13.94	20.59	20.7	11.6	24.99	17.47	40.13	33.93	14.53	5	4.61	15.45	14	10.05	23.49	21.52	13.79	12.21	9.53	11.21	13.81	15.35	15.46	18.46	25.83	14.15	12.03	20.69	21.63	19.74	17.19	14.09	14.35	15.77	17.6	18.65	11.28	10.36	14.28	15.67	1.56	3.22	2.4	3.73	1.68	3.08	3.87	2.37
ANKRD17	27.82	39.03	42.91	39.85	52.26	68.63	30.9	78.89	75.32	176.05	56.57	70.36	82.29	82.03	69.12	74.66	73.47	31.18	39.47	99.49	114.27	43.08	45.97	54.56	58.77	49.47	68	65.75	124.95	108.11	72.44	46.4	39.19	8.13	15.44	51.34	34.31	56.75	59.36	63.12	27.27	15.99	10.72	14.96	14.71	6.05	7.41	13.97	13.21
ANKRD18A	0.16	8.07	0	2.61	3.79	0.72	5.19	4.49	2.79	4	1.79	2.67	0.89	0.85	0.57	9.66	9.83	0.82	0.94	10.72	11.13	2.92	1.99	2.34	4.5	5.04	0.5	0.38	2.31	3.17	4.06	0.06	22.11	0.01	2.7	0.02	1.77	3.31	3.7	0.16	0.92	0	0	0	0.12	0	0.06	0	0.17
ANKRD18B	0.08	2.4	0	0.7	1.48	0.2	1.84	1.15	0.66	0.8	0.4	0.82	0.32	0.3	0.06	2.41	2.84	0.31	0.13	3.24	3.64	1.06	0.56	0.71	1.78	1.62	0.06	0.07	1.64	1.08	1.19	0.05	6.63	0	0.89	0	0.55	1.36	1.39	0.02	0.22	0	0	0	0.04	0	0.07	0	0.01
ANKRD20A1	0.19	4.1	1.18	0.48	0.74	1.83	1.73	3.23	2.42	4.66	3.42	2.17	1.49	0.96	1.23	4.59	5.51	0.58	0.38	4.7	8.07	3.94	2.67	2.66	5.29	4.92	0.13	0.15	1.91	0.73	0.83	0.01	0.9	0	1.4	1.82	0.75	1.24	1.4	1.59	0.83	0	0.18	0.47	0.7	0.21	0.09	0.32	0.18
ANKRD20A2	0.17	3.74	1.18	0.4	0.8	2.07	1.7	3.7	2.48	4.45	2.59	2.75	1.15	1.03	0.95	4.56	4.81	0.55	0.28	4.63	8.52	3.99	2.85	2.89	5.24	5.38	0.06	0.11	2.02	0.45	0.8	0	0.88	0.02	1.47	1.87	1.02	1.4	1.49	1.84	0.83	0	0.19	0.45	0.55	0.16	0.1	0.34	0.21
ANKRD20A3	0.15	3.51	1.06	0.47	0.67	1.87	1.59	3.17	2.31	4.12	2.34	2.43	1.04	0.69	0.77	3.81	4.34	0.5	0.25	4.24	7.71	3.56	2.75	2.6	4.61	5.01	0.05	0.1	1.82	0.44	0.79	0	0.89	0.02	1.36	1.75	0.92	1.26	1.36	1.59	0.74	0	0.17	0.42	0.47	0.09	0.08	0.43	0.19
ANKRD20A4	0.1	3.2	0.97	0.44	0.68	1.63	1.15	3.26	2.31	4.15	2.75	2.38	1.42	0.95	0.56	3.35	3.81	0.56	0.28	4.48	7.38	3.99	2.46	2.54	4.86	4.55	0.05	0.16	2.05	0.74	0.68	0.04	0.78	0	1.17	1.57	0.89	1.04	1.4	1.53	0.61	0	0.11	0.44	0.71	0.13	0.06	0.37	0.16
ANKRD22	0	0.12	0.09	0.13	0.75	0.21	0.1	0.18	0	8.82	2.21	1.71	0.01	0.12	0.24	0	0	0.2	0	0.61	2.48	0	0	0	1.44	1.02	0	0.47	7.13	1.33	0.87	0.9	0.06	0	0.09	0.17	0.64	3.75	2.78	1.34	1.05	6.42	43.9	37.73	53.36	31.86	75.13	32.7	25.01
ANKRD23	13.05	4.99	5.09	5.47	5.11	11.21	10.45	17.53	11.77	5.17	2.84	3.2	8.37	7.13	3.67	8.15	8.35	12.19	15.73	7.62	7.7	3.65	4.18	4.49	9.05	11.82	6.57	5.6	7.81	5.82	17.64	3.73	8.17	4.44	3.56	4.11	3.61	5.42	7.1	6.79	8.39	2.23	2.65	4.52	5.77	1.73	6.45	3.38	7.14
ANKRD24	0.7	0.42	0.07	1.21	1.4	1.5	1.59	0.3	0.12	1.03	0.3	0.65	0.7	0.34	0.11	0.88	0.3	0.08	0.03	0.4	0.45	0.15	0.02	0.1	0.21	0.58	1.24	0.82	0.11	0.22	0.44	1.53	4.15	0.27	0.36	0.03	0.98	0.96	1.1	0.63	0.41	0.69	2.58	4.46	5.54	1.95	7.44	1.58	7.71
ANKRD26	6.54	11.21	3.09	4.92	5.51	11.72	9.73	49.18	35.34	29.61	22.08	22.87	12.16	13.15	7.75	25.92	30.45	3.36	2.26	14.46	18.9	16.37	13.06	14.14	21.32	15.22	5.53	5.25	11.31	12.59	45.31	11.29	9.17	1.98	3.69	2.97	2.63	5.17	4.93	5.8	8.15	0.96	1.82	2.64	2.18	0.85	2.34	2.85	2.14
ANKRD27	22.08	25.99	13.84	25.74	16.34	23.4	51.87	117.87	107.29	46.7	20.39	19	41.8	38.69	34.77	84.73	76.77	20.14	20.09	38.38	47.11	39.33	39.99	46.02	52.67	50.4	35.84	36.51	48.43	28.16	38.17	138.57	65.06	12.68	14.62	19.4	24.21	17.66	18.55	22.56	46.78	9.41	8.62	8.88	8.69	8.07	6.77	9.23	7.58
ANKRD28	43.15	26.79	39.71	44.55	55.42	52.16	27.11	79.9	73.69	67.49	102.03	108.25	60.15	66.95	51.02	68.27	72.78	18.77	20.21	66.74	73.01	81.78	68.96	70.32	85.1	89.24	35.27	39.43	95.82	62.93	75.62	49.4	46.7	17.14	14.84	54.67	30.25	43.59	42.46	55.77	29.29	17.4	3.57	2.26	4.13	9.11	1.17	6.41	2.94
ANKRD29	0	0.6	3.54	1.47	0.77	2.82	0.24	0.1	0.31	0	0.2	0.13	2.04	2.05	1.6	2.38	2.72	0.14	0	1.54	1.79	0.22	0.14	0.2	0.26	0.17	0.39	0.13	0	0.34	0.55	1	0.54	0.07	0.8	1.61	1.8	0.27	0.55	1.97	0.41	0.26	0.31	0.49	0.58	0.42	0.22	1.08	0.3
ANKRD30A	0	0	0	0	0	0	0	0.05	0.15	0.72	0	0.15	0.17	0	0	0.21	0.04	0	0.04	0.03	0.16	0	0.05	0	0.09	0.05	0	0.03	0.13	0	0	0	0	0.01	0.02	0	0	0	0	0.03	0	0	0	0	0	0	0	0	0
ANKRD30B	0	0.13	0	0	0	0.98	0	0.15	0.03	0.25	0.26	0.08	0.24	0.21	0.04	5.08	4.36	0	0	1.74	1.66	0	0	0.03	0.21	0.09	0	0.03	0.38	0.03	0	0	1.35	0.01	0.25	0	0.33	0.03	0.11	0.3	0	0	0	0	0	0	0	0	0
ANKRD30BL	0.08	0.06	0.57	0	0	0	0	0.54	0	0.88	0.36	0.15	0	0	0	0	0	0	0	2.49	2.89	0	0	0	0	0.3	0.1	0.12	0.2	0.19	0.23	0.07	0	0.06	0	0.57	0	0	0.08	0.1	0	0.12	0	0	0	0	0	0.07	0
ANKRD31	0.55	0.47	0	0.4	1.05	1.26	0.41	0.97	0.72	1.08	2.23	1.88	0.33	0.59	0.27	0.54	0.33	0.74	0.35	1.71	1.83	1.04	0.73	1	2.87	1.6	0.52	0.23	1.35	1.1	3.08	0.58	0.96	0.2	0.18	0.04	0.12	0.56	0.43	0.47	0.07	0	0	0	0	0	0.01	0	0
ANKRD33	0.51	0.12	0	0	0.25	0.49	1.06	0	0	0	0	0.39	0	0	0.18	0.81	0.3	0	0.09	0	0	0	0.06	0	0.16	0.33	0	0	0.13	0.06	0	0	0.87	0.36	0.04	0	0	0.33	0.7	0.07	0.73	3.47	0	0	0.08	0.31	0	0.09	0.04
ANKRD33B	25.68	151.36	3.76	97.5	88.44	84.02	58.53	157.94	128.3	4.58	6.51	20.8	142.19	157.06	177.35	44.76	46.5	28.91	33.16	109.5	169.36	25.96	27.56	30.66	34.65	30.38	20.63	19.14	54.84	11.08	57.66	19.11	3.66	9.11	27.28	3.24	64.22	22.13	23.2	32.07	38.37	2.01	0.46	0.73	2.05	1.45	2.06	0.09	1.86
ANKRD34A	1.53	0.3	0.67	0.04	0.65	0.41	0.45	0.12	0.11	0.17	0.18	0.79	1.3	0.25	0.14	0.69	0.16	0.27	0.37	0.61	1.25	0.24	0.32	0.23	0.05	0.19	0.34	0.24	0.38	0.1	0.3	0.62	0.54	0.81	0.08	0.35	0.1	0.72	0.75	0.06	0.37	0.61	0.19	0.3	0.37	0.25	0.38	0.31	0.26
ANKRD34B	0.13	0	4.65	0.11	0	0.05	0.09	0	0.08	0	0.18	0.19	0.05	0.08	0	0.31	0.35	0.1	0.04	2.05	1.89	0.07	0.03	0	0.52	0.29	0.02	0.14	0.16	0.33	0.45	2.25	2.47	0.09	0	2.3	0.09	0.03	0.02	0.14	0	0	0	0	0.06	0	0	0.02	0
ANKRD34C	0	0.02	0	0	0	0	0	0	0	0.13	0.18	0	0	0	0	0.07	0	0	0	0	0.02	0	0	0	0	0	0.05	0.03	0	0	0	0	0.07	0	0.05	0.02	0	0	0	0	0	0	0.04	0	0	0	0	0	0
ANKRD35	2.64	0.17	1.99	0.08	1.69	0.48	1.05	0.06	0	2.53	0.31	0.32	0.3	0.27	0.15	0.19	0.14	0	0.05	0.81	1.39	0	0	0.06	0.51	0.2	0.15	0.08	0.2	1.02	0	0.93	5.61	0.09	0.02	0.14	0.2	1.08	1.05	0.22	0.06	0.26	1.23	0.98	0.68	0	1.04	0.75	1.02
ANKRD36	12.41	19.37	20.81	14.06	8.53	43.52	35.48	224.7	215.82	117.84	83.22	83.17	78	93.15	53.57	67.78	72.59	19.06	20.04	76.8	116.88	79.97	68.01	78.63	72.31	71.46	37.7	44.86	51.55	45.04	107.78	19.33	9.45	0	2.53	16.61	4.08	12.47	10.38	10.92	15.31	0	5.98	8.98	5.17	5.12	13.28	6.4	10.54
ANKRD36B	13.52	23.88	26.92	20.33	9.27	44.29	38.43	269.52	255.12	116.35	78.6	79.49	72.91	89.91	51.65	77.11	78.57	21.21	23.39	64.4	96.49	74.21	63.84	73.53	75.52	77.42	44.54	52.98	46.6	44.96	165.78	20.55	10.2	0	4.06	20.54	7.98	14.1	11.06	10.87	15.61	0	7.97	10.69	6.48	6.26	16.5	7.8	10.34
ANKRD36C	9.83	17.86	14.39	11.22	10.43	34.41	27.06	351.18	356.61	138.28	89.3	111.27	88.49	100.9	62.67	68.2	70.76	18.05	18.09	65.53	100.85	96.61	82.21	90.86	122.59	130.71	68.07	95.49	53.99	57.88	153.99	34.73	8.54	0	2.04	16.46	2.63	21.38	19.31	10	12.98	0	3.31	6.63	3.76	4.5	6.28	4.07	7.31
ANKRD37	7.26	11.76	39.59	10.92	20.52	17.43	29.69	25.75	28.13	171.59	99.27	46.59	24.95	17.54	30.32	44.2	25.43	22.21	18.92	32.46	17.23	82.96	49.92	34.94	15.65	8.9	32.53	26.53	8.63	27.26	31.8	21.97	36.57	17.92	19.7	18.32	18.78	78.29	77.04	12.64	62.45	180.14	49.73	111.75	124.06	370.3	116.57	66.86	76.59
ANKRD39	41.21	34.86	54.07	43.57	24.63	27.63	35.61	36.42	29.38	20.19	22.47	17.48	33.62	32.46	28.53	25.56	29.51	71.54	78.59	40.6	46.79	22.02	32.12	26.78	28.03	41.34	38.66	40.34	21.17	28.02	30.26	28.38	33.2	57.46	62.46	54.23	50.25	30.13	25.08	36.49	38.6	8.22	34.37	23.55	25.98	5.93	32.7	27.88	27.05
ANKRD40	25.52	23.6	11.61	14.33	23.17	41.71	20.1	36.61	35.95	33.26	30.17	33.61	50.31	56.66	55.45	49.17	48.71	24.04	25.37	26.01	25.57	22.99	23.64	25.3	58.86	47.44	37.36	35.54	55.02	34.26	36.15	40.52	50.76	20.72	23.39	17.26	12.74	23.12	21.77	58.49	24.83	6.87	20.76	21.66	15.54	3.33	23.39	19.25	18.18
ANKRD40CL	0	0.17	0	0	0	0.54	0	0	0	0.16	0	0	0.15	0	0	0.38	0	0	0	0	0	0	0	0.09	0	0	0	0	0	0.09	0	0	0.78	0.05	1.27	0	0.18	0	0	0.58	0	0	0.13	0	0	0.29	0.08	0	0
ANKRD42	8.28	10.33	12.38	12.96	22.66	24.13	10.88	5.67	6.45	28.57	20.74	22.36	17.35	20.27	24.86	16.14	16.05	6.32	5.63	11.73	12.92	15.68	15.36	15.69	23.66	18.92	13.85	13.1	12	9.47	10.11	6.87	12.83	9.78	11.97	16.38	16.08	22.15	20.94	17.08	18.62	9.41	2.66	4.85	3.85	9.54	2.58	4.24	3.88
ANKRD44	1.3	1.49	1.71	0	0	0.19	0	0.31	0.33	6.33	1.95	1.38	1.8	1.33	0.92	3.4	3.71	0.41	0.49	5.04	6.01	0.17	0	0.65	3.27	2.22	0.49	1.61	1.14	3.75	1.73	2.49	0.02	0	0.01	3.46	0	0.89	0	1.06	0	6.33	4.37	9.9	8.83	8.39	7.68	5.72	7.98
ANKRD45	6.35	3.9	0.32	1.6	9.11	5.35	7.52	7.63	5.55	32.17	3.93	2.65	6.19	5.99	4.03	4.71	4.91	10.81	8.45	13.94	19.61	2.24	1.42	0.6	3	2.86	3.48	1.01	6.95	9.21	4.62	6.23	3.51	11.42	2.55	0.05	1.76	7.15	6.26	2.79	0.61	0	0.21	0.22	0.54	0	0.12	0.71	0.18
ANKRD46	19.04	6.48	14.52	12.85	19.72	11.07	9.29	18.18	14.08	30.33	30.48	17.02	16.42	18.4	13.66	13.3	13.68	11.63	7.72	13.06	10.17	32.32	20.28	17.9	34.85	32.87	19.14	15.25	18.15	24.48	14.36	6.46	11.11	15.74	4.94	16.92	12.44	24.41	22.53	6.36	8.81	0.45	2.64	2.67	2.06	0.4	3.13	2.59	1.75
ANKRD49	19.41	31.05	26.67	17.39	42	37.85	7.97	13.12	13.14	41.86	27.48	20.54	30.72	35.88	23.09	14.97	18.77	7.4	4.62	40.67	28.78	27.54	17.88	18.65	36.38	29.94	13.42	15.37	21.35	10.17	25.19	14.18	40.72	22.5	30.49	24.93	19.02	59.28	62.1	42.01	9.19	10.56	6.09	7.56	6.74	5.65	6.64	6.96	4.42
ANKRD50	7.81	12.54	8.87	8.42	16.45	17.81	5.64	21.64	20.17	29.1	9.91	12.49	14.35	18.49	12.59	35.05	31.87	7.49	7.97	30.52	34.47	8.83	9.29	9.71	13.32	9.45	12.64	15.84	22.86	18.16	27.49	13.98	12.82	2.62	5.25	11.12	7.39	25.79	26.55	15.11	9.89	4.6	1.39	2.54	2.85	3.78	2.1	2.81	2.84
ANKRD52	27.98	33.68	32.6	28.75	32.97	31.71	21.07	66.9	60.86	7.11	10.27	12.95	33.28	37.79	24.81	34.68	31.49	91.16	111.3	68.52	83.51	24.84	23.83	28.67	31.7	33.21	26.48	24.48	35.28	26.51	40.44	45.58	49.59	13.63	31.39	45.24	29.43	39.16	48.29	40.77	29.78	23.36	13.12	12.36	13.77	23.97	11.07	14.03	16.53
ANKRD53	0.47	1.68	1.28	0.52	0.84	1.41	1.31	0.2	0.33	0.5	0.21	0.33	0.95	0.28	0.16	0.7	0.16	0.18	0.55	1.42	1.34	0.28	0.11	0.4	0.84	0.97	0.05	0.06	1.44	0.63	1.06	0.04	0.48	0.05	1.43	0.57	0.49	0.58	0.6	0.47	0.17	0.54	0.11	0.48	0.26	0.33	0.28	0.2	0.21
ANKRD54	19.46	12.96	21.81	15.07	23.18	11.83	19.05	21.33	22.32	17.32	12.83	11.51	23.4	17.42	20.53	43.03	37.52	24.18	22.51	20.5	23.63	16.53	18.29	19.49	31.13	34.45	15.35	14.05	15.37	26.71	59.31	18.2	12.52	12.31	13.11	19.24	13.89	24.94	26.88	18.53	17.28	9.05	13.7	9.5	14.06	5.94	10.79	13.26	8.69
ANKRD55	0	0	0	0	0	0	0	0	0	0	0.15	0.12	0	0	0	0	0.23	0	0	0.03	0.03	0	0	0.05	0	0	0.06	0	0.03	0	0	0.05	0.29	0	0	0	0	0	0.03	0.05	0	0.08	0.21	0	0.02	0	0	0	0
ANKRD60	0	0	0	0	0	0	0	0	0.14	0	0	0.18	0	0	0	0	0	0	0	0	0	0	0	0	0	0	0	0	0	0	0	0	0	0	0	0	0	0	0	0	0	0	0	0	0	0	0	0	0
ANKRD61	0.38	0.49	0.28	0	0.94	0.44	0.79	0.72	0.46	0.52	1.26	0.29	0.66	0.24	0.68	0.67	0.3	0	0.14	0.74	1.52	0.47	0.19	0.39	1.09	0.09	0.39	0	0.5	0.18	0.92	0.2	1.13	0.43	0.18	0.5	0.29	0.5	0.15	0.1	0	0.12	0.07	0.33	0.38	0	0.08	0.06	0.06
ANKRD62	0.03	0.13	0	0.6	0.12	0.25	0.04	0.69	0.4	0.68	0.31	0.5	0.21	0.21	0.06	1.11	0.52	0.14	0.29	1.44	2.09	0.11	0.08	0.09	0.53	0.21	0	0	0.7	0.28	2.69	0	0.2	0	0.24	0	0.25	0.09	0.2	0.31	0.3	0	0	0	0	0.07	0	0	0
ANKRD63	0	0	0.21	0	0	0	0	0.2	0	0	0	0	0	0.27	0	0	0	0	0	0.11	0	0	0	0	0.12	0	0	0	0	0	0	0	0	0	0	0.14	0.11	0	0	0	0	0	0	0.15	0	0	0	0	0
ANKRD65	153.09	10.31	14.96	6.32	32.68	143.98	247.71	4.25	4.69	11.78	42.48	41.83	70.04	59.68	43.24	30.45	24.6	9.32	11.13	76.22	59.05	41.13	44.74	36.64	16.34	13.72	50.13	45.62	5.44	40.73	17.24	176.22	139.47	101.91	8.41	9.44	5.18	32.88	35.17	93.45	164.98	0	0.98	1.31	1.38	0.58	10.16	2.73	2.44
ANKRD66	0.34	0.23	0	0	0	0.1	2.95	0	0	0	0.06	0.1	0.51	0.17	0	0.18	0	0	0	0.04	0.18	0	0	0	0	0	0.14	0.04	0	0	0.08	0	0.03	0.39	0	0	0	0	0	0	0.1	0.02	0	0.05	0.02	0.05	0	0.02	0
ANKS1A	27.04	26.58	19.94	18.69	17.88	35.91	30.05	46.97	42.63	19.62	19.29	19.56	37.02	38.79	28.26	22.79	19.99	37.32	47	19.33	20.65	26.01	26.61	32.18	31.86	32.73	30.13	27.57	35.31	52.97	43.42	25.6	48.71	10.1	18.87	18.76	17.1	19.9	21.03	36.13	34.69	11.9	13.84	12.78	16.48	7.18	18.05	9.59	13.55
ANKS1B	2.15	1.94	2	3.11	0.07	4.71	0.67	9.59	7.62	3.13	1.11	1	4.98	6.27	4.33	4.15	3.65	8.76	4.77	5.69	8.45	0.8	0.41	0.59	2.91	2.76	5.59	4.2	8.42	3.26	3.51	0.91	0.3	0.3	0.3	1.38	1.79	0.03	0.05	1.09	0.13	0	0.01	0.02	0	0	0.01	0.01	0.03
ANKS3	24.96	15.74	24.24	11.32	25.04	31.02	21.61	23.48	19.1	6.62	7.64	4.41	26.38	22.5	15.12	10.27	10.14	14.23	17.41	19.92	18.55	13.59	14.28	16.09	11.65	12.85	19.61	20.09	20	11.82	19.46	14.26	26.28	13.8	15.72	14.93	11.32	25.55	30.42	23.4	18.87	2.51	10.25	10.71	8.3	3.33	16.2	7.66	10.33
ANKS4B	0.02	0	0.05	0.07	0	0.04	0.02	0	0.03	0.1	0	0.08	0.1	0	0	0.12	0.04	0.09	0.08	0.06	0.1	0.04	0.08	0.03	0.03	0.06	0.06	0	0.12	0.02	0.13	0.02	0.03	0.03	0.02	0.05	0.03	0.03	0.04	0.03	0	0	0.04	0.04	0	0.14	0	0.02	0
ANKS6	19.74	6.52	16.42	11.66	26.43	30.85	23.47	12.23	12.24	16.01	10.4	12.42	14.17	14.4	11.1	29.42	31.29	11.38	13.74	16.46	21.59	15.71	16.77	19.91	21.78	30.04	27.61	27.87	24.03	16.45	7.9	19.71	27.27	9.61	8.2	25.14	10.99	27.24	33.33	43.21	30.76	1.35	0.63	1.32	1.62	0.2	1.55	1.04	1.58
ANKUB1	0.1	0	0	0	0.12	0	0.04	0.08	0.1	0	0	0	0.28	0	0	0.29	0	0	0.06	0	0	0	0	0	0.1	0.04	0	0	0.04	0.12	0.1	0.03	0	0.02	0	0.03	0	0.04	0	0	0.04	0	0.03	0.03	0	0	0.08	0	0.06
ANKZF1	100.44	82.56	124.35	148.79	62.79	121.89	239.94	315.88	296.65	232.92	125.66	91.09	59.07	52.2	32.96	109.39	97.36	100.33	114.95	127.39	120.27	145.97	124.25	126.76	136.06	118.11	102.04	96.87	115.39	67.06	106.96	152.64	69.5	48.3	49.56	89.11	124.94	132.15	156.57	99.06	114.81	282.11	31.65	42.97	55.63	248.47	55.73	35.07	44.85
ANLN	22.31	26.31	56.01	32.41	39.78	41.82	54.63	76.48	78.64	43.76	119.72	84.8	99.43	112.05	109.29	62.82	103.41	19.75	20.08	113.27	91.46	103.74	75.55	75.4	86.52	83.35	11.36	13.95	55.38	128.4	44.98	72.91	126.15	14.8	21.68	105.14	20.29	24.18	25.39	79.19	27.74	3.98	13.47	10.62	11.56	5.52	6.63	20.9	9.27
ANO1	0.63	2.61	0	2.29	8.21	12.61	15.92	0.24	0.91	16.13	0.81	1.1	3.85	3.68	2.92	1.81	2.41	4.24	5.14	4.39	4.65	0.19	0.13	0.11	9.96	8.85	12.85	15.48	6.66	23.03	0.26	7.1	116.71	0.73	1.71	0.17	2.26	9.66	10.26	11.3	8.81	0.16	0	0.02	0.04	0.21	0	0.09	0.22
ANO2	1.63	4.65	0.32	8.76	0.59	10.65	0.03	5.68	4.37	1.25	0.34	0.81	3.61	3.98	2.76	2.32	2.99	9.72	10.27	4.45	7.1	0	0.12	0.12	3.33	3.54	1.87	1.91	1.48	4.18	5.75	1.22	3.47	0.27	3.26	0.27	11.06	1.09	1.13	5.38	0.06	0	0	0	0.34	0	0.06	0.22	0.1
ANO3	0.55	0.02	0.42	0.02	0.05	0.05	0.1	0	0.02	0.19	1.17	1.45	0.18	0.27	0.05	0.03	0	0.32	0.25	0.04	0.03	0.07	0.19	0.17	0.09	0.09	0.17	0.13	0.02	0.34	0.17	0.07	0	0.22	0.02	0.59	0	0.02	0.1	0.02	0.02	0	0	0.01	0	0	0.02	0	0
ANO4	0	0.01	0	0	0	0	0	0.05	0.06	0.19	0.05	0	0.09	0	0.04	0.11	0.04	0	0	0.39	0.25	0	0	0.08	0.24	0.17	0.06	0	0	0	0.06	0.65	0.08	0	0	0.02	0	0.03	0.06	0	0	0.01	0	0.01	0.01	0	0	0	0
ANO5	0.01	2.15	0	1.14	0.15	0.23	1.27	3.38	3.08	5.79	0.48	0.46	0.17	0.13	0.15	0.09	0.14	0.13	0.09	7.23	9.69	1.07	0.96	1.09	4.96	4.44	0.26	0.15	0.52	0.25	2.46	0.04	0.02	0.1	0.89	0.07	1.11	0.22	0.16	0.15	0.48	0.92	0.94	0.65	0.62	0.11	1.25	0.79	0.84
ANO6	21.38	42.06	37.86	37.38	20.55	38.26	19.18	74.46	68.53	74.78	39.01	36.44	35.64	37.6	37.45	55.73	53.76	28.63	35.05	53.37	46.16	41.47	36.77	37.66	58.36	54.53	43.37	50.49	60.31	75.74	48.03	36.85	27.89	17.95	25.97	70.1	38.81	32.14	32.02	27.87	12.79	66.91	19.55	22.1	26.22	50.18	12.7	27.66	23.65
ANO7	18.06	10.51	1.5	1.38	0.37	9.26	5.88	1.42	0.98	0.14	1.53	0.63	1.44	0.74	0.37	8.91	7.04	6.05	7.25	1.4	1.22	0.93	0.91	0.86	3.52	2.86	0.75	0.88	3.01	2.51	1.32	3.01	1.15	3.27	3.35	1.8	1.39	0.68	0.69	3.62	0.49	0.31	0.22	0.26	0.24	0.61	0.49	0.31	0.6
ANO8	140.59	22.72	16.37	8.35	50.21	39.57	48.22	19.33	16.13	24.15	11.13	10.27	10.89	11.77	11.25	50.66	46.05	17.71	19.35	19.09	27.19	16.32	15.08	16.74	11.71	11.61	10.09	12.03	32.94	13.51	6.51	31.21	129.86	57.83	22.89	19.26	12.14	54.83	68.25	42.75	22.24	15.71	6.96	7.92	12.25	11.75	10.18	9.31	14.2
ANO9	60.18	63.42	82.38	96	21.22	80.46	88.08	119.87	97.1	39	8.24	6.04	57.83	54.42	40.66	50.03	45.03	29.15	29.99	11.17	15.26	52.09	57.87	63.98	85.06	74.62	52.09	59.59	75.73	45.77	17.02	71.43	20.66	28.19	34.96	118.01	76.04	33.24	38.39	73.78	26.69	0	0.73	0	13.38	0	2.87	0	2.87
ANO10	16.56	30.91	9.32	9.77	24.86	12.22	17.34	29.11	23.85	25.29	23.76	22.9	22.41	26.27	25.58	42.61	39.63	13.9	11.55	41.29	52.17	32.12	31.58	31.47	12.27	12.43	24.84	25.24	13.98	27.8	10.93	37.77	20.8	13.87	31.5	10.67	9.78	24.2	20.81	12.46	31.52	10.02	15.74	14.45	13.62	5.1	11.65	16.36	12.23
ANOS1	0	0.08	7.05	6.7	9.6	2.4	1.01	21.93	17.73	0.49	1.08	3.13	3.43	3.13	2.72	28.16	31.42	0.22	0.28	16.78	10.47	0.44	0.3	0.5	13.8	11.82	12.26	13.87	5.09	5.16	6.03	2.98	1.94	0.16	0.53	3.2	14.5	25.43	24.49	2.25	0.87	1	14.54	17.66	14.68	2.74	8.35	10.43	12.42
ANP32A	197	146.48	116	69.24	182.78	336.84	331.07	148.73	150.55	253.79	358.02	360.35	150.13	146.8	125.09	119.74	127.23	68.24	61.04	168.55	146.54	221.98	192.9	177.14	262.97	208.99	143.56	132.91	214.12	164.34	183.7	158.28	134.66	154.26	120	122.68	56.19	164.83	157.75	397.68	242.34	82.86	164.47	146.99	125.62	73.25	137.57	155.99	113.99
ANP32B	253.17	143.42	410.39	435.34	413.86	363.92	259.28	63.58	60.83	90.99	87.25	111.38	74.36	80.7	64.08	92.49	96.78	89.94	87.46	57.42	47.87	72.63	70.84	68.28	146.56	122.03	99.96	70.39	68.02	90.64	30.59	188.75	160.78	242.14	139.83	435.31	300.21	319.37	339.08	481.59	104.25	226.67	302.6	304.91	229.55	274.34	251.27	286.67	224.91
ANP32D	14.66	10.38	9.14	6.13	14.66	25.13	26.31	7.22	10.85	2.94	4.68	3.77	8.12	6.39	4.97	5.95	6.48	4.73	1.74	12.12	8.67	15.71	10.46	7.16	15.71	14.06	6.42	6.09	11.78	9.39	16.15	13.67	10.53	11.03	7.83	9.06	5.48	11.78	11.42	31.4	21.15	6.23	12.18	12.16	9.12	6.28	12.01	0	0
ANP32E	65.25	39.17	77.57	47.19	57.13	67.95	32.42	56.26	52.98	209.86	238.69	180.49	36.78	40.24	27.5	20.67	39.41	29.42	23.01	160.97	71.35	194.34	99.04	80.18	40.45	31.56	25.95	27.88	36.5	73.39	109.47	100.53	69.54	73.41	30.66	125.84	32.45	49.21	46.75	102.02	39.07	14.46	34.89	37.91	32.55	22.22	23.05	41.4	25.73
ANPEP	131.19	3.31	10.16	0	0	0	12.02	0.96	4.51	2.84	1.8	3.71	32.38	90.72	168.25	3.79	3.33	1.47	1.48	74.16	157.53	7.37	8.01	10.89	6.72	1.85	114.26	117.23	0.95	10.36	6.59	42.31	1.03	31.16	4.07	71.07	0.91	2.94	9.88	8.53	77.19	1318.87	176.6	88.8	159.57	1078.25	21.73	484.56	163.86
ANTXR1	0.07	6.35	47.71	8.01	8.73	59.15	5.05	32.35	33.08	8.88	16.85	21.91	15.56	16.86	13.33	37.77	38.31	0.6	0.82	33.38	21.85	7.38	6.67	7.9	22.03	15.26	30.42	21.67	24.26	7.32	16.84	10.34	11.09	0.8	5.93	88.33	10.78	9.35	10.78	52.18	3.81	0.94	6.97	23.49	6.47	1.27	11.92	8.94	10.59
ANTXR2	0	0	0	0	0	0	0	0	0.69	0.78	0.25	2.54	0.77	0.5	0.13	0.12	0.33	0	0	3.01	1.04	0.05	0	0.26	0.18	0.44	0.26	0.4	0	0	0.44	0	0	0	0	0.54	0.03	0.29	0	0.35	0	51.22	6.06	5.76	6.59	10.85	2.27	10.52	5.21
ANTXRL	1.43	0.65	0.34	0.87	2.61	0.46	4.02	2.33	1.26	1.42	0.59	0.79	1.71	1.47	0.15	2.5	2.78	12.14	13.4	0	0.04	1.13	1.46	1.02	1.05	2.05	0.79	0.73	1.51	6.85	0	4.52	0.61	1.05	0.22	0.06	1.6	4.91	5.47	0.39	0.05	0	0	0	0	0	0	0	0.01
ANXA1	136.01	659	318.54	511.77	1501.9	708.65	914.54	552.11	632.78	3064.67	715.65	728.13	328.84	353.87	349.59	347.71	255.05	63.01	51.14	63.5	59.49	749.68	575.36	504.03	1390.51	1045.68	1762.08	2042.92	1338.64	427.23	875.83	1036.12	582.65	144.94	698.24	396.62	682.72	1292.38	1147.49	1356.84	685.51	621.48	398.87	336.79	515.28	685.71	386.67	585.14	328.61
ANXA2	212.75	554.14	151.32	287.49	369.19	836.88	697.49	684.27	863.88	2795.89	1212.13	1192.78	956.51	1083.49	1684.41	1136.82	1140.89	1233.21	1200.31	897.05	1011.32	895.56	759.29	734.04	641.88	787.8	1753.44	1992.72	1472.8	970.08	628.2	1978.44	981.82	188.71	580.92	167.61	383.45	394.78	404.26	1807.47	738.36	673.09	1401.96	662.09	1013.83	623.19	544.56	1805.41	867.56
ANXA2R	2.74	6.37	0.21	1.39	1.26	4.44	2.12	4.27	4.99	1.7	1.21	0.66	1.62	1.29	0.48	0.88	1	1.47	2.46	2.98	3.87	0.3	1.13	1.07	0.27	0.15	1.44	0.96	1.11	2.77	4.11	0.9	2.51	1.63	6.66	0.07	1.42	1.89	1.07	2.53	1.67	2.21	3.11	3.27	4.44	1.19	5.32	3.18	2.8
ANXA3	10.09	140.67	25.35	119.83	90.01	336.16	61.51	217.41	244.19	632.73	57.38	70.82	31.95	26.16	25.25	64.57	72.56	66.24	43.29	218.61	246.96	70.66	62.54	58.47	96.97	102.08	160.45	204.18	255.8	39.21	62.36	121.46	242.71	31.38	179.72	72.39	145.12	68.99	75.64	430.25	78.58	1.48	0	0	3.55	0.4	0.05	0	0
ANXA4	38.11	79.43	53.14	70.59	37.89	67.13	127	117.28	139.04	92.21	91.33	97.13	48.09	53.4	39.33	57.27	62.16	35.78	32.01	88.62	93.04	103.9	76.75	81.85	51.11	80.74	93.81	96.8	67.05	49.68	97.17	810.22	728.06	42.03	85.17	63.93	85.67	88.81	77.94	109.69	90.52	16.07	106.39	58.87	79.79	12.45	51.78	130.58	59.65
ANXA5	5.44	539.39	221.41	328.23	431.63	343.8	310.33	303.52	353	684.13	414.49	376.88	188.4	229.12	310.36	438.45	466.79	226.6	202.77	502.2	407.73	238.48	232.23	209.38	265.58	255.91	598.86	640.22	477.36	354.47	391.32	534.88	680.78	74.5	591.78	271.95	398.98	482.64	468.61	578.77	402.54	1651.43	1196.19	1056.77	1130.6	1088.66	792.04	1457.99	962.42
ANXA6	9.05	112.88	0	44.47	1.26	85.37	16.77	25.26	24.93	32.6	12.51	8.76	125.2	117.96	120.81	57.85	52.26	14.95	17.19	161.24	208.53	36.25	51.1	47.97	15.55	18.06	58.29	65.31	19.52	12.09	50.5	34.58	33.56	12.69	127.87	1.48	60.28	6.44	3.35	61.9	68.34	92.97	56.38	44.98	57.18	24.38	15.82	103.1	73.11
ANXA7	126.89	158.46	78.38	247.42	174.17	92.82	190.95	177.39	195.85	567.12	286.1	329.85	117.7	119.2	135.94	150.7	149.42	148.73	138.79	131.12	162.45	220.05	206.24	221.36	211.51	209.9	412.8	423.89	142.41	243.99	184.2	120.13	131.15	312.04	204.14	125.48	312.87	215.87	207.77	156.87	125.11	77.97	141.8	100.28	101.3	51.43	80.57	120.87	89.65
ANXA8	0	34.7	0	4.02	21.37	21.82	16.9	13.44	31.33	25.68	6.07	41.61	26.25	23.63	26.45	14.09	14.34	1.29	1.84	6.89	6.14	4.17	4.39	8.1	3.96	5.15	7.25	8.63	16.32	1.08	0.88	5.47	14.76	5.9	49.43	8.24	8.87	29.39	42.26	10.51	1.58	5.44	0	0	0.63	0.73	0	0	0
ANXA8L1	0	59.93	0	2.55	29.55	17.47	27.58	14.33	44.11	37.44	7.65	59.08	40.89	35.07	37.54	14.57	14.95	2.36	3.06	11.17	9.31	5.08	4.87	9.46	6.42	8.44	12.06	13.73	25.51	1.62	1.23	7.5	11.48	8.87	80.25	13.26	8.18	46.85	68.58	12.4	2.32	9.59	0	0	0.11	1.01	0	0	0
ANXA9	7.3	22.59	11.33	13.23	1.92	44.12	3.76	27.71	24.92	31.83	2.04	8.23	45.39	55.66	71.5	14.04	15.31	6.59	11.32	54.22	97.23	3.66	4.35	7.49	43.42	63.52	15.47	16.91	20.08	46.73	8.79	95.39	21.13	3.66	18.44	23.2	21.82	3.65	2.85	36.98	1.93	0	2.75	2.89	2.18	0.34	2.6	2.28	2.93
ANXA10	0.04	0.08	0	0.07	0	0.09	0.08	0	0	2.01	1.12	0.64	0	0	0	0	0	0.42	0.12	0	0	0	0.09	0.09	0.66	0.27	0.62	0.21	0.81	0	0.21	0.06	0	0.15	0.06	0.06	0.26	0	0	0.09	0	0.11	0	0	0	0.14	0	0	0
ANXA11	144.8	102.01	95.22	136.87	113.98	215.73	140.72	275.93	267.47	92.46	74.11	117.18	191.45	201.09	251.36	96.32	98.51	197.94	230.47	83.4	126.85	218.6	230.11	249.23	137.23	174.4	70.92	78.52	210.43	342.46	220.64	149.01	136.1	63.78	85.31	92.79	125.74	112.81	117.44	238.61	150.17	45.02	53.71	42.05	64.95	41.12	50	60.79	63.19
ANXA13	6.92	3.33	1.69	13.21	0.94	0.73	2.61	0	0.25	0	0.78	0.21	0.12	0.36	0.2	5.77	4.96	0.35	0	0.23	0.13	3.2	2.77	2.59	2.32	2.16	8.61	8.23	0.37	0.93	0.5	0.2	1.08	8.03	1.35	10.59	15.7	0.73	0.49	0.3	0.14	0	0.01	0	1.92	0.33	0.22	0	0.02
AOAH	0	0.74	0	0	0	0	0	0	0	0.02	0	0	0.56	0.6	0	0	0	1.72	1.6	0	0	0	0	0	0	0	0	0	0.51	0	0	0	2.41	0	0	0.33	0	0.22	0	0	0.12	20.05	167.08	226.33	128.96	24.29	140.29	100.88	124.8
AOC1	0.05	64.71	24.43	52.63	40.51	1.65	2.08	12.15	16.7	14.59	8.45	9.61	16.16	21.58	19.26	1.48	1.59	3.92	6.49	12.44	25.17	33.87	49.59	51.84	90	205.84	1.26	1.23	18.05	17.71	0.07	3.53	1.5	0.05	118.9	29.77	75.52	77.76	75.12	3.88	1.02	1.02	0.19	0.4	8.99	0	0.37	1.42	1.75
AOC2	3.79	1.52	7.02	3.82	0.66	5.19	2.99	8.73	7.23	1.3	0.84	0.81	2.39	1.03	0.76	5.32	3.92	1.48	2.62	1.41	1.99	0.92	1.02	1.98	9.87	6.9	1.84	1.05	4.3	2.68	5.17	2.08	1.31	1.72	1.13	2.42	1.57	0.55	0.5	1.63	1.76	6.4	0.66	1.37	1.7	5.29	0.69	1.39	1.78
AOC3	1	0.38	2.68	1.95	0.35	5.12	1.04	2.39	2.03	0.24	0.2	0.12	0.18	0.07	0.15	1.39	1.09	0.31	0.23	0.32	0.27	0.1	0.32	0.41	3.31	1.99	0.57	0.24	1.2	0.79	1.79	0.99	0.62	0.87	0.45	2.15	0.9	0.92	0.76	1.63	0.52	4.66	0.27	0.78	1.15	0.81	0.76	0.95	0.9
AOX1	0	12.35	2.85	0	0.32	0	1.61	0.38	2.68	0.08	0.25	4.23	0.95	0.88	3.12	4.63	4.19	0.19	0.16	3.5	2.15	0.94	0.45	1.66	4.26	4.84	7.53	4.48	0.97	0.02	0.7	0.32	0.97	0.49	2.99	20.77	1.55	2.17	8.12	0.46	0.19	0	0	0	0	0	0	0	0
AP1AR	14.58	23.69	14.5	16.19	22.56	35.2	13.15	13.12	12.34	132.62	58.44	58.27	21.17	25.78	20.52	33.87	35.28	8.1	5.26	37.86	25.05	27.09	17.49	17.44	11.14	10.36	19.66	23.08	24.34	26.3	35.99	21.81	52.99	16.7	21.73	17.97	14.52	22.6	21.9	33.36	19.72	5.14	10.78	12.28	12.95	8.39	9.15	10.79	7.17
AP1B1	37.57	30.57	31.87	74.07	68.79	9.37	49.26	72.8	72.13	18.67	25.71	34.8	85.08	91.81	95.28	84.29	82.06	30.53	38.64	61.54	81.75	50.84	56.85	67.1	103.51	113.48	57.14	65.53	55.91	94.48	92.69	72.11	15.18	16.45	29.18	25.38	96.39	66.4	69.42	24.87	79.45	52.26	342.24	291.56	279.81	72.58	343.97	298.28	390.71
AP1G1	15.17	16.82	22.81	24.16	23.38	12.79	21.26	48.8	46.2	64.08	67.44	84.58	64.97	75.83	71.15	41.62	42.49	23.11	24.82	104.48	121.07	57.11	55.46	61.44	51.17	43.37	45.12	44.07	46.33	32.66	73.75	46.3	28.47	11.57	11.33	43.99	22.89	31.38	31.21	19.05	38.8	36.91	19.77	22.3	16.71	22.87	15.51	17.3	13.96
AP1G2	92.35	116.77	80.67	91.34	33.59	96.82	235.8	108.07	94.7	157.67	45.81	53.02	90.91	85.44	63.03	61.33	54.61	38.43	42.9	101.03	121.87	70.5	71.2	70.55	66.77	73.22	100.25	99.39	45.78	59.8	64.08	80.12	96.17	34	71.18	74.32	87.26	51.06	61.01	79	130.52	52.02	49.61	73.23	74.21	37.64	92.82	56.58	77.37
AP1M1	6.23	12.1	7.18	8.08	3.86	7.65	11	9.3	8.32	2.97	8.05	7.81	6.31	6.41	5.97	15.81	13.13	10.02	11.77	10.16	12.15	6.32	7.77	8.62	10.22	11.47	8.52	9.03	8.15	8.57	10.13	9.12	32.31	2.57	11.71	4.8	8.92	3.96	4.98	11.61	12.78	8.9	12.64	8.98	12.03	3.85	11.29	14.83	13.91
AP1M2	224.62	102.45	113.77	230.2	101.42	172	133.65	242.36	242.79	182.47	91.22	73.48	183.89	184.67	224.2	138.36	133.79	287.62	311.69	188.65	255.87	244.49	268.83	263.44	229.48	282.96	160.44	195.37	216.63	162.56	94.14	287.37	222.08	207.69	131.68	121.4	259.68	91.4	82.17	286.78	181.78	0	0.45	0.64	6.52	0.51	2.49	0.29	4.78
AP1S1	68.13	169.52	139.39	113.44	84.22	91.77	119.66	85.59	84.26	43.75	58.05	40.57	122.57	125.24	129.84	139.32	127.28	115.84	123.17	84.43	105.78	81.57	99.93	100.24	89.43	84.52	133.11	130.49	136.46	122.61	70.24	70.41	122.17	146.56	324.63	134.58	135.79	80.36	90.38	100.23	110.22	45.8	74.06	43.57	50.45	24.02	45.14	76.96	50.9
AP1S2	5.59	3.27	18.19	4.69	6.87	1.2	1.5	2.85	2.76	5.72	10.57	6.63	1.24	1.35	0.12	0.55	2.51	0	0	26.85	14.29	10.9	1.96	1.1	5.74	3.62	0	0	0.04	2.88	6.85	1.17	9.76	9.31	6.05	12.15	2.68	5.53	3.69	2.03	0.85	18.24	36.91	43.92	39.97	35.48	36.58	73.31	32.14
AP1S3	2	6.54	6.52	3.5	10.72	3.31	3.96	5.48	5.46	11.31	4.47	6.34	4.6	4.59	5.1	5.85	5.87	5.43	4.34	14.71	12.51	3.43	2.92	3.27	1.97	2.05	10.11	11.36	5.21	6.56	5.3	6.93	6.86	7.57	14.29	10.29	6.51	13.16	14.14	5.92	6.21	2.57	1.29	1.28	1.32	8.09	0.83	2.31	1.18
AP2A1	70.13	42.97	50.65	70.61	90.55	46.1	68.81	189.28	172.16	22.67	18.12	17.01	134.95	126.22	105.21	95.34	77.68	111.85	128.39	87.66	93.39	87.06	100.02	107.95	33.9	40.27	34.83	42.87	42.3	60.23	82.61	100.9	36.71	39.75	48.45	43.21	79.36	94.81	102.92	70.81	112.04	128.17	44.61	39.17	63.52	98.05	48.33	59.48	68.66
AP2A2	37.92	19.79	30.47	12.26	26.06	20.3	22.61	61.13	57.7	22.54	15.9	17.42	35.88	40.54	35.7	30.02	28.13	27.71	32.19	37.51	44.11	28.88	32.05	33.39	44.22	43.24	36.63	39.26	36.49	22.57	23.29	23.09	26.12	15.33	14.84	28.9	11.82	25.54	27.74	22.09	31.86	57.21	85.04	55.59	78.11	74.76	86.36	85.68	71.29
AP2B1	50.38	84.9	76.31	45.94	50.65	64.05	67.22	92.45	88.33	16.2	27.84	33.73	98.98	110.69	101.55	90.14	81.93	41.24	47.29	97.98	126.87	61.41	63.57	68.26	67.14	59.79	57.35	55.69	67.61	86.73	98.84	99.94	92	22.36	45.87	63.83	38.89	51.29	53.9	94.3	115.37	32.2	43.42	38.11	33.92	37.47	29.67	47.34	35.66
AP2M1	258.14	490.14	266.87	624.46	478.19	434.76	678.37	796.93	827.46	497.66	943.44	1095.33	816.89	800.56	868.26	609.31	602.03	317.28	362.9	359.51	387.06	856.57	946.36	933.95	407.21	446.52	605.17	628.25	410.07	615.64	369.23	749.62	314.09	211.66	603.69	260.92	798.3	537.42	487.27	701.71	900.78	290.98	313.95	232.26	251.26	289.81	238.64	342.21	239.26
AP2S1	86.31	75.48	119.61	203.76	188.41	74.16	79.8	158.76	171.34	36.93	78.65	58	145.55	124.73	150.91	84.98	86.87	226.27	242.19	113.52	137.93	83.83	112.19	115.78	56.07	55.94	53.32	49.67	129.71	80.14	64.66	151.9	59.47	163.81	167.21	103.42	208.81	154.41	145.78	104.41	126.75	171.21	404.32	287.92	222.56	100.26	340.05	439.38	308.53
AP3B1	25.43	15.85	19.46	11.88	23.61	41.74	29.69	22.47	21.02	64.56	57.63	54.93	42.77	46.09	38.53	21.91	23.99	9.95	8.24	64.3	69.23	40.23	38.61	41.66	27.17	23.03	25.21	27.91	24.14	31.63	57.42	44.18	14.89	10.02	9.32	21.75	11.34	22.85	21.16	49.2	33.94	22.15	18.2	22.83	24.73	23.63	12.44	25.33	19.51
AP3B2	1.23	5.61	0.77	5.98	0.95	5.53	4.43	5.6	4.13	1.56	1.83	1.85	1.23	1.02	0.52	8.56	8.01	1.27	1.52	1.53	1.13	1.28	1.35	1.78	3.55	3.93	4.21	3.67	3.78	0.85	4.01	2.77	3.25	0.64	3.39	1.05	4.32	0.9	1.3	3.96	1.57	0.06	0.02	0.13	0.33	0.76	0	0.04	0.13
AP3D1	137.95	67.13	77.63	40.66	79.91	60.61	94.73	110.68	112.07	67.54	70.31	71.56	110.18	110.81	107.1	37.72	39.28	101.44	120.37	130.2	125.48	79.21	84.83	102.16	83.98	91.47	104.44	116.18	73.46	68.64	70.54	142.78	148.73	77.79	66.42	72.75	44.9	102.32	114.15	93.83	153.18	58.24	46.9	44.71	50.64	59.24	48.6	62.71	55.44
AP3M1	38.14	33.07	17.71	71.3	71.94	67.09	49.27	48.48	46.58	59.32	36.94	33.14	39.49	40.97	32.94	44.12	47.49	19.82	19.16	40.24	44	70.83	60.72	61.87	48.33	41.34	39.8	42.3	40.47	46.08	71.24	27.04	25.3	30.46	24.24	23.89	68.15	74.53	73.8	73.64	28.14	11.67	16.27	14.29	15.5	9.02	10.95	20.83	12.07
AP3M2	28.66	16.59	37.61	33.23	27.41	42.73	15.68	73.83	70.18	40.43	21.43	13.16	28.01	26.26	16.13	60.29	59.48	11.27	11.69	45.04	41.31	35.2	34.32	33.81	60	57.09	19.75	18.1	32.73	29.83	26.52	34.06	48.15	15.34	8.64	37.05	24.75	24.1	24.39	30.21	13.65	3.19	3.59	3.68	5.79	3.83	3.52	5.45	3.87
AP3S1	45.33	91.37	91.15	81.4	138.8	157.16	118.5	94.08	76.87	131.64	228.68	152.25	109.55	142.7	132.08	116.42	126.1	43.31	29.68	134.2	83.41	158.77	108.83	88.65	40.72	39.75	79.32	72.56	35.67	42.64	106.19	143.52	126.94	106.65	180.12	92.94	82.93	140.71	122.05	184.09	137.15	52.23	70.12	58.4	74.96	70.59	62.16	74.25	53.13
AP3S2	15.71	15.99	58.09	33.72	15.69	54.02	27.25	45.11	41.79	35.8	28.97	25.24	30.35	29.99	32.23	18.51	17.63	22.33	22.8	21.64	29.37	18.47	19.35	17.58	64.86	61.02	57.28	52.74	60.78	14.48	13.17	16.88	18.97	22.65	18.19	78.03	40.34	19.06	18.66	69.93	14.28	21.76	23.86	21.7	20.37	18.61	13.31	23.59	19.23
AP4B1	27.27	35.91	25.64	13.37	25.56	63.16	42.85	21.26	20.79	37.52	35.06	39.17	24.62	24.63	20.02	34.85	31.27	22.12	24.33	32.58	37.67	63.9	54.44	56.11	45.57	30.5	46.3	49.53	45.91	34.23	25.32	23.64	19.02	11.93	26.42	27.63	12.72	35.4	41.21	58.65	28.38	7.96	20.78	19.02	14.94	4.81	21.11	21.56	17.12
AP4E1	3.23	6.29	2.28	10.22	1.91	12.41	5.5	13.38	11.37	14.99	30.02	32.86	10.97	13.17	8.66	19.18	19.84	2.69	1.36	10.53	9.39	23.63	17.8	19.71	15.89	12.89	9.57	10.88	10.25	7.38	14.01	8.78	9.68	3.92	4.34	6.01	10.47	2.71	2.71	13.48	2.75	5.27	6.85	7.49	6.24	3.89	4.28	7.47	4.72
AP4M1	29.42	37.09	63.86	25.8	25.66	33.76	41.37	36.49	32.66	22.86	25.61	18.46	44.5	36.75	32.82	66.68	53.47	66.34	64.31	26.42	33.56	22.77	26.68	26.55	40.54	45.34	40.63	37.18	53.75	45.72	34.56	24.89	34.17	19.1	50.2	49.06	30.76	30.57	32.59	41.19	23.63	6.63	10.58	10.71	9.79	2.97	13.46	12.16	11.55
AP4S1	6.77	3	2.95	6.37	4.48	3.3	8.09	4.77	4.58	11	9.93	9.43	8.11	6.62	3.28	2.72	3.4	1.4	1.37	8.1	5.8	7.03	6.64	7.06	5.47	3.92	2.98	2.78	5.02	7.01	3.71	1.44	7.32	6.96	4.48	3.93	6.21	3.69	2.74	2.75	3.65	0.87	1.82	1.99	1.16	0.75	1.74	1.81	1.15
AP5B1	17.96	10.69	12.22	18.53	59.99	17.01	16.9	27.03	24.08	14.53	12.49	14.49	12.65	12.27	11.1	54.04	37.93	22.99	28.3	20.63	27.69	19.09	23.2	28.06	24.05	29	28.32	30.51	28.04	14.57	37.27	9.85	17.4	25.73	19.13	24.74	17.99	75.31	86.58	18.29	33.67	35.34	21.81	28.28	33.86	19.33	19.27	21.44	40.25
AP5M1	11.27	8.57	10.33	8.67	10.7	8.77	16.14	15.86	13.51	27.6	22.16	22.23	26.98	32.27	24.69	14.32	18.57	2.55	2.1	34.75	28.36	26.3	17.45	19.23	14.51	9.85	8.85	10.07	12.86	14.98	19.95	9.27	14.38	8.61	6.13	15.44	7.38	10.29	9.31	9.22	8.32	4.54	3.61	4.26	3.53	2.42	3.34	3.85	2.79
AP5S1	9.24	13.45	4.58	12.5	6.18	9.42	6.53	19.19	19.17	4.76	6.82	6.63	33.92	32.44	30.96	23.48	22.55	18.02	19.18	12.17	16.14	15.02	18.15	18.8	9.87	10.43	22.9	24.95	18.01	8.42	37.07	13.51	14.62	7.91	13.35	6.05	17.33	6.57	6.45	11.31	9.36	0.96	6.02	2.86	3.97	0.21	3.89	5.58	3.42
AP5Z1	31	14	16.92	27.08	18.19	8.02	25.71	26.2	23.37	4.06	7.8	10.4	31.97	31.95	30.77	30.99	27.21	17.91	17.19	39.89	53.6	28.75	31.15	32.65	17.55	23.11	13.6	18.64	12.34	48.59	29.15	31.98	34.03	21.26	19.06	14	33.54	25.78	29.99	11.42	30.93	27.05	24.51	23.51	30.42	28.73	35.07	24.44	31.09
APAF1	3.42	12.34	6.23	6.3	3.94	8.56	7.11	33.71	28.76	19.05	12.05	9.64	19.11	20.15	12.03	13.44	12.28	5.87	5.64	21.26	20.24	23.66	19.92	22.75	12.11	11.54	7.92	8.84	11.66	7.98	18.33	13.65	8.93	3.7	7.54	8.9	6.95	9.07	8.5	8.06	12.69	16.51	12.81	31.99	13.75	10.77	16.17	12.89	17.12
APBA1	0.1	2.43	2.89	2.89	2.75	0.1	1.03	1.66	1.13	2.41	1.15	1.65	1.81	3.83	5.27	2.02	1.95	4.51	5.29	2.74	4.25	1.01	0.77	1.01	3.52	4.49	2.52	1.96	2.29	3.24	1.86	2.37	0.16	0.21	2.16	2.71	4.6	2.36	2.58	0.31	2.52	0.23	1.26	1.63	1.51	0.29	1.62	1.89	2.06
APBA2	0	1.09	0	5.8	3.79	6.71	1.68	8.11	8.5	2.45	4.86	5.02	11.35	10.71	9.25	25.44	25.22	11.42	14.79	25.8	36.66	6.53	6.01	7.32	4.71	9.55	3.37	3.16	4.03	3.62	17.24	5.3	7.79	0	0.32	0	6.38	2.87	3.32	6.99	1.81	0	0	0	0.03	0	0	0	0
APBA3	20.33	28.37	16.54	38.75	15.68	24.58	21.12	15.26	20.19	10.91	5.53	4.34	21.46	19.39	14.49	15.65	12.71	29.41	28.48	10.77	11.77	19.54	22.16	19.8	19.39	23.21	30.4	38.38	13.47	16.86	21.79	36.63	32.11	24.72	48.81	16.34	53.93	28.2	30.71	27.83	33.9	42.94	19.4	17.16	22.15	30.15	22.86	19.85	23.29
APBB1	14.41	12.43	14.34	12.69	9.19	19.92	9.08	36.53	33.79	11.17	1.27	2.64	15.42	15.67	18.42	27.5	23.15	1.3	1.58	24.34	26.73	6.52	7.58	7.69	17.3	21.11	17.49	17.97	16.55	7.97	24.09	6.58	20.83	10.03	12.78	10.93	14.96	11.01	11.74	21.48	5.64	5.72	0.8	0.4	1.34	2.87	2.58	0.12	1.73
APBB1IP	0	0	0	0	0	0	0	0	0.58	0	0	0.41	1.17	1.22	0	0	0.3	0	0.06	0.14	1.47	0	0	0.09	4.75	0.22	0	0	0	0	0	0	0.4	0	0	1.31	0.34	0	0	1.99	0	49.71	147.8	122.73	101.92	43.52	144.56	111.52	107.63
APBB2	6.85	45.89	19.95	9.97	13.79	26.3	12.78	9.24	7.7	5.64	7.05	8.51	26.18	39.61	43.49	9.54	8.78	6.78	8.28	24.81	27.47	8.23	6.82	7.91	7.73	8.36	21.46	18.03	8.64	4.52	30.5	5.5	4.99	1.76	18.75	15.26	6.36	9.36	9.54	9.68	6.68	6.01	0.6	0.25	0.51	1.11	0.5	1.3	0.12
APBB3	83.71	69.79	45.94	57.69	59.97	105.36	45.37	54.24	49.61	12.9	7.83	8.41	64.78	59.5	47.55	31.62	33.02	13.45	13.21	30.7	31.61	42.39	43.41	42.1	55.7	53.77	39.23	46.03	31.98	15.64	40.84	73.49	58.49	42.33	78.91	37.45	69.89	74.71	92.74	94.18	95.17	506.22	53.72	131.86	174.85	751.68	127.55	106.31	183.16
APC	3.82	7.01	6.57	3.61	8.09	25.9	6.25	17.23	15.31	24.82	27.27	34.11	53.09	60.13	51.75	18.19	19.46	3.65	3.53	33.45	48.38	29.51	28.9	29.53	21.25	15.98	12.18	18.53	18.54	12.16	22.16	14.45	8.26	1.98	3.99	9.63	3.6	12.55	10.89	24.53	10.94	3.74	3.57	4.63	4.27	0.57	4.18	5.02	4.52
APC2	0.03	0	0.01	0.01	0.31	0.03	0.02	0.04	0.06	0.02	0.06	0	0.07	0.05	0.04	0.17	0	0.07	0.13	0.06	0.05	0.02	0.01	0.02	0.02	0.04	0.03	0.11	0.09	0.05	0	0.08	0.04	0.02	0	0.03	0.02	0.08	0.19	0.11	0	0.01	0.01	0	0.01	0	0	0	0.04
APCDD1	3.04	0.25	35.73	24.29	3.17	17.92	2.32	2.41	3.37	1.74	3.1	2.3	2.19	3.63	4.52	0.7	0.69	9.27	9.77	1.4	1.21	0.71	0.95	1.05	7.18	11.91	6.59	6.44	18.09	1.74	5.31	0.07	16.3	2.15	0.36	21.52	32.54	8.73	7.46	8.37	0.82	0.02	0.08	0.21	1.82	0.3	0.11	0.04	0.63
APCDD1L	0	0	0.74	0	0	0	0	0.06	0.04	0.06	0.12	0.1	0.11	0.24	0.05	1.08	1.16	2.22	2.63	0.21	0.03	0	0.03	0	0	0.1	0	0	0.2	0.15	0	0	0	0.02	0	0.17	0	0	0.03	0	0	3.47	0.1	0	0.02	1.69	0	0.07	0
APCS	0	0.25	0	0.32	0	0	0	0	0	0	0	0	0.23	0	0	0	0	0	0	0	0	0	0	0	0	0	0	0	0.14	0	0	0	0	0.15	1.36	0	0.13	0	0	0	0	0	0	0	0	0	0	0	0
APEH	181.99	43.28	51.82	137.33	140.65	84.01	93.32	222.99	210.34	125.45	94.89	103.61	256.58	237.65	237.01	185.86	188.21	161.55	180.7	171.01	206.63	241.07	304.83	310.17	70.14	95.46	177.18	188.05	173.06	293.92	75.56	179.02	149.81	125.02	37.33	58.89	160.91	130.85	135.88	136.62	115.45	26.06	76.71	55.52	58.44	8.67	55.67	68.84	53.71
APELA	3.47	0.09	0	0.05	0	0.21	0	0	0	0.16	0.25	0	0.16	0	0	0.32	0	0.08	0.06	0.05	0	0	0	0	0	0.05	0	0	0.05	0	0	0.03	0.04	0.05	0.03	0	0	0	0.07	0	0	0	0.02	0	0	0.15	0	0	0
APEX1	496.25	501.98	480.61	564.14	260.92	348.07	599.05	236.09	225.86	370.56	508.48	463.25	237.81	259.78	202.77	223.31	233.47	191.63	201.37	248.68	220.95	327.91	321.37	290.23	313.64	352.37	326.94	298.76	158.34	344.4	243.59	271.1	403.25	489.69	547.29	408.46	481.64	207.01	219.64	344.61	417.81	38.23	322.34	254.78	212.37	109.5	193.27	271.33	184.5
APEX2	70.03	22.05	51.15	32.64	12.74	20.26	15.65	16.46	19.13	8.99	26.01	19.04	16.72	15.4	13.24	61.85	59.44	27.27	30.09	26.42	29.07	11.37	13.67	14.02	37.89	41	35.08	34.13	45.34	37.37	32.34	44.03	198.65	40.46	22.05	45.83	41.83	16.9	18.76	26.6	17.73	13.32	31.71	25.71	19.86	4.01	29.18	29.14	32.49
APH1A	598.33	599.34	410.93	404.76	416.8	473.34	332.76	297.59	297.34	228.53	250.12	211.19	310.47	294.1	296.24	413.5	358.69	677.13	711.76	539.57	681.87	496.44	598.38	530.59	449.9	561.48	344.18	337.42	413.27	355.82	557.03	511.02	448.87	890.06	965.06	424.34	443.92	454.78	431.31	537.12	344.13	146.83	234.58	239.36	227.74	150.34	193.59	209.82	188
APH1B	2.09	12.87	6.77	5.11	2.06	11.03	20.53	17.41	17.57	15.03	17.42	15.19	11.38	13.85	11.2	14.05	14.53	3.58	4.36	20.4	20.44	10.41	10.37	11.6	8.78	10.2	15.89	15.18	7.64	3.64	15.85	18.27	25.28	4.92	16.44	9.81	5.35	2.47	2.72	9.23	6.31	27.93	16.5	12.81	14.88	21.66	12.24	14.52	10.58
API5	69.97	67.85	92.18	95.99	54.67	59.57	51.86	96.23	80.6	195.85	99.95	101.69	66.17	81.72	62.92	98.15	100.77	31.78	25.88	70.25	63.74	102.56	79.51	80	164.89	134.07	68.02	64.77	111.07	128.13	129.51	59.66	101.72	70.71	54.8	156.03	91.47	61.95	59.31	80.86	47.12	23.68	35.4	30.1	28.94	14.91	23.84	38.64	22.41
APIP	137.46	22.13	135.97	63.3	36.74	52.89	42.91	62.69	64.99	77.44	39.98	34.15	47.7	44.54	42.01	26.95	28.88	44.1	39.48	46.82	47.49	47.64	36.26	33.69	125.25	115.73	44.37	34.97	69.34	67.96	52.71	33.94	71.58	145.39	24.8	168.69	57.33	34.34	31.21	40.95	39.05	62.15	69.52	79.26	52.3	72.33	46.29	66.65	34.35
APLF	2.71	3	2.25	1.78	1.31	2.91	1.66	13.35	12.24	15.91	13.77	11.16	4.51	3.11	1.68	4.2	4.29	10.77	5.12	15.86	12.33	2.19	2.38	2.27	8.12	9.22	7.31	6.15	9.31	7.43	12.92	2.53	4.79	1.68	2.12	2.45	1.47	1.34	0.83	2.8	1.49	0.92	1.22	1.12	0.97	0.46	1.22	1.19	1.37
APLN	0.75	0.98	7.03	2.43	1.25	1.2	1.9	26.03	22.85	1.63	2.6	1.02	0.84	0.67	0.69	30.56	21.71	1.05	0.75	7	2.34	3.06	3.96	2.56	2.87	2.6	6.31	4.29	1.89	7.14	0.53	9.56	2.48	2.95	0.44	9.03	9.22	3.09	3.73	0.43	10.71	1.04	0.43	0.05	1.6	0.28	0.49	0.79	0.83
APLNR	0.03	0	0.06	0	0.03	0.1	0.12	0	0	0.06	0.18	0	0.06	0	0.05	0.14	0	0	0	0.18	0	0	0.03	0	0.04	0.03	0.27	0	0	0	0	0.02	0	0	0	0.21	0.03	0.07	0.1	0.24	0.24	0	0	0	0	0.16	0	0	0
APLP1	13.82	5.1	8.62	15.06	50.01	2.02	1.82	105.97	104.94	14.49	4.96	4.34	22.49	19.04	15.39	26.57	24.02	13.74	18.4	8.01	8.12	3.05	2.83	2.86	6.22	8.63	1.74	2.26	12.55	76.16	0.48	52.25	244.16	4.53	4.94	4.15	11.77	24.21	28.23	3.01	3.04	1.3	0.11	0.12	1.61	0.92	0.21	0.17	0.25
APLP2	424.62	801.65	283.42	522.59	770.31	302.53	339.71	349.4	386.55	545.4	755.91	607.92	602.71	732.39	882.63	485.33	511	311.93	338.57	552.58	617.76	560.5	632.07	688.41	686.87	707.47	909.83	963.57	961.4	348.11	423.32	778.1	784.2	413.77	502.7	448.01	613.52	827.96	799.86	496.17	825.06	1076.11	672.51	671.27	609.02	626.37	444.09	676.36	599.39
APMAP	161.38	287.01	164.33	198.94	157.87	132.52	145.82	229.14	228.75	134.11	196.81	200.17	242.79	226.61	236.54	360.32	334.69	174	193.72	142.7	143.06	137.46	170.41	175.47	28.06	27.66	193.82	201.79	115.45	137.21	431.12	294.72	198.43	206.52	406.23	241.35	326.32	176.29	173.98	180.88	309.55	300.82	142.73	137.13	165.04	169.47	144.57	146.26	139.1
APOA1	14.2	107	11.42	41.61	24.7	40.26	47.88	215.56	187.78	69.95	100.74	52.93	391.9	273.14	104.37	47.8	86.68	1086.46	954.69	13.83	9.66	520.42	794.08	721	57.06	141.63	55.47	44.87	27.92	33.79	33.01	65.8	278.24	4.6	39.69	8.92	20.36	41.02	37.52	35.81	2.81	2.65	0.05	0.64	3.51	2.41	1.58	1.32	1.48
APOA2	0.15	0.12	0	0.23	0	0.29	0	0	0	0	0	0	0	0	0	0	0	0	0	0	0	0	0	0.19	0	0	0	0	0	0	0	0	0	0.32	0	0	0	0.2	0	0.2	0	0	0	0.13	0	0.31	0.18	0	0
APOA4	0	0	0	0	0	0	0	0	0	0	0	0	0	0	0	0	0	0.14	0.12	0	0	0	0	0	0	0	0	0	0	0	0	0	0	0	0	0	0	0	0	0.09	0	0	0	0	0	0	0	0	0
APOA5	0	0.04	0	0	0	0	0	0	0	0	0	0	0.11	0	0	0.09	0	0	0	0	0	0	0	0	0	0	0	0	0	0	0	0	0.06	0	0.04	0	0	0.07	0	0	0.06	0	0	0	0	0	0	0	0
APOB	0	0.02	0	0.07	0	0.01	0	1.94	1.87	0	0.14	0.06	0.31	1.17	1.11	3.98	5.18	0	0	0.09	0.14	0.01	0	0.01	0.38	1.09	0	0	0.29	0.01	0.1	0.02	0	0.01	0.12	0	0.08	0.02	0.02	0	0.08	0	0	0	0	0	0	0	0.01
APOBEC1	0	0.09	0	0.16	0	0.21	0	0	0	0	0	0.2	0	0	0	0.19	0	0	0	0	0	0	0	0	0.35	0	0	0	0	0	0	0.1	0	0	0	0	0	0.14	0.11	0	0	0	0	0	0	0	0	0	0
APOBEC2	0	0.2	0	0	0	0	0.19	0	0	0.38	0	0.16	0	0	0.15	0.3	0	0	0	0.12	0	0.13	0.31	0.11	0	0	0	0	0	0	0	0	0.21	0.06	0.55	0	0	0	0	0.11	0.11	0	0.08	0	0	0	0	0	0
APOBEC3A	4.96	8.51	32.78	3.47	9.53	1.68	7.99	2.87	6.27	5.4	7.94	15.19	5.48	7.53	10.11	7.97	6.75	25.41	26.17	1.51	5.95	4.63	2.88	3.45	38.91	25.54	3.69	0.87	8.17	9.45	24.24	13.55	9.15	0	16.02	32.88	0	7.62	5.68	0.3	29.41	22.56	101.17	133.33	240.07	12.98	98.25	214.29	117.54
APOBEC3B	16.36	16.55	86.59	8.75	26.96	1.46	13.27	7.44	10.61	12.4	16.28	19.05	22.84	24.77	33.12	21.08	26.92	50.18	53.65	11.46	13.4	4.94	5.59	4.7	132.54	92.9	17.22	17.14	4.88	24.27	69.99	37.55	27.61	17.09	42.53	102.78	11.47	14.8	14.2	1.33	32.22	7.7	61.79	53.92	94.89	7.64	43.6	95.68	48.41
APOBEC3C	6.89	29.04	24.31	9.29	10.76	13.17	26.29	10.37	11.96	14.89	13.44	15.1	16.16	16.95	12.93	20.18	15.1	5.37	8.05	19.51	22.37	13.27	15.55	16.14	28.98	25.75	10.95	13.84	13.94	50.08	53.12	37.21	8.05	10.57	46.47	31	11.71	18.14	18.62	19.02	53.31	13.58	93.21	74.93	69.98	13.66	63.62	77.66	81.39
APOBEC3D	3.25	6.34	6.67	3.79	2.76	4.65	4.87	6.93	6.32	16.86	9.06	6.96	7.32	7.46	6.88	7.73	6.29	9.01	10.5	1.91	2.16	5.66	7.15	5.26	39.87	30.41	4.82	4.63	2.33	7.81	53.03	4.62	2.57	5.02	10.77	10.5	4.28	4.64	4.53	4.55	5.37	1.87	10.33	6.78	7.45	0.22	8	6.13	6.45
APOBEC3F	4.44	7.53	10.73	4.1	4.86	5.23	5.37	8.26	7.99	7.45	8.38	7.88	7.45	7.78	7.2	14.22	11.98	9.02	13	4.85	5.96	3.75	4.38	4.97	24.17	19.08	7.41	6.87	5.3	9.82	41.18	7.4	4.03	6.94	12.65	14.97	3.98	5.66	5.22	4.35	7.74	2.81	9.79	9.58	8.48	0.83	8.7	9.09	8.91
APOBEC3G	0.88	30.81	2.01	11.69	11.83	10.75	10.91	12.5	17.86	16.67	39.08	40.06	18.01	18.17	16	55.69	44.58	34.81	39.53	10.49	11.6	5.95	8.61	9.32	70.77	52.32	33.91	29.64	36.17	39.77	90.33	4.9	2.03	13.31	42.85	4.84	11.6	16.92	13.83	13.78	13.99	28.74	123.43	97.98	111.21	26.7	100.96	85.52	84.67
APOBEC3H	0	0	0.03	0	0	0	0	0	0	0.13	1.18	0.12	0.1	0.01	0	0	0	0	0	0	0	0	0	0	1.89	0.24	0	0.3	1.66	0.46	0	0.1	0	0	0	0	0.79	0	0	0.58	0	1.58	16.59	20.87	14.77	1.25	29.11	12.03	13.49
APOBEC4	0.24	0.08	0	0	0.21	0.13	2.72	0	0	0.16	0	0.13	0.6	0	0	0.31	0	0	0	0	0.04	0.06	0	0.05	0.06	0	0	0	0	0.17	0.1	0	0	0.27	0	0.03	0	0.05	0	0	0	0	0	0	0	0	0	0	0
APOBR	0	0	1	0.05	0.33	0.24	0.11	0.22	0.24	0	0	0.26	0.22	0.11	0	0.01	0.07	0.13	0.07	0.25	0.36	0.82	0.13	0.37	1.66	0.68	4.23	4.6	0.88	0.08	1.01	0.63	1.3	0	1.23	1.24	2.33	1.62	4.67	1.7	1.04	40.76	147.99	136.42	177.21	12.08	156.22	146.6	181.72
APOC1	0	1.58	2.74	19	15.05	0.83	0	0.07	4.13	8.04	7.66	8.22	27.91	9.67	0	2.49	10.14	11.76	5.88	35.89	16.14	29.38	7.07	8.74	58.51	23.1	193.11	244.28	24.48	10.7	14.85	3.9	8.76	45.93	141.91	4.1	82.58	5.06	0.48	40.32	21.35	996.93	5707.84	4982.56	2713.39	3047.07	4002.96	2486.6	3228.88
APOC2	0	0	0	0.44	0	0.02	0	0.32	0.53	0.45	0	0	1.75	1.42	0	0.29	0.64	0.65	1.47	2.04	0.54	0.58	0.5	0.29	18.06	4.67	13.49	17.94	1.06	0.44	6.63	0.75	0.51	4.37	26.16	2.99	2.3	1.91	4.58	1.87	0.9	21.73	737.25	765.52	97.06	61.93	495.33	426.26	330.57
APOC3	0	0	0	0	0	0	0	0	0	0	0	0.23	0.26	0	0.22	0.43	0	0	0	0.17	0	0	0	0	0	0.16	0	0	0	0	0.37	0	0.15	0	0	0	0	0	0	0	0	0	0	0	0	0	0	0	0
APOC4	0	0	0	0.18	0	0	0	0	0	0	0	0	0	0	0	0.22	0	0	0.23	0	0	0.15	0.31	0	0.36	0	0.09	1.1	0	0	0	0	0	0.2	0.55	0.21	0.44	0	0	0	0	1.46	10.8	12.82	8.84	3.51	11.93	2.99	9.76
APOC4-APOC2	0	0	0	0.45	0	0	0	0.3	1.04	0.89	0	0	3.43	2.33	0	0.57	1.28	0.69	2.88	3.82	1.08	1.41	0.98	0.57	33.51	9.15	23.8	33.6	2.09	0.69	12.17	1.5	0.99	8.16	49.88	5.61	4.69	3.56	8.91	3.51	1.64	39.49	1409.53	1461.85	181.2	115.64	943	819.39	637.25
APOD	0	28.95	0.15	0.48	6.2	8.39	0.22	0.2	0.26	3.91	0	0	1.49	0.83	1.07	0.61	0.17	0.18	1.23	0.36	0.4	0	0.11	0.11	0.28	0.11	0.22	0	3.41	0.21	0	1.51	0.21	0	10.01	0.21	0.22	6.64	6.97	5.69	0	1.36	0	0.14	0.03	0.76	0	0.05	4.49
APOE	0	8.55	9.74	16.31	3.63	129.94	0	54.98	71.81	358.18	91.31	79.84	132.36	58.91	4.58	175.9	225.68	36.5	26.03	537.45	426.93	118.34	42.78	53.68	168.14	95.13	358.16	572.91	52.16	27.32	86.37	102.91	51.19	126.94	309.58	0	117.62	7.49	0	195.63	51.22	5456.37	18689	13695.3	10205	9607.42	14542.1	4922.25	13758.7
APOF	0.04	0	0	0.32	0	0	0.05	0	0	0	0.25	0.1	0.59	0.17	0	0.19	0.08	0.22	0.49	0.22	0.19	0	0.06	0	0.25	0	0	0	0.05	0	0	0	0	0	0	0	0	0.5	0.25	0	0	0	0.04	0	0	0.22	0	0	0.04
APOH	0.07	0.06	0.09	0.33	0	0.42	0	0	0.11	0.16	0.17	0	0	0	0	0	0.14	0	0.13	0.1	0	0	0.09	0.09	0.23	0	0.47	0.11	0.09	0.43	0	1.15	0.27	0.1	0	0	0	0.19	0.14	0.2	0	0	0	0	0	0	0	0	0
APOL1	238.64	165.95	178.75	202.32	91.03	110.89	410.2	652.08	747.98	67.43	235.23	277	121.88	101.9	95.83	613.08	571.07	79.4	92.36	158.69	170.33	296.78	365.17	425.41	590.71	570.74	156.27	156.55	134.4	83.54	187.78	200.64	109.34	550.12	179.31	403.82	183.15	152.15	150.92	256.59	172.42	26.51	66.33	41.62	77.11	35.93	48.4	47.49	49.41
APOL2	169.06	63.97	64.53	114.39	67.27	70.27	168.79	259.13	258.99	29.44	52.7	56.84	88.61	97.48	102.23	262.05	246.5	67.99	76.09	105.18	123.39	110.07	131.12	150.51	209.84	219.07	76.54	75.4	71.77	56.98	131.03	77.58	43.11	144.24	39.79	96.24	85.05	102.41	121.05	110.36	76.16	46.23	57.3	32.59	64.5	93.51	49.35	42.5	34.31
APOL3	5.35	28.78	8.15	12.86	4	15.94	23.69	6.72	8.5	5.12	10.28	11.02	7.52	10.09	12.24	5.19	7.13	5.91	7.4	5.79	5.38	9.74	13.79	15.47	35.43	38.19	26.35	25.27	20.01	8.66	60.95	2.48	3.38	8.44	17	19.34	18.63	8.5	8.25	27.96	16.1	15.96	40.88	30.83	52.35	24.53	32.59	28.34	22.63
APOL4	3.2	11.41	14.3	0.09	3.96	7.16	2.44	10.12	10.88	4.67	6.21	3.46	2.82	2.22	0.68	0.57	0.41	1.03	1.11	12.84	14.06	6.36	7.05	6.62	15.36	17.26	2.44	2.04	3.73	13.79	4.36	7.4	1.18	0.82	10.74	8.27	1.02	4.81	4.62	6.08	0.62	1.06	3.9	5.59	11.61	0.28	2.5	7.59	4.65
APOL5	0	0	0	0	0	0	0	0.16	0	0	0	0	0	0	0	0	0	0.14	0.12	0	0	0	0	0	0	0.26	0	0	0	0	0	0	0	0.05	0	0	0	0	0	0	0	0.05	0.19	0	0	0	0.08	0	0.06
APOL6	6.74	23.37	11.21	17.46	9.04	9.92	16.42	26.16	30.29	44.02	68.5	66.46	32.65	56.1	59.34	71.34	78.13	16.54	20.85	36.19	38.62	41.38	43.8	51.65	136.71	99.61	54.47	57.79	29.31	54.29	253.8	26.44	5.16	42.28	30.64	37.53	30.88	32.2	27.94	19.14	23.1	15.96	23.9	22.49	30.47	14.72	18.31	18	16.65
APOLD1	2.23	6.39	9.23	6.49	3.77	8.4	4.75	7.98	7.32	3.89	21.06	20.32	11.71	11.37	6.22	3.55	3.34	4.86	3.6	6.49	5.87	4.63	4.44	5.02	2.95	2.6	13.1	11.13	10.84	3.35	18.44	7.08	12.36	1.71	5.28	11.74	5.35	4	4.26	5.67	3.62	1	0.15	0.41	0.52	2.07	0.49	0.79	0.46
APOM	4.49	2.56	8.34	7.58	2.02	5.13	7.11	2.16	2.21	1.93	0.16	1.61	3.32	3.23	3.31	4.92	3.69	2.41	3.32	2.09	1.86	2.63	2.4	1.87	1.34	2.05	7.37	4.31	5.83	1.42	2.28	2.6	8.09	6.56	4.66	6.68	6.94	1	1.9	5.93	6.44	1.26	3.82	3.17	3.21	1.98	4.02	4.77	3.97
APOO	38.15	15.65	54.19	51.2	25.12	16.99	25.85	26.63	28.37	27.18	10	11.96	33.38	35.25	37.64	10.64	7.84	13.34	12.62	16.49	17.51	25.5	23.22	19.77	30.72	31.43	29.36	21.77	25.83	61.94	8.99	24.99	9.51	54.18	17.48	59.43	42.12	14.77	13.55	17.06	19.61	6.32	17.22	12.31	15.62	6.83	9.18	13.92	9.39
APOOL	18.71	9.74	8.49	14.03	21.56	7.75	6.97	10.34	7.93	16.56	24.84	24.17	10.02	15.09	10.12	23.29	23.3	2.43	1.52	10.41	9.96	11.74	9.36	7.93	16.12	13.26	9.46	8.36	11.3	11.6	13.27	14.25	16.23	17.78	9.46	12.55	15.44	23.44	25.35	8.81	5.1	2.11	3.46	3.7	3.02	1.81	3.32	3.49	2.39
APOPT1	30.28	19.72	32.68	22.47	22.91	20.12	27.49	21.87	19.46	31.64	38.56	27.53	23.13	22.23	23.35	35.96	33.55	30.19	26.46	26.89	31.11	36.14	32.36	31.19	41.35	48.78	30.66	28.29	28.14	43.7	20.68	24.82	40.03	60.23	41.07	34.7	23.33	23.86	22.77	21.77	24.03	9.41	14.24	13.28	11.43	9.05	15.47	15.85	11.71
APP	444.35	707.41	286.51	496.74	1592.24	532.78	457.83	512.84	511.2	884.22	322.11	282.74	645.44	798.83	775.5	323.34	297.28	135.14	143.91	972.34	934.96	376.4	370.69	398.5	275.62	266.47	524.67	557.3	532.6	163.44	540.04	973.44	427.63	287.92	341.15	312.86	502.64	1655.81	1594.74	453.01	1398.2	182.09	65.7	96.49	135.55	139.37	53.92	147.03	98.65
APPBP2	32.44	35.32	11.14	29.04	11.83	25.68	13.69	44.04	31.61	48.12	41.34	38.67	42.88	48.88	32.51	38.67	44.53	12.11	8.98	44.96	36.04	32.47	28.47	29.24	46.18	38.1	23.71	21.63	26.89	40.27	47.3	35.76	29.32	35.82	28.16	19.93	28.03	16.1	14.42	26.64	19.06	12.75	7.04	8.8	6.2	4.39	6.04	6.71	3.76
APPL1	27.19	11.92	16.01	24.23	40.99	31.68	21.94	66.81	55.97	146.89	166.3	137.71	45.48	49.27	34.29	83.65	93.29	9.72	8.56	99.81	83.39	95.41	70.53	68.62	44.75	41.01	28.31	31.76	58.04	81.68	43.79	37.65	46.65	24.36	8.52	27.83	20.13	47.72	45.29	32.23	21.85	14.13	20.27	24.95	22.18	16.07	17.6	22.12	17.6
APPL2	29.23	43.2	22.24	26.61	49.86	35.22	19.42	56.37	57.1	35.07	28.39	29.4	49.75	46.46	36.01	26.69	26.13	16.25	19.31	28.63	31.81	30.62	28.78	31.64	54.66	47.09	29.95	29.85	46.25	23.97	28.08	27.06	38.1	17.02	30.36	29.54	26.99	54.43	53.84	29.53	28.53	15.13	27.98	31.51	19.25	14.71	25.73	27.69	27.19
APRT	102.46	187.21	157.88	319.83	253.34	90.36	123.43	139.29	129.41	69.43	92.93	89.45	268.21	208.02	259.08	156.77	146.01	421.49	343.71	305.5	332.01	163.84	206.13	179.15	85.68	131.14	437.72	436.32	203.66	130.15	114.59	151.9	121.54	168.88	255.81	151.23	323.24	187.8	165.9	89.96	120.91	49.55	212.88	180.34	171.47	84.44	225.85	239.64	187.07
APTR	11.03	21.2	77.71	16.25	9.36	14.52	19.05	7.53	7.55	10.38	7.08	5.23	10.05	9.06	8.34	11.89	12.39	9.55	8.42	9.09	9.43	11.87	10.31	7.58	12.98	15.41	10.64	10.94	7.88	8.91	8.86	14.98	20.64	18.77	20.7	55.94	16.09	13.78	14.01	10.4	8.77	2.29	1.01	2.5	1.83	2.99	2.43	1.86	2.1
APTX	44.52	30.94	69.84	60.39	24.34	23.68	42.42	44.46	46.3	11.79	43.33	43.21	44.47	43.76	40.87	30.38	29.75	15.53	15.04	37.63	38.84	39.68	38.91	39.62	59.4	53.68	27.65	25.4	45.24	36.02	60.73	29.17	30.01	46.57	24.38	71.54	58.58	29.21	29.1	28.36	46.24	16.38	21.01	19.69	19.28	15.22	15.84	20.37	14.44
AQP1	6.77	3.84	9.6	5.5	22.58	12.92	34.21	4.42	39.32	5.42	5.31	38.01	8.43	7.39	15.14	3.63	3.6	4.71	4.1	13.85	8.42	7.99	6.84	13.27	9.97	15.63	2.75	1.67	3.45	5.33	3.68	5.93	7.22	14.97	9.91	21.16	4.31	11.16	47.25	9.14	7.33	3.36	0	0	0	0	0	2.45	0
AQP2	0	0	0	0	0.03	0	0	0	0	0	0	0	0.15	0	0	0.04	0	0.05	0	0	0	0	0	0	0	0	0	0	0	0	0	0	0	0	0	0.04	0	0.03	0	0	0	0	0	0	0	0	0	0	0
AQP3	1.55	33.07	115.5	15.6	80.88	39.76	515.95	14.51	16.22	12.61	26.88	41.43	49.97	38.85	25.3	23.6	20.57	3.77	4.09	46.68	47.97	78.94	109.63	99.67	15.84	13.74	32.93	49.08	13.53	9.36	15.28	4.46	3.5	3.37	83.24	28.94	51.14	122.38	110.21	23.52	77.04	2.93	0.65	0	3.23	23.86	6.35	1.3	5.72
AQP4	0.02	0.58	6.48	0.62	0.21	0	0.43	0.4	0.13	0.12	0.12	0.13	0.11	0.06	0	0.09	0	0.07	0.06	0	0	0	0	0	0.52	0.31	0.29	0.23	0.02	0.08	0	0.09	0.13	0.01	0.25	6.62	0.11	0.22	0.12	0	0	0	0	0.06	0	0	0.01	0	0
AQP5	341.68	13.77	227.63	57.4	190.24	138.08	22.09	15.84	14.29	28.92	72.97	33.38	125.07	95.03	105.05	9.86	15.61	672	591.06	27.06	12.86	13.21	11.22	10.96	59	64.79	15.37	13.09	160.03	350.51	6.81	19.82	157.8	229.26	11.15	465.39	71.48	148.12	140.66	227.88	9.07	0	0.3	0.6	0	0.66	0.48	0	0.53
AQP6	2.33	0.84	3.94	0.89	4.65	14.26	1.56	0.43	0.23	0.49	0.29	0.29	0.47	1.19	0.55	0.82	0.06	16.12	16.65	0.34	0.29	0.2	0.12	0.08	0.34	0.4	0.4	0.28	1.51	2.41	0.18	0.22	0.79	0.75	0.35	6.15	0.58	3.43	4.03	7.17	0.16	0.03	0.37	0.68	0.5	0	1.05	0.36	0.34
AQP7	0.58	0.3	0.78	0.1	1.16	0.44	1.28	0.66	0.75	0.54	0.22	0.04	0.46	0.23	0.13	0.38	0.23	0.05	0.17	0.23	0.17	0.11	0.06	0.15	0.34	0.37	0.09	0.18	0.25	0.02	0.21	0.48	1.36	0.15	1.42	1.4	0.11	1.43	1.33	0.38	0.31	0.06	0	0.01	0.01	0.04	0.06	0.01	0.1
AQP8	0.13	0	0.25	0.1	0.42	0.13	0.08	0.16	0.42	0	0	0	0.15	0	0.37	0.12	0.27	0	0.37	0	0.08	0	0.09	0.09	0	0.27	0.09	0.21	0.64	0	0	0.06	0.17	0.04	0.05	0.23	0.17	0.27	0.06	0.09	0	0	0.13	0.3	0	0	0.08	0.23	0.25
AQP9	0.39	21.44	0	3.66	0	10.85	14.38	2.83	2.48	0.23	0	0.44	1.89	2.09	0.02	2.66	5.56	0	0.07	7.86	3.75	13.95	1.86	4.35	3.46	6.24	101.13	98.34	7.16	0.9	3.87	1.47	60.47	1.71	7.39	6.51	3.69	5.63	17.36	6.82	9.22	473.02	19.73	48.24	114.28	102.12	35.85	98.27	55.55
AQP10	0	0	0	0	0	0	0.05	0.2	0.13	0	0	0	0.27	0	0	0.07	0	0.09	0	0	0	0	0.05	0	0	0	0	0	0	0	0	0	0	0	0.07	0	0	0.06	0.08	0	0	0	0	0	0	0	0	0	0.04
AQP11	1.01	1.89	2.07	1.68	3.02	2.04	0.86	2.3	1.96	2.24	1.05	0.76	2.51	3.74	2.63	4.03	2.3	1.67	0.8	3.2	2.94	1.29	1.96	2.32	4.53	4.84	1.63	1.01	0.7	1.28	1.08	1.14	1.92	1.4	4.69	4.77	3.54	5.22	6.54	0.72	3.02	0.01	0.07	0.02	0	0	0.3	0.06	0.13
AQP12A	0.17	4.56	0.11	0.13	0	1.48	0.3	0	0	0.2	0	0	0	0	0.15	0	0.34	0.36	0.31	1.21	1.41	0	0	0	0.14	0	0	0	0.45	0	0.26	0.08	0.53	0.18	3.36	0.07	0	0	0	1.86	0.34	0	0	0	0	0	0.1	0.07	0
AQP12B	0.26	4.37	0.11	0.13	0	1.82	0.1	0	0	0.2	0	0.16	0	0	0.15	0	0.34	0.36	0.31	1.45	1.42	0	0	0	0.14	0	0.34	0	0.45	0	0.26	0.08	0.53	0.19	3.37	0.07	0	0	0	2.22	0.34	0	0	0	0	0	0.1	0.07	0.08
AQR	13.72	17.47	20.61	9.14	13.91	30.57	11.61	30.55	26.08	29.94	52.91	48.22	36.68	37.95	26.54	28.16	31.09	6.8	6.42	58.27	56.46	43.42	38.01	38.26	28.97	22.67	23.88	25.1	51.83	41.26	56.17	15.47	13.92	10.54	13.38	36.57	9.58	17.63	16.54	34.41	9.65	7.06	10.99	10.99	10.93	2.62	8.13	11.71	8.21
AR	8.21	20.1	0.03	17.8	1.14	12.1	11.54	19.13	12.73	1.43	0.74	1.93	1.75	1.1	0.24	1.05	1.27	1.8	2.83	3.62	13.28	2.33	1.97	2.11	5.96	5.04	12.57	9.54	12.56	27	47.23	0.11	2.86	0.87	6.71	0.09	22.21	2.16	1.93	7.08	0.67	0.01	0	0	0.53	0	0.09	0.17	0.03
ARAF	106.18	43.05	58.66	58.53	86.07	47.41	54.54	50.37	50.08	20.94	31.58	40.95	58.42	60.25	57.02	101.36	97.4	32.27	39.52	164.8	208.15	40.97	42.27	44.49	74.44	76.5	70.55	71.59	68.69	97.32	59.49	118.23	36.96	57.92	46.46	60.75	56.8	86.39	87.59	48.88	37.44	58.62	43.76	42.66	51	29.65	50.65	52.37	54.23
ARAP1	78.09	58.58	44.52	30.61	151.3	49.86	101.95	59.84	51.88	143.95	33.95	42.49	101.55	91.59	63.38	17.26	16.47	38.26	43.62	29.15	41.91	38.3	41.51	49.75	99.82	125.66	51.28	52.29	50.97	31.74	37.29	35.6	88.1	26.36	53.59	55.03	42.03	223.67	247.97	68.87	99.11	376.27	90.31	119.93	111.23	266.63	109.99	103.42	155.44
ARAP2	11.12	10.41	7.93	25.3	18.79	21.04	7.04	21.86	21.64	82.46	33.08	47.76	44.67	58.63	59.43	4.42	3.6	17.18	10.57	15.9	21.05	18.16	17.57	19.24	32.63	28.78	1.78	5	58.44	16.19	14.13	13	16.61	1.51	4.08	12.61	19.78	24.87	19.71	13.54	3.54	6.85	1.71	4.95	6.86	11.29	3.17	3.23	3.27
ARAP3	24.76	2.93	0.95	8.05	34.25	27.26	12.32	9.51	8.37	11.27	5.59	5.9	4.2	2.5	1.69	0.59	0.37	0.92	0.86	6.74	4.34	8.96	8.36	7.42	10.02	7.15	2.38	1.71	43.14	8.59	5.64	6.81	25.56	3.94	1.53	0.74	5.14	29.75	34.68	37.31	0.9	10.13	3.1	4.5	2.45	1.09	4.42	6.97	12.33
ARC	0.34	12.5	5.04	3.03	13.04	99.53	5.98	0.22	0.98	1.78	0.15	1.79	4.65	2.93	5.75	11.59	8.73	0.4	0.35	19.88	16.15	0.5	0.81	0.75	11.15	7.13	3.72	3.48	1.56	7.91	0.28	0.14	1.15	0.08	1.8	1.55	2	1.32	2.14	3.24	0.34	6.22	0.54	3.29	1.95	5.86	4.98	2.96	3.94
ARCN1	101.09	146.01	150.05	159.59	250.05	80.41	94.79	112.15	114.66	177.86	199.22	180.78	301.05	321.05	327.82	136.92	132.61	90.16	101.34	315.61	280.83	219.42	221.65	222.2	296.53	250.72	234.58	222.52	192.71	147.01	169.17	192.97	236.75	98.41	115.33	244.04	170.16	339.84	325.03	109.96	108.45	73.49	61.52	53.51	55.28	16.16	37.58	68.79	42.76
AREG	3.61	66.65	14.72	16.08	78.82	266.48	33.83	34.41	44.68	213.27	7.43	49.18	43.9	36.77	40.24	40.7	37.34	40.93	40.39	1.69	1.42	1.4	1.59	0.65	8.46	6.05	4.94	5.65	13.46	2.53	11.48	11.07	100.09	1.68	87.02	8.18	4.8	40.74	38.14	205.67	4.96	967.64	72.54	227.73	340	40.84	159.38	137.28	197.55
AREL1	60.77	37.73	33.2	23.85	29.45	27.93	29.31	71.74	74.22	89.3	72.86	78.71	65.85	68.4	52.43	77.94	71.66	42.71	46.81	68.71	61.61	86.73	90.79	95.14	81.21	55.75	75.35	66.21	99.89	90.21	60.37	37.41	60.1	42.07	27.59	39.07	25.35	36.92	38.71	39.22	28.37	27.28	21.64	17.66	15.04	22.21	12.96	19.8	17.96
ARF1	1089.8	854.49	918.17	968.38	777.67	544.12	718.64	686.67	701.32	551.81	556.57	642.54	559.21	612.56	725.97	543.55	492.37	1242.73	1388.14	409.87	387.29	673.96	715.75	700.06	580.17	705.03	818.74	854.81	654.8	634.28	392.91	669.83	607.56	843.38	902.81	926.27	945.14	851.32	798.01	679.81	828.86	647.21	518.85	442.12	514.11	488.67	426.31	548.87	538.58
ARF3	173.29	155.88	237.83	85.14	101.96	161.35	108.89	192.78	183.04	83.02	131.04	135.15	179.02	215.85	222.85	136.58	135.18	267.04	326.71	124.79	132.21	138.95	164.3	168.39	181.74	195.02	152.33	152.69	188.31	165.31	293.67	218.97	161.64	199.37	205.58	267.95	107.36	117.13	118.02	235.15	215.78	88.87	104.37	72.71	85.38	46.11	62.41	96.78	89.15
ARF4	183.92	144.93	187.84	186.77	254.4	206.81	181.35	234.78	217.18	414.11	347.53	417.98	151.59	176.5	209.59	230.81	239.31	184.06	166.9	515.67	299.99	375.49	283.23	283.54	135.43	128.99	281.84	292.9	219.07	278.14	246.61	468.97	302.96	438.18	422.57	293.42	245.44	338.76	312.63	250.09	591.44	142.41	114.05	108.79	101.66	80.49	88.72	128.45	84.58
ARF5	336.84	634.58	667.73	498.08	235.51	269.96	558.12	420.32	445.63	281.51	342.85	197.4	287.07	268.59	277.68	505.98	511.62	836.31	676.47	222.35	256.26	276.44	368.86	312.19	256.65	447.17	446.99	467.1	564.06	694.15	295.26	293.94	567.36	440.44	1280.87	498.94	602.96	260.22	249.21	296.95	462.24	156.83	243.18	231.86	253.3	148.75	267.09	259.55	246.62
ARF6	187.36	111.79	89.75	90.52	202.83	83.26	91.27	115.78	114.23	308.7	204.24	194.89	142.94	142.76	122.61	80.47	98.72	107.98	100.69	96.27	73.35	155.66	130.82	117.16	182.34	143.23	121.57	126.63	179.53	209.9	94.45	63.31	100.36	196.64	103.31	76.16	95.6	232.24	225.95	118.15	58.15	81.1	105.13	84.21	95.52	37.81	80.04	115.64	97.7
ARFGAP1	101.53	65.86	85.63	60.13	93.31	87.63	83.93	177.02	144.17	65.41	38.97	36.53	86.52	90.88	84.03	52.45	49.01	85.76	94.93	126.8	141.19	47.11	49.81	54.86	95.3	111.51	53.72	64.97	82.31	79.05	95.24	104.84	165.86	45.28	66.76	71.69	54.02	132.27	155.72	84.99	117.36	103.17	36.61	43.64	62.82	150.46	70.1	50.79	66.68
ARFGAP2	119.52	66.08	121.17	87.69	50.93	64.07	103.65	150.39	140.02	117	64.77	67.54	96.28	87.99	90.64	87.68	85.73	118.88	138.64	85.94	100.01	131.44	130.76	138.45	203.01	214.45	132.36	138.31	173.35	140.29	108.74	73.15	183.28	59.26	52.1	108.72	92.89	66.98	73.78	89.36	101.04	40.11	68.57	52.59	50.95	36.78	57.11	65.07	55.27
ARFGAP3	23.62	51.69	30.66	52.8	36.15	19.98	30.9	36.49	37.57	154.04	89.19	76.34	72.75	91.95	79.19	93.33	88.05	15.49	14.25	95.72	76.18	55.16	49.84	50.83	178.31	159.17	43.29	44.75	34.78	48.65	121.65	153.22	24.39	33.33	53.65	46.61	53.79	58.41	55.79	26.38	60.89	105.36	37.54	53.94	61.25	105.29	40.64	54.27	37.99
ARFGEF1	62.29	25.66	13.93	32.47	33.5	23.95	30.04	79.23	67.12	110.46	186.67	184.11	105.9	137.07	123.09	271.93	265.74	42.44	35.8	75.4	87.78	155.72	163.56	173.99	194.9	152.62	28.8	35.14	90.24	92.22	104.41	62.97	37.86	37.41	16.57	20.37	23.48	42.7	36.67	33.76	47.07	10.21	6.39	9.79	8.71	8.69	6.79	9.07	8.34
ARFGEF2	38.76	47.09	51.07	56.77	47.75	40.34	26.46	157.74	147.41	105.75	130.67	132.88	113.99	119.43	100.78	115.84	111.56	45.96	48.74	150.65	168.84	143.28	131.07	146.09	199.21	203.06	74.86	82.78	140.86	113.29	162.55	50.08	84.46	21.71	27.2	87.64	52.72	65.46	65.1	42.85	38.92	20.31	9.08	15.26	13.17	24.17	8.51	13.11	14.9
ARFGEF3	3.54	1.12	12.29	5.36	5.92	6.18	4.11	51.43	46.05	14.72	7.46	11.15	5.94	7.83	9.26	17.98	13.65	3.37	4.15	27.68	32.59	11.82	10.38	11.73	18.01	20.04	6.94	8.91	10.91	11.54	17.76	18.01	6.41	1.72	0.88	23.32	5.73	11.49	12.78	8.28	6.73	0.22	0.14	0.05	0.25	0.2	0.02	0.48	0.24
ARFIP1	34.76	35.13	19.59	20.26	19.71	28.92	34.86	26.44	25.38	223.41	178.42	180.17	40.23	49.59	39.53	33.58	41.42	12.67	10.16	43.58	33.66	52.99	39.32	34.98	37.28	30.33	44.41	46.66	40.43	37.02	38.69	25.96	39.1	28.14	27.59	25.87	21.47	22.14	20.79	33.54	25.48	9.05	17.77	25.5	15.36	4.04	26.47	13.85	12.68
ARFIP2	56.54	55.09	109.35	102.67	50.35	71.68	27.65	98.3	91.17	46.86	33.16	36.62	56.74	49.41	52.55	29.32	26.39	50.91	58.39	35.8	32.46	31.48	35.11	33.97	55.69	55.71	76.34	77.45	71.14	31.2	44.06	42.1	50.3	37.62	58.24	92.62	101.96	56.76	55.38	53.64	50.63	31.48	24.45	21.56	24.49	20.17	19.18	24.17	20.63
ARFRP1	53.76	47.76	62.31	80.88	66.32	58.92	73.21	159.84	137.48	27.94	15.45	19.85	81.37	76.76	69.27	47.45	40.56	49.05	47.53	50.17	57.64	52.19	60.99	59.88	68.37	85.58	35.08	41.18	52.52	58.59	52	50.43	110.27	49.46	48.81	62.84	102.83	77.69	82.53	72.35	60.21	30.79	28.04	29.77	28.97	32.53	38.19	27.77	28.74
ARG1	0	0.13	0.06	0	0	0	0.27	0	0	2.39	0.58	0.23	0	0	0	0.32	0.9	0	0	0	0.2	0.18	0	0	0	0	0	0.05	0	0.1	0.17	0	0.91	0	0	0.04	0	0	0	0.24	0	1.02	0	0	0	0	0	0	0
ARG2	3.45	12.39	16.74	4.43	13.74	5.98	4.01	3.04	3.26	25.01	20.42	16.89	4.99	6.95	12.64	7.28	5.98	7.54	4.94	33.14	38.15	17.58	16.43	17.44	14.82	6.11	10.89	6.31	7.04	13.03	5.59	12.88	22.06	23.2	30.36	13.49	3.18	14.31	12.2	7.62	4.11	33.89	6.96	16.4	6.67	23.82	7.43	9.26	7.63
ARGFX	0.06	0.01	0	0.06	0	0.07	0	0.22	0.11	0.17	0.18	0.07	0.2	0.06	0.07	0.17	0	0.08	0	0.1	0.11	0.12	0.09	0.02	0.11	0.05	0.07	0	0.12	0.13	0.05	0	0.14	0	0.01	0.03	0.05	0	0	0.13	0.02	0.01	0	0.02	0.04	0.12	0.02	0.01	0.02
ARGLU1	630.96	214.5	82.89	380.36	285.15	258.8	131.73	236.76	224.38	146.12	215.13	230.25	117.65	114.65	76.35	149.56	175.04	133.3	135.81	200.11	186.19	265.26	234.81	236.81	97.07	90.89	52.06	61.69	104.57	178.48	193.9	189.09	119.84	291.34	184.76	64.35	318.56	189.18	240.79	175.39	151.16	93.24	54.53	75.63	68.82	155.96	91.54	59.91	92.44
ARHGAP1	45.47	45.25	87.16	54.67	32.82	37.42	76.11	65.51	61.7	19.99	14.58	18.96	39.42	41.96	43.37	36.76	30.11	66.46	77.03	32.7	47.55	57.81	60.78	69.41	100.22	111.81	91.19	91.48	104.57	88.39	44.75	65.58	91.33	23.83	45.42	104.76	67.99	40.71	44.86	64.32	82.58	11.12	35.11	21.55	32.82	4.92	27.15	41.29	33.31
ARHGAP4	110.37	87.21	1.36	75.29	128.15	75.88	138.51	9.44	7.93	33.21	50.03	50.55	65.35	56.68	56.57	63.88	66.88	40.42	44.99	18.52	24.58	62.46	76.87	77.65	52.8	41.85	15.05	16.56	7.06	53.94	27.12	102.49	71.85	47.42	60.33	0.29	56.94	91.89	112.2	74.13	43.72	44.37	197.75	213.81	215.11	95.65	392.96	180.9	270.86
ARHGAP5	27.13	22.59	27.17	27.76	52.39	25.99	33.64	87.35	66.72	206.45	254.97	215.83	86.4	117.79	75.54	147.78	158.96	14.51	11.87	145.69	124.7	139.69	102.41	92.61	148.27	94.64	41.78	47.06	73.18	133.8	223.79	30.18	47.38	19.74	12.59	51.77	24.41	73.07	64.78	22.44	44.97	9.58	2.87	5.05	6.9	7.86	3.67	6.23	3.83
ARHGAP6	0	0.16	1.52	7.99	0.36	0.71	0.35	1.16	1.13	0.09	0.08	0.44	0.18	0.07	0.12	0.26	0	0.28	0.38	1.36	0.89	0.24	0.12	0.15	0.8	0.37	4.73	4.79	0.1	0.83	1.97	7.54	0.18	0.06	0.21	1.9	3.93	0.39	0.37	1.44	0.08	2.88	2.95	2.5	3.78	1.18	4.79	2.84	6.85
ARHGAP8	98.91	65.98	49.27	41.57	31.42	91.68	90.44	56.22	54.39	69.53	60.16	55.04	95.06	94.63	77.23	66.42	75.51	45.09	52.54	44.47	50.28	65.25	71.58	71.04	122.28	155.26	57.39	64.27	61.25	38.13	77.28	53.6	15.25	42.04	62.64	43.35	47.19	31.98	32.5	63.55	93.76	2.1	0.75	1.13	2.37	2.02	2.75	0.91	2.8
ARHGAP9	0	0	0	0.49	0	0	0	0	0.13	0.53	0	0	0.63	0	0	1.65	0	0.99	0.46	0	0	0	0.09	0.14	2.41	0	1.95	5.2	0	0	1.36	0.07	7.02	0	0.45	0	3.28	0.12	0.78	0.33	0	48.01	56.18	102.18	59.5	12.93	112.8	68.25	99.43
ARHGAP10	1.32	9.58	0.06	0.34	1.59	5.7	4.01	1.44	1.74	51.09	7.27	11.07	7.13	4.73	3.14	6.57	6.43	2.66	1.28	12.58	11.27	5.88	6.02	5.1	2.72	2.14	21.75	19.1	7.28	1.37	12.52	5.86	5.24	1.43	4.54	0.43	0.28	1.87	1.08	4.83	5.43	7.57	38.37	17.72	22.79	25.28	10.38	33.78	21.59
ARHGAP11A	12.21	11.52	31.09	13.54	16.99	31.8	11.86	34.54	28.8	16.55	71.12	46.99	35.42	36.24	26.12	14.33	24.52	11.04	9.42	45.38	34.23	32.92	26.65	26.88	26.45	18.79	8.7	11.2	40.02	42.31	41.64	27.52	43.18	6.52	6.84	64.31	8.53	12.82	14.45	57.3	6.05	2.89	7.36	8.83	7	2.05	5.15	9.89	7.14
ARHGAP11B	12.79	13.34	30.12	21.1	19.19	39.92	12.15	61.02	50.03	18.94	71.41	49.05	35.49	37.29	26.18	15.24	24.37	15.95	16.47	43.15	36.68	36.99	30.93	35.46	30.42	27.52	14.82	15.16	57.71	48.4	54.19	26.85	34.88	6.88	7.29	59.2	13.43	14.03	15.63	52.38	6.13	3.62	7.19	12.01	11.27	3.96	5.1	10.9	10.09
ARHGAP12	19.01	31.8	9.58	22.89	15.56	30.61	41.32	98.13	88.06	120.42	95.47	84.43	41.53	45.87	36.73	76.1	82.01	29.38	14.22	61.37	64.65	77.75	68.81	60.13	82.72	64.44	37.87	40.4	81.25	19.82	111.73	53.35	33.66	13.14	22.78	16.05	18.81	18.61	17.3	31.36	33.23	15.91	13.09	13.88	12	19.44	15.69	8	6.9
ARHGAP15	0	0	0	0	0	0	0	0	0	0	0	0	0	0	0	0	0.89	0	0	0	0	0	0	0	0	0	0	0	0	0	0	0	0	0	0	0	0	0	0	0	0	3.38	26.65	51.69	24.82	6.87	36.12	20.49	21.8
ARHGAP17	38.33	35.49	29.77	10.65	36.51	43.39	25.73	38.29	36.15	11.36	13.63	22.27	25.15	30.21	26.59	20.53	16.5	28.44	32.93	26.16	38.25	20.71	23.1	25.61	13.19	11.01	47.2	38.34	44.14	14.9	17.24	22.57	25.77	13.85	23.95	23.9	8.47	36.88	38.54	42.2	27.54	56.12	23.67	18.9	21.72	30.18	24.61	20.59	22
ARHGAP18	1.99	6.62	1.64	1.69	3.06	9.84	17.94	1.85	3.42	21.92	14.65	16.16	9.39	9.79	8.39	2.12	5.57	0	0	18.87	12.69	17.21	7.47	7.12	18.01	11.43	20.17	22.07	2.76	4.41	10.81	6.72	7.23	2.05	5.92	4.95	1.86	5.99	3.56	10.83	9.19	41.8	76.97	93.48	89.26	42.19	76.61	95.14	80.31
ARHGAP19	18.15	5.21	14.47	12.17	9.78	16.44	7.45	20.45	22.37	19.81	22.13	15.18	18.7	16.71	12.19	19.83	27.24	13.79	11.24	13.14	11.88	25.78	21.82	22.59	7.75	6.59	9.34	9.41	13.39	15.08	30.69	8.11	7.72	21.61	7.48	16.96	11.95	9.57	9.74	16.59	5.95	29.57	10.03	8.27	8.08	11.11	8.21	9.84	7
ARHGAP19-SLIT1	3.78	1.75	2.8	3.38	3.04	5.33	1.64	12.74	14.03	10.83	14.13	8.78	10.57	8.76	7.49	10.58	13.85	7.89	6.28	6.95	6.35	11.41	11.57	11.55	5.22	3.91	5.77	5.44	7.56	7.8	14.97	2.85	1.99	6.04	2.21	5.66	3.19	2.27	2.75	4.88	2.18	4.94	1.39	1.87	1.77	1.13	0.62	2.14	2.44
ARHGAP20	0.91	0.67	0.32	1.08	0.12	3.31	0.34	1.29	1.8	2.89	2.6	3.58	1.19	1.04	0.65	0.21	0.09	0.11	0.07	1.81	1.55	0.39	0.48	0.64	16.38	15.78	9.41	6.88	2.93	0.63	2.27	3.57	9.85	0.88	0.34	6.4	3.17	0.13	0.23	2.07	0.31	0.39	0.81	0.75	1.15	0.67	1.07	1.42	1.33
ARHGAP21	8.49	52.2	21.2	40.07	31.32	63.2	33.48	269.36	275.35	203.92	65.22	69.3	47.86	50.93	46.79	172.85	172.49	17.23	21.55	54.06	74.02	89.21	91.13	100.2	122.02	97.03	63.25	80.96	98.35	84.63	91.9	74.87	107.27	5.06	43.89	25.53	37.04	38.1	38.71	76.61	44.09	26.57	32.02	58.89	36.87	64.2	44.21	31.79	60.81
ARHGAP22	0.6	1.3	3.97	3.37	0.87	3.45	0.93	0.64	1.66	1.18	0.55	0.74	1.31	0.8	0.46	1.57	2.24	0.55	0.54	1.7	2.13	1.46	1.72	2.36	3.53	3.78	3.65	4.06	1.63	0.82	1.6	0.36	1.12	0.66	1.81	2.23	2.58	0.68	0.85	1.86	1.48	9.93	24.02	40.57	15.13	12.43	45.26	26.95	48.64
ARHGAP23	73.68	22.32	9.54	25.38	87.62	62.97	26.12	60.53	57.14	19.3	13.25	23.38	93.66	97.14	103.02	67.12	65.45	69.2	85.54	18.5	21.09	53.04	59.71	70.88	93.05	161.9	17.47	18.59	87.75	93.3	70.18	94.03	64.89	59.84	24.93	24.78	45.42	96.02	107.14	87.97	38.23	4.11	0.96	0.64	2.05	1.56	0.82	1.15	1.53
ARHGAP24	0	2.42	1.88	0	0.63	0.87	1.43	1.82	1.28	0.37	0.16	0.44	2.19	2.06	1.88	0.07	0.1	0.18	0.09	22.88	33.88	0	0.06	0.16	0.4	0.34	0.19	0.52	0.11	0.09	1.21	2.58	0.92	0	0.81	1.35	0.18	0.34	0.2	1.29	2	1.63	4.55	10.94	6.17	2.41	8.84	4.6	10.63
ARHGAP25	0	4.57	0	0	0	0	3.36	0.06	0.44	7.39	1.35	1.2	1.33	1.58	0.68	2.4	1.85	2.52	4.58	0.1	2.84	0	0	0.72	1.71	2.57	5.8	5.03	5.01	0.62	0.49	0.55	4.3	0	1.17	0	0	0.29	0	1.6	0.74	9.54	57.19	57.21	47.3	1.39	50.76	37.54	36.7
ARHGAP26	29.75	25.84	16.2	31.02	12.23	70.34	43.57	27.76	24.36	14.23	3.51	5.18	37.23	31.33	20.17	14.82	15.18	8.24	9.3	24.16	35.45	13.14	13.04	13.3	27.05	16.37	55.15	44.39	35.16	6.47	21.08	18.95	6.97	7.32	8.57	16.33	15.78	9.62	9.21	43.02	19.99	19.88	14.76	22.16	19.25	11.38	17.81	16.86	22.99
ARHGAP27	21.48	13.5	18.72	9.72	17.78	37.01	32.97	23.43	23.9	16.56	7.95	10.05	20	18.84	23.23	12.86	13.37	32.68	37.37	12.57	18.49	8.6	11.97	14.81	19.56	23.15	7.51	7.5	25.33	22.37	14.39	17.54	21.37	12.59	15.43	11.73	11.23	19.77	24.14	41.47	56.64	19.83	51.53	54.4	64.95	7.91	77.4	46.56	69.49
ARHGAP28	0	2.49	0	0.76	4	1.25	1.01	2.14	2.36	0.6	0.96	3.16	1.33	1.25	1.18	4.62	4.69	0.87	0.74	2.92	1.86	1.54	1.09	1.02	2.6	2.44	1.37	1.63	0.53	0.3	5.42	0.02	1.22	0.15	2.13	0.25	0.82	3.63	4.09	0.54	1.68	0	0	0	0.02	0	0.01	0.03	0
ARHGAP29	87.19	49.09	7.56	18.73	144.25	149.39	29.27	31.4	28.71	108.1	30.02	33.93	117.56	186.25	149.95	165.74	153.26	11.61	10.04	190.9	163.52	65.82	47.43	44.97	115.87	75.25	99.33	130.97	63.77	67.43	170.84	81.86	33.84	61.65	27.07	18.35	17.79	179.71	180.03	95.87	66.17	0	0	0	0.25	2.01	0	0.07	0.25
ARHGAP30	9.35	0.84	21.43	1.01	6.41	1.87	2.09	2.07	3.03	8.32	2.19	4.72	2.21	1.5	0.62	0	0.36	3.78	4.64	0	1.5	2.71	3.79	4.35	5.17	3.51	4.75	8.38	6.01	2.15	0	3.32	0.09	5.27	3.12	15.94	2.01	12.08	13.81	5.51	2.66	131.92	131.26	99.72	107.92	36.46	95.33	110.6	105.03
ARHGAP31	0	0.1	0.27	0	2.86	0	0.4	0	0.24	0.22	0.08	0.34	0.93	1.61	1.8	3.25	3.25	0	0	0.64	0.53	0	0.01	0	2.34	1.03	3.19	3.06	1.49	0.31	0.51	0.76	0.36	0.25	0.18	0.31	0.37	2.19	1.66	0.57	0.15	9.83	18.93	14.9	22.2	6.96	9.31	26.55	19.83
ARHGAP32	24.36	11.14	9.63	5.83	23.46	7.04	15.99	18.98	16.46	12.48	7.99	12.9	12.44	12.5	10.38	15.69	14.81	8.86	11.63	10.26	12.46	15.77	15.75	17.62	24.07	25.13	23.24	22.94	23.61	14.93	8.3	11.62	15.34	5.54	3.96	8.21	5.09	25.69	27.83	4.9	8.7	8.99	0.5	0.61	1.45	2.44	0.37	1.09	0.73
ARHGAP33	17.48	29	14.71	21.8	15.02	35.71	75.93	31.98	25.42	1.23	0.65	0.31	6.78	5.18	3.6	4.61	4.99	2.57	3.38	3.04	4.21	2.97	3.18	4.08	8.3	8.37	1.88	1.66	2.14	3.5	2.58	54.34	10.3	2.44	9.21	6.04	11.75	5.97	10.64	18.77	13.58	0.88	7.51	8.01	9.79	1.9	14.49	6.36	19.37
ARHGAP35	24.2	20.93	27.45	22.74	93.56	41.83	30	175.21	163.24	26.96	56.7	69.67	169.5	211.7	186.49	72.54	70.17	61.7	70.9	110.32	136.47	84.58	90.89	110.55	60.64	54.23	39.7	34.77	93.78	71.17	77.13	65.29	43.3	10.86	16.36	45.15	28.22	105.8	106.41	62.33	79.38	13.06	12.8	8.25	9.64	4.4	10.21	9.2	11.82
ARHGAP36	0	0	0.04	0.14	0.58	0.24	0.14	0.15	0.05	0.07	0.44	0.36	0.07	0	0.28	0.06	0	0	0	0.31	0.37	0	0	0	0.91	0.25	0.12	0.24	0.08	0.38	0	0.36	0	0	0	0.08	0.04	0.53	0.31	0.08	0	0	0	0	0	0	0	0.03	0
ARHGAP39	80.79	27.16	40.63	28.4	30.77	40.72	21.83	43.12	32.83	15.07	12.05	16.15	31.35	28.16	21.36	23.98	23.16	40.13	43.94	15.91	16.9	45.45	50.79	57.38	53.99	62.25	19.05	20.52	48.36	46.28	21.63	25.98	37.83	22.03	21.24	31.41	32.98	22.15	29.29	32.75	23.2	0.05	0.12	0.33	0.87	0.73	0.74	0.5	1.19
ARHGAP40	7.01	24.28	0.15	1.87	17.54	7.69	12.94	3.94	4.2	8.1	0.71	3.03	18.91	24.31	26.93	1.17	1.37	4.08	3.88	11.26	38.58	12.52	13.54	17.02	10.76	4.79	1.1	2.83	2.35	2.5	0.64	12.92	0.3	3.53	20.72	0.27	3	20.5	26.43	14.94	17.99	0	0	0.02	0.1	0	0.39	0	0.58
ARHGAP42	0.63	2.04	2.18	2.04	9.67	4.08	0.44	1.49	1.19	15.12	1.11	1.5	4.23	3.94	2.31	4.59	5.16	2.53	1.69	15.36	21.91	1.12	1.59	1.19	8.85	8.18	9.04	10.9	5.59	0.96	6.97	10.19	4.46	0.7	3.42	1.89	2.29	8.3	9.8	7.83	0.81	0.4	0	0.23	0.24	0.25	0.11	0.09	0.16
ARHGAP44	0.32	23.57	0	11.09	5.86	18.16	2.21	7.47	7.36	2.15	3.92	5.71	12.91	19.37	29.71	14.13	11.35	1.49	1.94	14.85	18.18	11.11	14.54	17.59	15.76	19.05	5.72	6.64	5.17	5.59	11.31	0.56	10.24	0.48	24.83	0.25	15.32	8.68	9.18	13.13	7.62	0.92	0	0	0.1	0	0	0	0.86
ARHGAP45	0.8	0	1.47	0.47	1.24	0	0	12.27	9.98	1.01	0	0	4.91	4.06	5.12	5.74	3.33	9.07	8.02	0	0.14	0.75	5.23	4.78	7.69	15.08	3.08	7.13	0	0	0	27.35	13.3	3.02	0	3.14	1.07	6.18	3.72	0.98	1.96	133.21	66.41	103.48	95.13	144.71	139.61	73.49	146.98
ARHGDIA	379.92	108.88	206.35	207.34	266.25	271.5	168.86	131.54	126.33	49.97	25.91	48.71	78.99	85.91	101.19	33.34	21.6	186.98	215.73	83.39	138.19	50.71	59.02	67.7	110.09	159.64	179.28	209.89	315.56	134.86	70.96	195.44	368.47	130.84	112.4	158.84	193.71	273.22	306.81	348.73	122.65	281.33	386.42	218.04	369.84	267.55	359.62	428.9	491.28
ARHGDIB	101.32	60.82	0	0	21.33	12.33	19.69	1.48	11.56	46.43	67.67	94.24	14.03	16.71	31.77	0	0	14.3	15.48	0	15.61	0	11.74	8.48	161.49	191.12	74.9	93.98	63.43	9.01	6.96	185.85	71.39	69.82	196.31	39.34	40.57	66.15	46.41	66.46	13.42	245.42	1520.38	1088.86	1057.71	187.21	1097.16	1363.48	1102.33
ARHGDIG	1.16	0.2	0.47	2.37	10.87	2.37	0.67	0.77	1.2	1.5	0.93	0.62	2.14	2.11	1.99	5.23	4.85	1.92	1.65	1.66	1.47	2.11	2.39	2.31	3.71	8.58	1.12	1	1.48	3.48	0.4	0.81	1.05	1.17	0.16	0.43	3.15	9.23	7.36	0.62	0.26	0.34	0	0.27	0.22	0.23	0.06	0	0.03
ARHGEF1	69.32	34.22	6.99	27.85	14.55	73.03	142.19	47.31	39.07	18.32	10.1	13.79	43.07	40.98	26.13	24.98	17.97	22.12	24.56	27.73	33.46	22.07	22.55	24.53	11	15.19	19.32	21.62	25.03	16.05	25.95	27.35	17.02	13.03	19.84	5.52	29.19	21.93	28.11	64.45	130.21	84.67	94.35	124.88	115.11	65.77	193.99	108.19	178.98
ARHGEF2	232.56	60.63	92.56	30.18	63.26	103.79	63.93	131.21	123.99	97.54	51.03	48.72	67.54	59.99	36.8	40.2	41.19	62.7	73.55	164.81	219.73	80.74	79.25	84.61	94.06	105.13	53.79	52.52	82.83	234.18	208.9	36.18	113.05	79.2	43.49	53.54	27.62	63.39	67.58	88.56	49.91	207.61	42.41	45.36	57.3	150.72	55.56	58.03	68.38
ARHGEF3	39.01	9.43	33.63	32.5	71.85	6.61	21.12	77.67	65.33	106.69	42.79	46.66	48.09	39.35	29.65	30.06	29.96	14.1	15	30.75	48.63	44.53	44.54	46.38	34.7	34.91	33.92	33.34	60.27	51.32	7.5	35.22	11.35	9.47	5.9	24.53	18.72	79.89	74.63	17.77	36.88	8.9	25.05	51.48	38.79	3.65	19.47	18.83	18.11
ARHGEF4	19.01	4.79	1.9	5.27	2.27	6.44	6.75	5.37	4.68	5.8	2.11	2.66	3.44	2.35	1.4	15.52	14.21	0.64	0.71	8.19	8.93	0.26	0.51	0.39	6.27	6.05	2.76	2.52	3.19	4.31	3.73	1.21	6.26	4.44	3.12	1.08	3.52	1.63	2.22	3.44	0.33	0.15	0.01	0	0.16	0.13	0.09	0.19	0.24
ARHGEF5	69.51	289.51	50.59	91.35	117.58	250.74	345.02	83.06	77.74	75.51	51.6	71.63	121.81	123.34	128.33	158.17	144.87	93.08	119.71	50.64	68.71	108.77	112.75	138.94	124.3	161.32	82.03	85.12	59.15	91.62	114.05	41.04	145.6	18.3	116.4	47.91	57.71	98.06	102.01	125.72	156.56	0.96	0.72	2.33	7.9	0	1.52	2.9	3.46
ARHGEF6	0	0	0	0	0	0	0	2	1.79	1.19	0.72	1.48	1.48	0	0	0	1.97	0	0	0	0.66	0	0	0	2.91	1.12	0.6	2.15	1.45	0	2.15	0	0.02	0	0	0.26	0.08	0.11	0	1.41	0.26	19.63	40.13	64.49	52.17	25.3	50.2	43.71	60.52
ARHGEF7	21.48	24.06	12.29	12.55	15.79	13.55	13.64	45.53	39.24	10.25	11.92	15.9	17.94	18.55	15.75	27.52	25.37	5.4	5.61	43.92	52.21	50.07	49.06	54.49	19.54	16.14	11.36	9.4	14.86	21.95	24.63	13.3	17.78	7.4	13.46	12.08	10.88	17.6	19.74	11.64	14.28	35.11	10.45	14.57	12.44	41.94	14.99	13.32	16.84
ARHGEF9	11.52	6.19	8.88	9.38	3.93	7.24	7.03	7.86	7.62	5.75	9.28	7.93	5.9	5.65	4.34	13.19	13.61	2.42	2.71	12.09	14.64	3.91	3.92	4.12	11.49	9.72	8.28	7.12	8.78	8.85	8	6.5	7.62	4.56	3.74	6.98	7.81	2.84	3.18	6.12	3.11	0.76	3.33	3.98	3.75	0.33	2.96	3.29	3.74
ARHGEF10	5.87	9.12	7.83	5.9	11.51	35.39	8.91	47.73	37.81	8.93	5.02	5.36	15.38	15.39	12.54	46.13	45.02	4.89	6.18	37.56	46.34	5.98	5.15	7.44	12.53	14.01	8.9	8.95	20.32	9.03	19.88	20.12	32.19	2.39	6.19	11.5	5.76	15.29	17.17	28.26	10.89	2.08	0.64	0.82	1.55	1.16	1.03	0.77	1.37
ARHGEF10L	5.8	14.08	21.8	6.66	16.61	9.9	54.45	15.56	16.86	33.11	7.93	14	16.7	18.87	21.57	13.32	12.79	8.81	9.81	31.68	46.07	7.12	8.81	10.49	38.25	44.96	39.42	47.01	14.08	10.83	10.61	19.86	5	3.52	20.88	21.2	8.26	28.67	32.69	18.33	49.64	30.64	56.72	44.43	55.89	115.63	64.44	61.54	66.4
ARHGEF11	53.12	32.92	35.82	17.19	56.44	37.11	32.84	64.55	56.52	50.45	43.33	55.52	52.41	53.35	44.95	55.74	53.03	78.02	94.05	40.28	50.09	37.82	40.74	46.72	54.88	61.75	44.39	44.43	68.11	43.63	71.71	54.59	38.93	16.17	22.32	39.82	23.72	71.81	76.81	41.92	36.37	35.82	29.53	26.53	37.94	26.24	26.07	38.36	39.59
ARHGEF12	50.31	47.61	41.86	58.18	79.58	71.01	69.05	125.64	123.34	158.06	138.45	151.92	233.08	252.22	209.28	105.2	97.54	45.98	50.62	148.64	167	196.25	180.11	203.47	276.08	278.67	190.62	206.41	199.99	93.54	132.63	90.96	77.48	27.06	24.03	67.42	55.89	106.66	110.04	78.86	85.07	6.23	8.4	9.74	10.5	2.76	6.14	9.25	9.81
ARHGEF15	0.81	0	0.03	0	0.08	0.41	0.02	0.05	0.03	1.86	0.1	0	0.37	0.07	0.04	0.8	0.43	0	0.04	0.12	0.2	0.17	0.11	0.25	0	0	0.03	0	0.14	0.13	0	0.04	0.11	0.06	0	0	0.03	0.03	0.02	0.38	0.03	0.02	0.02	0.02	0	0	0	0	0
ARHGEF16	9.46	15.47	9.82	11.07	54.73	28.1	44.14	44.56	37.44	13.22	8.62	8.66	31.47	32.66	34.55	31.06	29.6	25.42	28.5	36.15	48.38	11.58	11.56	12.41	50.99	63.71	14.61	20.1	11.03	14.75	32.86	41.87	40.3	6.52	20.12	10.79	16.08	76.37	84.96	36.48	94.74	0.39	0.71	0.17	1.35	0.44	1.47	1.41	0.84
ARHGEF17	76.1	38.88	23.24	28.31	121.84	55.34	66.66	62.41	50.76	17.29	8.47	13.78	114.93	116.13	94.11	39.06	37.85	34.97	39.31	27.64	32.64	30.81	34.24	45.61	48.58	57.68	35.82	33.52	45.68	39.31	29.12	44.51	80.71	32.89	35.25	33.18	31.81	124.52	143.42	50.02	53.57	3.13	0.67	1.41	2.97	0.7	1.72	1.51	2.79
ARHGEF18	20.89	12.02	24.39	20.64	31.06	16.81	16.11	60.69	55.9	23.15	14.16	17.39	41.38	48.09	59.15	10.62	10.79	53.65	65.28	8.82	10.41	21.29	23.35	26.93	41.34	49.68	31.13	35.67	24.35	19.91	37.44	50.43	26.38	8.37	10.94	20.84	25.46	44.79	46.51	26.34	21.33	19.63	13.54	12.41	15.08	4.4	12.21	13.81	19.23
ARHGEF19	31.27	21.93	43.98	30.93	41.88	52.46	47.75	24.36	22.85	19.01	13.01	14.7	24.32	15.75	9.24	15.86	12.46	21.03	24.93	46.52	44.92	12.94	12.49	11.6	31.68	39.34	27.72	29.3	15.83	36.81	24.72	21.81	32.89	11.49	23.55	24.86	25	39.04	42.68	36.93	39.31	2.46	3.24	4.43	6.31	0	6.55	4.6	5.62
ARHGEF25	5.92	40.31	26.39	9.75	2.45	92.7	18.99	21.23	16.83	6.03	0.92	1.48	6.71	3.36	1.97	7.79	7.77	0.13	0.11	16.14	12.95	1.55	0.65	1.35	7.59	4.63	1.03	0.36	3.98	4.22	2.94	2.54	28.9	1.63	18.32	14.35	6.48	1.19	3.37	35.45	8.7	1.5	0	0.21	0.18	1.43	0.21	0.07	0
ARHGEF26	1.05	5.19	9.35	10.66	4.91	1.21	3.15	2	2.16	3.01	4.13	5.08	4.83	2.47	1.68	7.52	7.75	3.57	4.53	2.13	1.23	5.96	6.08	5.29	5.68	4.75	0.79	1.18	1.6	5.09	8.67	3.01	11.6	0.34	3.71	10.85	6.83	5.06	5.52	2.07	1.95	0	0.05	0	0.23	0	0	0.04	0.06
ARHGEF28	11.6	5.96	15.43	4.2	2.72	43.4	13.01	15.69	15.5	27.85	5.93	11.33	26.14	27.39	16.05	23.46	26.12	2.55	2.32	60.64	69.11	5	3.92	5.39	41.22	33.42	49.56	58.28	15.32	12.06	21.31	27.03	9.84	5.75	6.35	13.54	5.6	4.66	4.2	37.86	7.54	0	0	0.03	0.15	0	0.15	0	0.39
ARHGEF33	0.35	0.87	0.07	2.43	0.87	0.71	1	1.53	1.23	1.36	0.75	0.68	1.2	0.57	0.64	1.12	1.3	0.91	0.67	0.66	0.79	0.66	0.79	0.46	1.33	1.11	0.28	0.2	0.44	0.62	1.07	2.5	0.29	0.49	0.82	0.23	4.38	0.86	0.72	0.32	0.83	0.15	0.03	0.07	0	0.07	0.08	0.11	0.02
ARHGEF35	68.29	292.65	48.33	122.44	112.06	198.31	304.28	64.65	60.07	131	71.56	107.24	101.48	104.45	104.67	155.44	146.6	81.25	93.91	44.02	55.13	106.7	112.09	123.47	121.82	157.02	64.86	67.56	50.5	99.12	122.47	52.35	131.89	29.39	151.45	55.78	80.65	96.33	98.33	126.37	103.43	0.39	0.27	1.48	8.74	0	1.26	2.57	1.48
ARHGEF37	5.79	13.63	54.13	13.78	11.13	10.15	46.94	27.47	23.42	23.61	6.48	6.41	14.4	19.88	19.52	29.41	25	7.32	8.7	15.65	20.91	8.46	10.35	11.47	8.84	10.51	25.3	29.01	12.53	8.22	16.38	16.95	24.37	1.6	10.2	39.18	18.22	14.17	15.12	9.27	62.87	0.11	0.28	0.19	1.11	0	1.24	0.29	0.32
ARHGEF38	0.05	0.41	2.11	0.41	0.51	0.18	0.42	0	0.1	0.18	0.45	0.3	0.03	0	0.03	0.06	0	0.03	0.06	0.78	1.97	0.03	0.02	0.06	0.81	0.74	0.12	0.29	2.32	0	0	0.81	0.25	0.05	0.33	0.82	0.5	0.5	0.59	0.13	1.54	0.02	0	0.02	0.01	0.06	0	0.01	0
ARHGEF39	13.87	6.74	18.84	19.62	10.87	7.92	12.64	25.51	25.81	1.54	7.97	4.61	12.57	11.69	5.91	3.69	6	11.17	12.4	13.11	9.08	12.67	13.52	15.63	17.37	15.48	5.74	4.37	18.83	15.66	12.62	7.43	17.66	14.93	8.1	26.49	12.61	7.13	9.58	11.55	7.72	0.69	4.1	3.46	2.93	0.53	3.65	5.45	3.13
ARHGEF40	45.66	12.26	54.01	5.95	15.63	21.19	19.77	27.68	26.45	3.6	13.21	16.74	11.46	11.93	7	27.81	24.7	8.7	10.06	12.97	11.04	4.09	3.65	4.59	22.3	24.39	21.93	21.89	5.79	44.97	28.11	7.87	28.65	9.6	9.26	39.52	4.48	20.68	23.67	13.98	10.55	26.98	43.66	70.34	41.75	25.74	47.7	43.37	87.15
ARID1A	42.83	39.92	21.45	29.92	70.78	49.4	39.45	139.33	124.37	23.79	26.81	42.28	59.84	66.02	49.87	59.99	54.74	73.53	89.02	57.42	65.63	47.85	50.26	66.03	48.31	45.74	49.59	39.45	45.86	39.24	69	73.35	83.76	11.28	20.27	23.41	24.31	65.59	73.29	47	60.45	21.87	14.37	18.37	21.21	8.78	19.33	21.34	26.87
ARID1B	7.79	5.29	22.61	11.91	5.68	10.38	18.37	38.4	32.89	15.07	14.29	20.4	25.64	29.07	20.82	11.85	12.66	5.96	7.1	17.8	18.08	19.05	16.67	21.31	11.95	11.76	16.73	16.35	27.39	8.85	25.04	13.4	12.57	2.56	2.92	21.22	11.73	6.19	5.9	9.23	19.93	3.01	2.94	4.26	3.9	3.82	3.3	4.03	5.15
ARID2	20.09	22.48	15.84	12.54	12.26	30.91	9.4	60.12	55.86	34.14	37.74	40.77	48.64	50.88	36.92	35.05	36.92	21.86	23.14	59.35	60.82	43.04	40.46	44.66	68.3	54.58	22.6	22.32	55.81	84.32	71.68	17.13	17.82	6.03	8.9	25.15	9.22	13.64	13.45	21.88	8.58	6.79	3.4	5.51	5.44	17.2	3.6	5.2	4.5
ARID3A	22.1	0.54	2.99	2.53	16.87	5.85	0.04	17.58	16.13	14.83	15.28	8.03	12.47	9.88	8.07	4.79	4.35	19.71	22.38	10.89	7.56	13.67	14.54	15.45	13.35	14.2	2.08	2.72	18.53	9.17	0.28	16.29	4.87	21.06	0.87	3.17	2.99	47.58	54.76	8.67	3.79	51.3	8.04	10.56	10.68	36.58	10.72	9.6	12.11
ARID3B	5.57	4.64	7.08	5.97	7.57	19.9	9.3	20.89	19.54	7.85	6.55	8.51	6.43	5.06	4.59	4.18	2.73	4.01	4.11	6.97	6.67	4.55	5.78	5.36	9.46	7.87	2.76	3.47	19.2	4.23	3.72	2.02	7.7	1.42	4.46	2.12	5.1	5.84	6.77	10.87	5.73	67.66	7.98	13.09	17.86	44.97	10.76	9.43	20.7
ARID3C	67.09	0	0.25	0.2	0.25	0.91	1.1	0	0.31	0	0.81	0.39	0.44	0.22	0	0.6	0.27	0	0	1.15	0.16	0.11	0.17	0.18	0	0	0.35	0.1	1.35	1.07	0	0	0.5	0.63	0.05	0	0.51	0.09	0.27	0.28	0.35	0.05	0	0.06	0.05	0	0	0	0.06
ARID4A	13.77	12.33	5.45	8.03	10.76	17.91	17.75	19.04	16.22	41.71	31.63	43.68	28.29	33.89	30.19	16.66	19.51	3.04	2.91	18.97	16.91	27.78	23.73	24.37	25.69	16.35	8.15	9.72	27.68	20.78	25.72	13.52	14.56	6.48	7.21	6.87	5.11	13.91	12.73	14.8	10.29	21.12	7.5	11.49	12.94	19.84	9.27	8.93	9.26
ARID4B	37.28	60.07	27.6	37.11	28.97	47.51	33.21	63.2	54.24	222.5	130.19	151.26	74.61	83.66	66.23	56.05	62.29	21.46	20.75	41.59	41.15	77.89	69.36	69.21	70.49	54.07	29.11	35.66	104.99	66.51	44.75	50.62	42.08	22.17	30.36	35.58	29.83	40.88	39.45	47.11	30.23	38.5	9.17	16.94	15.14	50.28	9.26	9.96	11.49
ARID5A	7.55	17.17	21.68	10.66	17.92	35.64	12.57	20.76	21.29	6.96	3.7	8.17	5.6	4.03	4.9	3.08	0.82	12.6	12.52	12.74	16.86	5.13	5.7	5.76	5.2	7.55	7.78	10.74	4.82	3.21	12.67	9.64	4.06	3.62	12.61	8.1	10.04	24.43	20.71	16.56	15.16	342.19	41.65	72.8	91.58	580.58	118.71	59.05	100.16
ARID5B	16.63	24.73	23.85	64.38	57.08	30.59	24.68	32.84	36.79	90.19	100.81	131.26	46.26	55.43	53	222.33	222.65	33.43	42.48	53.42	53.76	76.78	79.18	90.24	110.76	90.37	85.16	90.07	97.33	65.4	202.03	27.3	38.49	18.41	14.83	41.26	57.06	66.42	63.87	22.08	9.4	44.9	6.88	7.29	8.93	21.3	8.73	7.08	18.33
ARIH1	10.25	11.64	15.29	15.82	10.29	17.49	16.58	22.32	19.8	43.28	46.5	49.37	17.25	19.58	16.08	16.82	16.24	11.18	10.82	28.44	30.83	20.03	18.02	18.17	48.07	42.23	14.3	13.42	30.94	17.61	24.78	9.71	10.89	7.36	7.62	18.3	15.11	12.22	11.72	15.3	6.38	16.49	5.71	7.55	6.4	14.7	5.43	5.99	5.4
ARIH2	52.42	19.75	33.01	68.37	56.48	64.54	42.84	95.08	86.79	97.16	105.68	100.26	58.77	51.03	46.26	103.67	103.26	31.11	32.87	65.33	63.04	92.02	91.71	99.44	36.53	38.02	61.09	59.47	69.5	82	30.68	54.65	73.36	55.22	21.18	43.63	69.16	55.77	61.25	82.16	49.74	52.59	32.45	37.61	28.28	46.68	29.81	28.23	25.72
ARIH2OS	3.81	2.38	3.02	3.74	5.87	4.88	3.6	3.2	2.95	4.08	4.52	5.12	5.93	2.48	2.66	6.55	4.71	3.61	3.52	5.11	6.27	5.3	5.32	3.68	5.48	4.34	4.87	4.03	3.47	6.33	0.82	3.81	5.81	3.88	2.04	1.7	5.21	6.76	5.75	3.92	2.93	1.43	2.58	2.38	2.53	2.24	2.53	2.37	2.99
ARL1	70.9	102.47	49.11	115.38	86.22	49.69	54.49	53.59	50.09	191.61	169.74	131.41	86.99	99.07	101.89	54	63.59	44.16	35.68	111.4	78.9	94.79	72.13	72.64	88.85	87.59	95.52	89.62	75.2	78.04	91.52	99.05	91.1	117.67	123.46	77	136.31	111.63	99.27	57.28	104.44	12.47	28.66	23.02	21.44	7.83	19.87	24.38	16.19
ARL2	210.54	127.98	179.13	126.33	401.54	125.48	252.84	171.43	179.04	83.59	141.93	104.18	110.44	81.77	76.38	113.79	102.57	77.82	62.49	124.36	119.35	232.69	251.77	231.17	155.36	241.02	144.08	136.35	127.78	103.92	141.06	110.42	336.62	353.39	286.13	168.98	104.07	362.94	332.11	139.53	194.46	30.33	177.44	96.87	118.83	31.51	180.13	179.98	139.17
ARL2-SNX15	62.11	35.46	65.67	42.82	126.18	43.36	77.14	76.14	79.3	37.66	40.52	38.03	38.55	27.53	32.66	35.14	31.68	34.18	28.23	30.42	32.55	63.21	68.3	60.66	71.03	89.79	61.67	57.67	44.8	36.69	41.69	35.35	90.3	75.49	64.35	56.83	42.03	117.84	111.26	54.89	53.03	15.21	40.38	26.1	32.53	11.32	41.39	49.51	42.04
ARL2BP	32.55	30.42	44.42	105.27	95.51	48.65	66.92	77.07	68.7	98.22	139.5	122.69	45.97	57.74	58.07	59.1	59.07	51.89	51.33	63.28	60.38	44.51	40.82	42.91	50.26	48.29	107.57	119.25	89.94	83.19	52.03	55.73	73.87	45.44	42.54	53.69	104.33	99.65	92.48	73.13	49.73	20.01	51.47	37.03	36.69	13.61	35.58	49.56	34.48
ARL3	14.27	18.11	56.02	23.94	23.02	18.5	10.01	23.37	20.54	19.3	11.56	11	30.69	31.5	30.86	25.05	21.08	29.31	20.74	16.04	15.48	11.2	11.32	9.63	5.27	5.3	9.33	7.42	11.68	14.61	22.19	27.24	27.77	27.67	29.33	60.34	32.33	22.65	22.18	23.73	9.44	9.97	7.61	7.54	7.7	7.17	6.35	9.49	7.84
ARL4A	4.65	16.57	12.58	11.75	24.07	26.09	22.03	7.68	9.88	26.1	30.03	45.64	9.75	11.51	7.98	21.78	18.86	2.48	2.5	19.55	11.33	24.9	15.03	12.16	13.55	8.76	8.05	5.41	4.9	17.09	23.42	14.46	41.48	9.54	16.24	12.08	13.64	18.4	16.39	21.71	9.74	39.64	10.88	21.13	17.06	21.66	17.52	19.57	9.97
ARL4C	121.26	305.57	48.11	63.9	25.95	381.48	55.89	32.58	39.21	268.05	166.87	121.69	139.14	149.95	107.73	117.57	110.25	272.61	266.38	97.03	75.12	168.69	141.47	138.38	210.09	149.06	125.27	136.33	453.06	104.13	142.2	90.19	54.03	62.77	239.48	18.33	63.29	42.29	37.31	621.33	44.49	303.25	237.61	313.37	300.05	159.39	248.17	201.05	306.73
ARL4D	71.91	63.54	22.02	38.7	13.24	135.44	77.18	30.75	25.57	19.15	5.27	9.68	45.62	40.12	30.28	95.03	78.41	13.22	10.73	36.47	23.1	33.93	45.11	50.16	21.74	17.18	60.17	60.95	30.47	93.79	25.11	51.07	64.91	58.84	34.95	7.41	31.65	18.5	17.77	93.95	129.19	11.9	2.72	4.05	6.7	6.46	7.33	4.58	4.32
ARL5A	15.88	46.28	7.09	20.56	15.75	25.37	17.22	47.39	33.69	111.56	57.37	56.37	30.81	37.72	21.86	34.27	51.76	19.1	14.41	59.5	31.69	50.11	26.86	27.03	28.25	24.61	13.68	12.1	16.57	24.11	74.96	17.9	14.11	25.36	49.57	12.09	19.94	16.89	15.23	25.13	13.34	5.71	21.16	29.25	16.14	13.86	31.18	17.15	15.81
ARL5B	20.19	160.51	13.63	33.98	28.47	153.42	50.65	45.48	33.2	121.3	47.67	71.33	10.08	15.46	16.29	34.05	50.34	5.39	3.86	70.58	34.61	59.01	30.26	25.99	59.51	41.22	7.27	9.08	21.56	24.36	81.86	22.87	35.37	12.82	28.19	14.94	14.64	23.2	20.44	26.13	13.6	26.44	3.3	10.67	23.15	57.93	15.71	15.47	8.56
ARL5C	0	0	0	0	0	0	0	0	0	0	0	0	0	0	0	0	0	0	0	0	0	0	0.22	0	0	0	0	0	0.24	0	0	0.31	0	0	0	0.14	0	0	0	0	0.23	0	0	0.16	0	0.37	0.43	0	0.16
ARL6	2.67	7.31	1.33	4.09	2.9	4.83	6.81	11.65	10.99	14.33	9.74	7.37	7.12	9.13	6.1	7.56	10.56	1.48	0.99	17.66	9.96	9.84	5.04	5.28	2.7	3.83	3.55	3.71	3.89	5.62	45.54	7.43	11.27	2.63	6.09	1.8	5.28	4.37	4.63	5.45	7.31	0.18	0.63	0.55	1.09	0.06	1.01	0.87	0.68
ARL6IP1	211.17	277.98	459.07	152.45	465.52	206.38	156.49	303.22	292.57	331.27	883.54	749.77	356.2	397.6	404.75	243.31	285.92	238.84	151.28	527.11	354.44	733.96	518.78	462.09	244.64	186.97	214.3	200.23	398.58	260.57	417.28	288.56	139.83	215.79	189.76	624.24	134.12	507.62	467.37	324.3	147	219.85	186.77	195.46	165.59	197.19	142.63	203.55	126.78
ARL6IP4	390.24	176.7	203.11	356.73	343.94	254.99	165.78	219.58	216.55	274.46	213.07	203.58	287.7	241.27	256.36	174.87	177.71	530.9	481.63	229	237.72	141.57	168.99	147.85	153.47	210.09	215.55	232.2	314.39	396.04	175.86	229.59	382.67	546	334.61	179.8	370.66	388.93	400.54	306.89	232.56	112.5	227.37	208.68	184.44	208.15	294.97	212.52	243.21
ARL6IP5	79.41	74.85	108.28	62.46	62.52	93.6	214.6	54.66	59.3	229.22	144.21	154.47	68.2	85.68	88.59	51.67	60.35	35.39	26.32	228.74	151.92	148.3	101.38	87.17	59.37	49.48	209.6	227.59	126.22	157.69	112.03	141.51	101.66	79.81	94.8	111.95	88.44	102.34	92	147.42	235.97	188.58	151.74	133.71	126.13	123.16	122.07	147.16	96.53
ARL6IP6	18.61	28.64	13.97	26.13	28.18	29.09	25.61	36.76	35.92	47.19	32	21.1	21.47	20.14	17.2	15.27	16.4	24.31	18.5	41.07	23.47	22.46	15.71	15.4	23.27	24.77	23.22	19.63	19.19	27.69	36.6	29.66	45.7	32.41	56.53	15.79	24.94	23.7	22.14	26.44	20.32	10.92	15.47	15.29	16.77	5.41	13.8	14.33	13.16
ARL8A	157.29	50.41	91.08	69.82	48.6	105.55	85.36	116.84	118.62	107.3	79.73	98.44	51.42	51.82	57.48	85.05	84.53	126.42	142.28	91.6	109.05	91.28	113.23	103.52	129.07	152.45	109.68	106.46	135.83	103.57	46.04	72.09	105.34	154.15	76.25	90.16	74.38	53.42	56.09	98.93	62.83	114.35	94.1	78.02	97.45	107.47	96.88	103.43	106.59
ARL8B	15.44	29.29	29.28	94.35	72.86	51	40.65	84.75	70.78	115.4	150.59	178.99	53.22	70.35	50.93	172.08	194.94	18.48	13.88	176.47	150.47	155.84	99.99	95.81	95.78	84.8	48.75	52.75	54.99	49.88	125.76	103.49	126.68	27.89	34.07	53.57	105.15	126.03	122.14	76.04	74.93	181.8	71.26	87.15	82.1	376.77	74.85	101.63	65.14
ARL9	0.16	0.84	0.58	0.51	0.15	0.64	0.19	0.16	0.47	0.62	0.08	0.13	0.37	0.33	0	0.48	0.48	0.36	0.61	0.48	0.44	0.05	0.17	0.27	0.05	0.22	0.4	0.25	0.13	0.29	0.21	1.24	0.17	0.21	0.89	0.22	0.51	0.18	0.26	0.41	0.04	0.09	0.06	0.02	0.06	0.05	0.03	0.08	0
ARL10	2.17	1.9	0.85	9.05	4.11	4.88	1.33	15.72	14.62	0.94	1.24	1.02	7.55	8.64	2.82	18.95	15.92	1.42	0.97	13.9	11.69	2.06	1.59	2.13	2.67	2.03	2.26	1.53	1.29	5.81	1.61	12.16	9.93	1.2	1.33	1.08	4.13	6.84	7.64	2.02	2.17	0.91	0.73	1.24	1.65	0.91	0.89	1.34	1.6
ARL11	0.43	0.69	2.18	0	0.02	0.57	0.81	0.48	0.51	1.13	0	0.05	0.34	0.33	0.1	0.63	0.55	2.03	1.99	0.41	0.52	0.13	0.03	0.12	0.75	0.43	0.28	1.11	0	0.6	0.22	0.01	0.92	1.8	1.86	1.95	0.07	0.19	0.74	1.37	0.34	5.66	19.04	17.93	16.28	2.01	17.56	25.26	17.63
ARL13A	0	0	0.21	0	0	0	0	0	0	0	0	0	0	0	0	0	0	0	0	0	0	0	0	0	0	0	0	0	0.11	0	0	0	0	0	0	0	0	0	0	0	0	0	0	0	0	0	0	0	0
ARL13B	11.84	38.11	2.02	11.74	25.57	32.83	13.29	50.05	46.42	87.76	34.28	29.36	62.47	62.78	49.13	25.18	28.32	6.85	3.82	28.45	20.32	26.74	23.47	18.95	27.87	22.22	11.54	13.67	32.54	33.83	111.48	45.84	62.71	17.29	30.02	3.09	8.53	22.1	19.92	28.83	10.75	4.04	3.53	3.97	3.76	2.39	3.73	4	3.29
ARL14	0.15	2.27	0.18	1.01	28.95	0.86	0.34	0	0.23	0	2.28	3.95	0.16	0.24	1.06	0.13	0.14	0	0	0	0.09	0.72	0.28	0.29	0.48	0.1	0.38	0.56	1.57	0.09	1.57	0.13	0.46	0.05	2.24	0.31	0.47	1.66	2.06	2.41	0.97	0.11	0	0.06	0.02	0	0	0	0
ARL14EP	18.71	10.53	15.07	17.47	9.46	11.94	10.91	15.93	14.45	40.43	24.87	19.71	13.06	13.36	7.98	7.89	9.63	5.78	4.05	18.83	12.08	13.14	8.27	7.25	20.37	17.3	11.46	11.42	17.15	17.49	17.94	9.45	15.96	15.32	8.39	17.69	16.75	12.83	12.5	11.6	7.58	6.37	7.81	7.48	6.33	4.77	6.01	6.95	4.44
ARL14EPL	0	0.36	0	0.08	2.05	0.58	0.06	0.23	0.07	0.11	4.63	3.53	0.76	0	0.27	0.09	0.49	0.21	0	0.41	0.17	0.63	0.06	0.26	0	0	0	0.21	0.19	0.11	1.66	0.13	2.46	0.03	0.86	0	0	1.45	1.04	3.26	0.59	0.16	0	0	0	0	0	0	0
ARL15	1.69	5.62	0.35	2.27	6.62	10.27	2.14	2.99	2.75	4.57	2.56	4.88	4.5	7.58	4.19	3.34	4.19	1.16	0.65	16.29	11.78	4.66	3.03	3.37	3.33	3.28	4.42	2.38	1.79	0.57	3.99	3.83	1.5	0.92	3.37	0.57	2.18	6.54	6.7	4.88	3.35	3.95	6.36	10.17	7.46	4.41	6.63	6.05	5.74
ARL16	144.57	25.67	107.86	123.21	74.51	138.1	81.58	66.26	68.82	62.15	30.89	33.85	57.43	43.73	40.69	30.2	25.17	95.18	99.55	52.87	77.73	44.77	48.58	45.41	78.08	83.45	51.91	48.52	109.65	31.35	32.23	67.85	172.3	74.96	24.11	103.76	105.9	79.1	86.85	147.36	63.39	18.5	33.65	32.9	31.29	16.16	40.86	31.72	31.84
ARL17A	16.22	23.04	11.16	36.77	26.9	34.82	67.56	86.02	67.39	5.4	10.48	6.56	54.68	62.05	31.08	37.97	37.3	5.68	6.64	11.58	13.61	40.68	35.16	40.79	30.48	25.12	32.64	27.74	56.32	24.07	24.16	15.11	26.22	12.91	16.35	14.09	20.02	22.98	28.41	20.61	46.58	11.35	6.25	11.06	14.2	5.86	17.06	7.8	11.46
ARL17B	12.41	17.21	10.69	25.59	18.91	21.93	43.34	71.32	61.21	5.2	10.69	7.49	48.91	48.86	27.05	34.96	35.04	4.48	4.62	9.05	10.15	31.67	30.8	34.04	29.34	24.16	30.1	27.3	45.83	20.73	20.97	12.13	23.39	13.05	16.49	12.3	15.81	17.62	17.79	15.26	35.99	10.85	6.53	11	11.69	5.12	16.97	6.39	10.74
ARLNC1	0.06	0.01	0.16	0.02	0.11	0	0.2	0.17	0.26	0.49	0.07	0.08	0.12	0.14	0.13	0.08	0.11	0.54	0.2	0.1	0.18	0.07	0.07	0.19	0	0.04	0.04	0.11	0.34	0.02	0.09	0.06	0.4	0.07	0.05	0.16	0.03	0.04	0.06	0.06	0.15	0.03	0.01	0	0.02	0.06	0.03	0.01	0.02
ARMC1	52.5	20.3	13.03	31.33	24.74	21.74	29.63	35.55	31.46	85.11	188.15	160.9	45.45	57.26	36.66	115.18	140.43	33.47	28.71	75.63	46.08	116.81	72.4	66.41	93.74	80.37	26.63	28.95	34.52	55.45	74.42	46.35	48.48	92.56	23.95	22.1	36.3	33.75	31.82	27.24	31.24	3.4	10.88	12.37	9.26	1.9	9.2	11.59	7.38
ARMC2	3.22	13	3.88	1.33	5.12	8.62	7.19	17.06	14.26	9.07	7.09	5.58	7.89	7.23	3.81	3.84	3.84	0.52	0.34	8.85	6.56	5.83	6.59	6.08	18.12	12.32	1.72	0.82	4.32	6.26	11.21	4.52	5.36	4.2	8.77	4.04	1.44	3.89	4.15	4.62	4.55	1.9	2.85	3.53	2.86	2.72	2.86	3.5	3.61
ARMC3	1.99	2.52	4.48	1.76	0.92	3.17	12.92	12.95	7.37	21.53	15.06	8.96	1.61	0.82	0.08	2.06	1.58	3.68	2.37	8.76	6.01	2.13	1.86	1.45	7.68	4.98	1.43	0.53	1.57	4.62	4.56	2.6	3.31	1.06	1.44	3.23	0.76	0.73	0.94	0.82	2.45	0.01	0.01	0.02	0	0	0	0.01	0
ARMC4	0.81	0.63	0.38	1.55	0.03	1.02	4.35	2.23	1.51	0.25	0.05	0.42	0.86	1.14	0.16	1.84	1.41	0.18	0.08	2.18	2.37	0.28	0.08	0.23	2.21	2.11	0.55	0.43	2.02	0.53	5.75	0.16	0.24	0.46	0.65	0.27	0.83	0.12	0.11	0.18	0.52	0	0.02	0	0.2	0	0.26	0.13	0.05
ARMC5	7.04	6.3	5.71	5.82	11.93	8.56	3.9	6.95	7.26	6.32	2.91	3.7	7.46	5.76	7.88	4.22	3.63	8.28	8.29	7.98	10.02	3.06	4.05	4.5	2.95	3.96	7.4	10.55	10.04	4.65	6.48	6.9	14.96	4.39	8.77	4.3	9.15	12.34	16.25	8.92	5.6	3.08	4.67	4.25	7.18	1.73	12.01	5.66	8.16
ARMC6	43.21	31.06	22.82	31.67	38.37	37.48	47.43	21.93	23.13	7.51	9.23	6.75	43.35	37.33	37.3	77.42	78.59	47.02	50.76	65.52	76.27	27.66	30.29	32.91	40.13	51.31	22	28.9	41.16	37.8	28.95	35.82	50.66	31.04	43.1	25.06	36.8	33.68	33.51	51.77	61.27	1.68	19.38	11.81	14.53	2.39	14.8	18.15	14.07
ARMC7	15.53	13.64	13.74	15.53	27.39	23.14	10.2	12.66	11.87	8.32	6.68	5.76	21.08	19.4	21.71	18.38	16.81	15.73	16.74	18.68	24.56	8.15	10.14	12.25	8.7	9.65	16.55	17.84	31.85	8.2	11.32	14.3	19.96	8.27	10.44	11.55	12.2	22.99	23.52	29.41	15.17	8.87	10.34	7.89	9.42	1.47	11.13	10.83	9.91
ARMC8	19.66	27.98	23.25	39.08	34.89	24.86	57.01	50.12	44.13	23.32	45.71	40.87	62.03	66.16	50.65	46.86	49.91	5.84	6.84	33.37	27.12	44.19	37.91	37.66	33.24	25.83	15.96	16.18	27.75	32.02	49.69	24.94	36.33	12.15	16.27	25.5	21.32	31.41	30.33	23.81	43.75	14.93	15.21	18.43	15.68	11.7	15.03	13.93	10.86
ARMC9	11.99	8.84	16.41	8.57	9.93	9.68	10.01	5.55	5.39	7.37	7.21	6.19	10.52	9.89	6.97	17.29	16.81	13.28	12.37	13.76	13.8	5.25	5.55	5.53	12.2	9.48	7.47	6.22	19.43	7.21	13.34	7.15	9.35	4.89	6.41	18.15	8.25	9.1	9.31	9.65	6.8	14.57	3.54	3.39	2.73	30.95	1.68	5.39	4.78
ARMC10	72.02	112.21	159.32	74.99	37.79	53.87	91.19	54.13	50.88	41.03	92.13	82.29	67.6	75.06	53.75	122.48	125.94	72.44	54.49	74.95	53.6	75.94	56.25	56.21	60.48	62.56	63.87	55.74	72.14	119.02	62.38	41.17	57.26	122.63	149.07	216.38	82.16	35.75	35.31	50.09	37.68	5.98	24.53	21.55	19.09	5.97	17.92	24.22	14.04
ARMC12	1.47	4.07	4.98	3.73	2	2.47	8.83	1.12	1.03	1.09	0.31	0.26	0.88	0.44	0.24	0.35	1.97	1.87	1.85	0.35	0.71	0	0.25	0.16	0.27	1.05	2.3	1.51	2.87	1.2	1.86	0.42	6.36	1.14	2.05	5.67	1.69	1.26	2.29	1.86	0.89	0.98	1.07	1.03	2.87	0.51	2.98	1.6	0.86
ARMCX1	8.55	55.52	21.68	22.73	8.74	8.34	20.76	29.8	22.66	6.15	12.13	19.99	8.91	7.01	7.17	30.6	24.51	1.21	0.82	34.23	31.59	5.14	3.54	4.34	19.64	18.33	3.13	3.58	3.91	5.22	30.72	20	38.27	11.1	53.11	14.27	23.44	11.01	11.91	6.95	7.7	14.34	27.63	26.57	17.9	30.13	22.51	24.88	17.19
ARMCX2	143.65	137.56	120.36	185.11	55.07	55.51	59.82	86.88	71.93	67.61	124.59	123.29	71.62	84.58	59.33	181.14	183.3	106.68	106.53	70.43	57.29	56.01	53.09	54.91	51.37	43.73	78.88	82.87	82.79	253.74	214.52	212.15	150.44	99.68	106.93	108.06	217.56	101.13	95.49	63.86	74.13	42.6	13.49	24.12	18.13	5.27	17.24	10.49	12
ARMCX3	45.21	45.58	76.41	90.67	73.66	30.61	35.8	34.83	28.55	51.33	45.73	42.44	28.32	36.07	34.19	64.79	60.8	17.64	17.09	63.45	59.46	35.06	24.76	27.94	44.33	39.92	33.27	40.11	34.61	39.71	82.77	143.26	100.99	74.47	45.4	75.15	99.17	137.05	126.42	34.86	38.45	55.85	19.89	33.13	31.25	83.91	23.23	29.2	22.85
ARMCX4	2.07	3.82	4.5	3.77	4.06	2.86	2.6	9.96	9.73	1.26	0.75	0.88	1.36	1.28	0.76	5.35	4.55	0.34	0.57	2.76	3.07	0.63	0.95	0.93	2.12	1.45	1.36	0.97	2.57	1.43	4.59	6.15	9.89	0.52	1.6	2.88	2.38	3.8	4.29	2.05	1.52	0.75	0.94	1.52	1.14	0.95	0.92	0.96	1.02
ARMCX5	23.44	11.41	10.43	15	6.56	8.81	7.74	8.07	7.3	15.64	22.5	24.35	9.29	11.06	8.64	35.16	33.41	5.28	3.98	15.91	15.32	8.02	7.06	8.17	12.35	12.69	15.09	13.4	16.49	15.31	14.85	13.07	19.58	13.86	8.24	10.06	12.34	8.99	8.96	6.76	5.22	1.69	4.09	3.84	3.37	0.4	3.01	4.29	2.64
ARMCX5-GPRASP2	5.07	5.04	3.07	4.22	5.45	3.73	2.98	4.22	3.28	2.93	2.14	3.49	4.02	4.43	2.51	22.25	20.22	0.71	1.19	9.08	9.07	3.9	2.9	3.16	6.67	6.47	2.75	3.35	2.72	4.81	9.81	5.6	16.47	3.51	3.59	2.66	4.58	8.24	8.81	2.66	2.68	0.16	0.28	0.47	0.19	0.16	0.39	0.41	0.3
ARMCX6	94.64	78.73	111.32	133.53	78.43	50.97	69.43	53.15	56.06	44.01	75.25	69.23	46.62	50.54	54.2	102.05	104.06	48.99	47.37	51.83	57.56	45.42	46.53	44.22	72.32	66.01	67.21	68.14	53.44	82.34	70.22	157.68	188.46	114.09	92.49	78.6	165.11	97.3	95.47	58.63	59.49	49.04	62.24	82.65	54.31	23.32	67.68	59.36	45.02
ARMH1	1.27	1.4	6.02	1.43	2.11	7.18	7.42	17.1	14.53	1.31	2.06	2	2.11	1.45	0	2.74	2.02	1.73	1.64	0.9	0.36	1.86	2.36	1.76	6.65	5.31	4.16	2.82	2.48	2.33	11.66	2.26	2.35	0.85	1.16	4.84	1.69	2.32	3.35	3.09	6.39	1.31	4.43	4.67	7.64	3.99	5.55	4.05	7.42
ARMH2	0.02	0	0	0	0	0	0	0	0	0	0	0	0	0	0.19	0	0	0	0	0.25	0.23	0	0	0.11	0	0	0	0	0.05	0.5	0.3	0	0	0	0	0.04	0	0	0	0	0	0	0	0	0	0	0.05	0	0
ARMH3	33.89	25.12	35.19	26.58	28.88	24.84	20.99	41.44	35.87	17.99	26.75	27.97	31.97	31.91	28.92	44.13	42.56	32.13	26.73	25.07	35.15	37.38	35.82	38.8	16.47	13.73	11.64	11.6	16.27	27.04	32.17	20.8	20.95	22.27	17.41	38.06	25.28	30.36	32.32	24.46	17.2	26.41	37.54	38.47	32.61	17.64	29.96	37.77	38.42
ARMH4	0.62	0.6	0.33	0.96	7.1	0.32	0.3	1.03	1.93	1.35	3.21	3.01	2.48	2.32	2.52	4.03	3.58	0.5	0.33	13.17	15.9	0.66	0.62	0.86	2.5	2.18	1.37	1.35	0.58	5.41	0.72	3.47	0.8	0.36	0.65	0.34	1.05	6.38	6.29	0.23	0.11	0.23	0.01	0.12	0.16	0.01	0.19	0.08	0.21
ARMS2	0	0	0	0	0.14	1.12	0	0	0	0	0	0	0	0.38	0.21	0.21	0.23	0	0.21	0	0.14	0	0.29	0	0	0	0.3	0	0	0	0	0	0	0	0.09	0	0	0	0	0	0	0	0	0	0	0	0	0	0
ARMT1	16.01	11.83	104.68	37.09	14.33	13.2	26.99	34.6	30.56	92.37	86.42	64.27	59.66	66.02	45.72	17.33	19.54	4.93	3.3	40.56	25.55	79.45	43.64	38.06	15.12	11.57	18.31	19.91	33.8	19.63	51.5	43.78	40.98	28.03	10.01	129.55	44.19	18.39	17.15	20.98	31.6	28.9	32.74	20.97	17.86	35.36	29.63	36.73	15.83
ARNT	36.66	77.09	29.26	35.15	40.43	43.87	35.22	89.1	75.63	76.71	37.64	38.34	43.99	44.97	38.24	64.9	65.02	53.84	61.45	88.38	121.81	63.8	62.55	67.27	62.4	59.22	39.64	34.16	35.15	48.37	96.39	86.63	37.53	20.79	54.73	42.07	33.26	51.32	55.77	43.39	40.48	91.2	25.88	30.62	26.71	75.02	16.81	26.45	27.76
ARNT2	1.27	3.73	15.46	16.5	5.44	19.13	2.89	12.3	11.99	3.64	3.44	3.43	27.05	25.03	10.82	6.47	5.94	4.17	5.97	37.89	48.12	1.2	1.31	1.85	12.45	14.91	16.84	12.6	16.54	5.92	3.21	3.24	0.68	1.15	4.65	11.5	18.29	4.96	6.58	16.19	0.29	2.17	0.09	0	0.34	0	0	0.6	0.15
ARNTL	9	9.15	5.94	9.32	5.53	6.57	11.03	18.48	19.13	24.2	12.93	12.68	13.06	14.52	16.87	19.83	18.91	2.35	3.72	14.84	17.89	18.58	17.8	17.43	11.51	5.65	18.85	18.24	8.09	9.28	11.25	8.61	17.88	11.46	9.16	9.25	10.83	9.99	7.66	12.69	19.35	31.4	10.92	17.18	15.48	25.28	11.37	11.22	10.95
ARNTL2	1.51	11.95	9.75	6.69	1.26	5.94	4.04	16.45	15.74	8.39	15.03	24.82	5.84	7.11	7.51	15.07	15.95	3.53	2.62	15.1	13.42	3.29	3.23	3.4	8.66	9.3	13.76	19.66	62.49	21.97	8.8	7.36	8.26	2.76	13.2	21.82	7.95	4.07	3.2	10.99	7.47	12.56	3.67	1.32	4.37	7.95	0.91	4.58	1.34
ARPC1A	171.47	411.78	639.46	248.5	118.32	153.93	421.67	258.84	261.88	189.24	416.27	337.31	375.07	391.24	450.03	736.49	730.07	483.87	567.11	176.51	187.89	305.2	331.25	337.27	296.52	305.44	270.93	275.78	306.45	417.27	288.42	239.19	310.01	279.34	547.62	797.04	313.14	144.71	131.64	270.55	290.29	118.87	65.45	49.28	52.79	50.38	58.28	70.63	48.66
ARPC1B	129.63	260.38	918.09	140.54	53.42	106.38	276.19	538.99	508.22	108.2	216.36	240.1	460.16	478.28	612.57	947.91	868.41	966.93	1038.86	257.89	287.35	508.68	675.74	688.04	228.83	313.74	382	496.01	394.6	504.51	392.03	339.26	264.36	156.52	516.42	987.57	282.12	74.79	70.48	269.96	511.8	258.05	567.51	407.36	499.76	181.43	482.39	543.5	517.66
ARPC2	307.49	273.31	495.15	381.36	264.31	355.58	690.42	508.52	553.74	568.1	497.33	457.86	267.85	283.05	293.63	448.76	465.58	480.18	390.26	413.2	459.5	541.46	511.86	486.98	386.91	379.37	407.73	422.75	1019.58	369.39	309.24	805.06	492.16	644.47	433.47	697.86	563.5	356.83	330.66	638.58	794.94	897.28	863.84	754.41	777.47	919.1	599.43	934.14	684.98
ARPC3	575.99	507.23	301.6	866.38	884.66	327.44	568.56	773.33	841.93	2062.07	1489.05	1318.5	690.07	729.71	804.58	444.47	464.87	582.84	434.83	584.81	567.26	900.26	934.44	834.7	812.32	826.5	558.48	530.3	665.7	727.72	381.48	984.21	965.68	1359.55	990.32	455.58	1020.16	1057.34	902.73	569.72	843.43	854.61	1569.85	1452.25	1177.26	834.91	1191.29	1374.1	1039.7
ARPC4	143.7	95.99	103.54	164.83	126.63	111.56	108.89	161.17	172.76	93.77	183.89	174.43	141	124.39	139.83	271.88	241.66	177.82	160.33	154.29	194.79	162.64	188.65	164.89	159.72	169.06	185.47	189.54	229.51	106	157.11	229.7	234.2	221.82	160.38	106.82	219.03	123.93	121.21	173	178.47	116.95	286.54	218.04	217.74	83.7	221.67	288.63	216.8
ARPC4-TTLL3	109.36	75.56	62.71	126.37	82.34	145.31	112.36	138.6	125.29	90.52	151.22	148	90.31	82.55	80.16	159.67	137.63	93.43	87.23	79.96	115.8	92.16	105.79	99.96	102.64	110.88	125.58	125.09	155.47	63.96	109.18	163.4	159.99	120.36	95.18	66.79	153.82	84.58	89.27	144.67	122.19	109.66	164.37	166.78	160.39	90.64	162.21	168.66	165.08
ARPC5	58.07	69.46	59.46	59.8	83.98	68.12	48	97.49	92.83	251.48	150.47	139.85	35.53	49.56	36.66	78.89	88.65	84.38	58.7	73.79	60.27	139.53	109.16	105.06	56.68	68.06	59.48	56.07	63.15	109.8	94.83	107.68	127.28	96.37	102.99	102.84	75.4	98.29	85.35	100.28	58.37	58.45	80.1	68.85	74.7	23.81	58.86	82.24	54.45
ARPC5L	47.6	28.22	146.03	54.4	121.56	92.59	58.33	36.57	41.24	67.81	47.42	53.7	24.59	21.39	22.82	66.66	65.3	91.35	86.66	31.87	42.64	52.97	66	61.37	62.28	63.93	55.61	56.97	42.43	78.8	63.7	68.72	103.89	75.71	44.28	173.1	54.95	103.02	111.76	117.99	96.77	36.13	27.78	26.2	23.79	24.36	32.31	27.48	25.48
ARPIN	10.02	5.07	28.81	23	20.39	34.16	16.35	16.02	15.09	7.99	10.76	11.6	14.96	15.94	11.82	9.78	11.99	5.27	6.24	13.88	16.33	6.31	6.5	7.15	51.26	51.72	17.93	19.01	39.32	7.19	6.18	11.38	16.74	6.03	4.98	48.46	24.01	15.21	16.88	32.82	3.85	1.94	17.14	17.78	12.38	2.34	11.79	10.88	17.78
ARPIN-AP3S2	42.24	39.75	137.64	91.43	51.23	127.42	63.34	101.44	92.19	77.82	68.25	59.77	81.05	80.57	86.09	51.61	47.93	55.7	58.05	58.91	80.65	46.95	49.92	46.42	173.27	176.39	147.52	143.92	155.67	37.93	28.44	44.2	50.4	61.8	46.05	202.46	109.16	53.78	52.76	159.4	33.41	44.29	70.51	67.94	62.52	40.48	38.54	67.4	63.29
ARPP19	27.98	41.42	28.62	67.24	18.07	79.44	53.93	45.74	39.65	86.14	132.62	134.59	55.63	75.42	58.26	44.35	50.1	19.13	14.78	93.83	56.42	95.65	58.96	56.86	167.14	135.54	60.79	56.9	66.21	37.68	76.07	50.36	64.57	40.54	45.02	41.05	63.69	19.74	17.71	93.84	21.63	33.53	29.52	26.75	25.97	56.27	27.76	28.29	20.38
ARPP21	0.01	0	0	0	0	0.05	0	0.06	0.04	0.05	0	0	0.16	0	0	0.06	0	0	0.04	0.07	0.07	0	0	0	0.19	0.31	0.05	0.04	0.03	0.03	0.04	0.22	0	0.01	0	0	0.06	0.02	0.01	0.05	0	0	0.01	0	0	0	0	0	0
ARR3	0.06	0	0	0	0	0	0	0	0	0	0.15	0	0.14	0	0	0.11	0	0	0	0	0	0	0	0	0	0	0	0	0	0	0	0.06	0	0.05	0	0	0	0	0	0	0	0	0	0	0	0	0	0.22	0
ARRB1	2.36	2.42	3.07	5.02	23.97	2.52	6.25	8.72	12.92	7.93	3.85	5.82	21.84	25.44	23.93	13.95	11.28	2.24	3.02	5.91	9	2.45	4.17	5.94	16.15	15.92	9.13	10.95	6.84	4.59	3.52	6.83	8.19	2.61	3.15	7.59	10.1	28.82	31	5.32	12.91	18.56	20.16	14.23	14.32	14.89	12.09	21.62	19.79
ARRB2	30.62	14.07	33.62	34.46	26.71	28.13	16.08	41.57	46.58	13.28	4.98	5.44	26.36	25.82	19.04	29.73	29.8	44.3	55.54	12.03	11.34	9.47	11.79	13.05	22.67	16.98	19.83	21.65	13.59	35.66	31.52	38.79	33.11	17.57	19.12	31.51	29.31	32.08	42.86	30.18	17.06	952.16	424.29	461.66	375.41	714.34	453.8	376.43	553.56
ARRDC1	182.15	53.21	291.04	103.48	213.36	125.49	222.88	146.12	137.93	98.04	53.49	50.06	68.73	75.33	71.38	74.29	57.58	129.98	127.52	92.79	146.78	103.43	107.66	110.68	133.6	156.27	48.05	61.78	101.69	99.62	102.39	176.74	113.5	118.6	60.17	223.97	83.51	182.71	205.45	165.33	203.83	58.14	67.78	95.5	95.21	50.87	128.13	64.28	110.25
ARRDC2	53.09	197.67	17	74.72	125.01	90.63	418.23	16.7	16	32.88	18.98	26.33	24.53	17.53	21.25	70.12	54.96	17.76	19.26	15.96	15.28	23.47	23.05	20.64	23.21	28.07	86.77	104.51	23.4	14.28	14.26	35.6	26.34	36.59	89.55	12.73	34.45	48.08	53.7	65.6	53.34	301.21	172.59	293.69	156.58	317.51	158.87	105.28	184.8
ARRDC3	43.92	55.04	33.59	23.24	33.73	74.2	63.51	66.44	60.27	160.99	204.63	216.75	182.09	178.96	96.18	253.2	250.81	15.89	11.99	542.59	312.19	254.47	158.13	143.54	30.62	17.01	127.63	135.93	73.99	62.63	218.92	122.6	23.63	32.52	37.92	22.62	35.86	96.95	79.78	86.44	166.16	272.46	118.54	152.42	151.22	60.98	110.55	124.78	122.84
ARRDC4	0	7.75	0	6.38	20.31	18.26	16.92	3.31	4.04	11.08	1.55	5.05	20.22	27.33	24.36	12.74	14.98	2	1.63	18.53	28.35	1.91	1	1.95	9.96	8.07	17.33	18.77	14.72	3.62	5.82	0	1.72	0.57	6.03	0.99	4.1	20.74	20.07	13.66	34.18	79.21	15.03	10.11	12.14	43.68	10.14	11.47	20.78
ARRDC5	0	0	0.14	0.05	0	0	0.12	0	0.08	0.02	0.34	0.28	0.41	0	0	0.12	0.76	0.3	0	0.05	0	0.28	0.08	0.42	0	0	0.44	0.35	0	0	0.4	0	0.02	0	0	0.31	0.51	0.09	0	0.02	0.97	1.68	2.4	3.95	3.59	1.75	4.98	2.3	3.41
ARSA	28.88	50.76	17.06	16.35	16.12	23.92	50.76	16	15.55	0.87	2.64	1.53	29.02	30.97	25.98	19.5	19.16	5.66	5.74	12.92	14.86	21.05	24.48	25.76	30.77	43.1	19.58	25.37	11.55	7.14	6.37	45.61	17.27	24.56	64.94	17.19	26.87	22.42	22.92	24.87	52.09	49.08	44.75	71.12	74.81	52.52	91.08	47.92	88.2
ARSB	0.51	1.45	3.22	0.8	1.74	1.61	0.69	0.76	1.26	2.18	2.42	2.39	3.58	3.86	3.72	5.89	5.91	3.6	4.23	15.44	14.12	0.16	0.92	1.22	2.16	1.54	7.72	8.51	3.04	2.56	4.58	2.43	1.93	1.25	1.2	7.78	0.91	2.54	2.01	3.36	1.63	5.99	18.87	15.72	14.33	7	11.64	20.1	13.78
ARSD	13.48	34.97	56.77	25.11	92.77	9.42	17.16	25.3	24.46	15.99	28.47	29.23	27.78	31.54	28.57	17.62	13.99	12.83	15.32	40.02	56.66	7.41	8.82	9.22	64.85	60.84	111.94	99.73	148.61	38.45	10.36	19.09	13.76	5.16	21.96	49.83	24.74	94.15	90.81	9.4	13.42	6.34	25.24	22.75	19.92	3.23	21.49	23.54	21.83
ARSE	0.13	0.05	0.17	0	0.34	0.05	0	0.08	0	0.32	0.08	0.07	0.08	0	0.13	0.13	0	0	0	0.1	0.25	0	0	0.05	0.11	0.37	0.18	0.05	0.23	0.08	0	0.09	0.69	0.08	0	0.14	0	0.19	0.49	0	0.09	0.13	0.06	0	0.11	0	0.16	0.21	0.06
ARSF	0.04	0	0.97	0	0	0	0.05	0.1	0.07	0	0	0	0	0	0	0.23	0.09	0	0	0	0.31	0	0.16	0	0.14	0.06	0.23	0.13	0.06	0.05	0	0.04	0	0.03	0.07	0	0.11	0.11	0.04	0	0.06	0	0.04	0.07	0	0.09	0	0	0
ARSG	3.16	17.69	7.81	11.47	10.81	6.82	5.12	16.55	14.15	4.5	3.8	5.35	9.87	8.96	8.11	17.52	17.28	6.48	6.77	5.55	6.19	1.89	1.7	2.08	3.92	3.64	6.01	5.38	19.93	4.45	11.55	7.05	2.64	3.89	11.58	8.94	8.15	5.27	5.12	4.67	5.7	6.55	4.96	6.58	5.78	2.84	4.19	6.18	7.58
ARSH	0.46	0.33	6.43	0.85	1.46	0.2	0.3	0	0.08	0.94	0.49	0.49	0.11	0	0	0	0.1	1.39	0.64	0.43	0.9	0	0.06	0	0.74	0.87	1.34	1.24	3.05	0.8	0	1.13	0.06	0.77	0.75	2.78	1.36	1.75	2.34	0.69	0.07	0	0	0	0.01	0	0	0	0
ARSI	0	0.54	0.74	1.35	3.89	3.25	0.74	1.18	3.71	0.75	0	2.77	1.93	1.73	3.03	3.43	2.06	0.31	0.1	2.08	1.22	0.41	0.18	0.53	1.71	1.35	0.8	0.84	1.64	0.21	0.89	1.02	3.22	0.38	1.69	1.41	1.23	0.07	2.02	1.04	0.19	5.76	0.08	0	0.53	3.59	0.27	0.34	0.09
ARSJ	0.49	2.96	8.19	3.38	9.25	2.13	1.71	5.33	5.89	2.24	0.89	1.23	10.5	9.68	7.11	1.18	0.91	0.39	0.34	11.72	18.26	0.8	1.07	1.06	11.84	4.85	12.05	10.43	5.03	1.68	5.68	4.93	4.25	0.98	1	5.44	3.16	10.14	8.96	1.55	5.08	0.86	0	0.05	0.07	0.53	0	0.02	0.01
ARSK	5.43	3.58	2.38	1.78	1.36	14.63	3.85	4.41	3.08	3.49	9.2	7.05	6.2	8.44	5.36	5.07	6	2.26	1.32	20.35	15.75	5.02	3.35	3.73	3.38	2.44	6.25	5.66	1.92	5.66	7.89	9.49	2.13	4.52	2.44	1.91	1.33	2.28	2.06	11.79	3.79	2.03	1.3	1.21	1.42	1.18	1.45	1.46	1.23
ART1	0	0	0.18	0	0	0.14	0	0	0	0	0	0	0	0	0	0	0	0.92	1.71	0	0	0	0	0	1.89	3.64	0.19	0	0	0.09	0	0	0	0	0	0.18	0	0	0	0	0	0	0	0	0	0	0	0	0
ART3	0.14	0.15	0	0.57	0.06	0.18	0.6	0	0.07	0.22	0.11	0.27	0	0	0	0.08	0	0.1	0	0.13	0.05	0	0	0.06	0	0.12	0	0	0.12	0	0.28	0.08	0	0.07	0.15	0	0.36	0.12	0.23	0.06	0	0	0.04	0	0.33	0	0	0.12	0.04
ART4	0.05	0.57	0	0.08	0.04	0.03	0.17	0.04	0.03	0	0.04	0.07	0.08	0.06	0	0.1	0.03	0.31	0.23	0	0.02	0	0	0	0.18	0.21	0.09	0	0.12	0	0.06	0	0.02	0	0.19	0.01	0.12	0	0	0.07	0	0.01	0.02	0	0.03	0.04	0.02	0	0
ART5	0.5	2.1	3.28	2.58	2.03	2.39	0.39	4.39	2.33	0	0.13	0	0.61	0.55	0.41	2.62	2.04	0.95	1.63	1.12	1.13	0.36	0.36	0.07	1.55	2.3	0.44	0.25	0.3	0.82	0.17	1.61	4.39	1.06	3.76	2.06	3.95	4.25	2.99	0.46	0.07	0.02	0	0	0.18	0.32	0	0	0
ARTN	21.28	4.47	45.93	3.49	8.12	5.25	10.11	9.82	8.56	2.97	8.56	9.62	1.88	2.33	0.71	14.35	9.16	37.12	37.19	7.68	6.97	5.34	6.34	6.73	11.65	13.89	3.92	2.9	7.66	15.9	3.17	11.12	4.61	19.28	11.21	42.84	2.69	8.78	10.64	8.08	6.5	1.26	0.05	0.36	0.64	2.33	0.45	0.48	0.37
ARV1	59.6	89.93	40.46	95.15	21.29	55.84	71.01	25.71	26.29	42.13	48.98	44.79	65.99	81.76	69.27	32.22	36.85	16.04	10.77	36.37	31.18	53.48	52.79	55.45	35.2	40.26	34.08	27.26	32.59	27.24	21.42	56.08	50.87	70.16	82.85	45.25	118.45	23.45	20.91	68.88	67.03	3.48	19.1	14.96	15.53	2.74	17.58	18.17	11.63
ARVCF	26.89	15.85	18.51	11.76	35.36	19.92	37.01	28.91	26.6	6.77	5.5	3.88	19.8	20.17	17.06	26.41	25.63	8.54	8.14	120.04	162.17	13.46	12.74	15.64	20.97	27.03	7.05	9.08	14.77	14.66	69.68	24.09	45.08	9.74	22.5	13.1	18.94	40.19	45.09	29.29	116.31	0.74	1.61	2.15	3.06	1.16	4	2.94	5.47
ARX	0	0	0.04	0	0	0	0	0	0	0	0	0	0.14	0	0	0.11	0	0	0	0	0	0	0	0	0	0	0.08	0	0	0	0	0	0	0.02	0.05	0	0	0	0	0	0	0	0	0	0	0	0	0	0
AS3MT	16	16.66	34.64	32.92	6.2	14.79	4.41	10.82	10.64	11.78	17.42	11.16	4.23	2.26	1.88	12.14	14.45	3.42	2.94	6.86	7.58	2.86	1.8	2.27	12.2	10.46	2.86	1.65	1.95	15.12	5.19	6.94	7.01	12.96	8.93	28.07	32.37	3.28	4.12	7.99	0.44	6.71	0.56	1.2	1.31	1.04	0.2	0.32	0.86
ASAH1	41.31	46.82	117.92	47.92	119.67	108.58	31.45	52.32	57.61	62.04	83.36	101.43	41.58	57.5	61.53	48.18	53.45	10.9	9	400.55	432.15	39.34	26.64	30.78	62.57	65.73	64.6	76.06	124.16	64.75	57.66	273.06	104.5	43.21	52.75	241.04	79.39	151.63	135.57	144.61	105.33	285.56	275.93	445.71	280.58	186.8	208.02	286.54	240.04
ASAH2	6.61	2.1	0.39	7.65	2.96	8.44	4.11	4.11	3.33	12.33	10.9	8.45	2.33	3.07	1.44	7.93	9.52	1.37	1.37	8	7.76	10.61	7.31	7.77	6.51	4.88	4.09	4.3	3.14	3.68	17.99	3.32	5.1	6.2	1.49	0.6	6.44	3.52	3.82	6.32	3.28	0.08	0.11	0.13	0.48	0	0.13	0.1	0
ASAH2B	10.48	2.87	0.56	10.6	3.9	12.1	5.89	5.78	4.24	18.04	17.2	12.53	3.72	3.94	1.99	10.88	12.75	1.6	1.64	12.63	11.57	14.37	9.6	10.36	7.93	6.93	5.14	5.46	4.23	5.21	26.74	5.36	7.78	9.17	2.19	0.74	8.74	5.2	5.18	9.12	4.57	0.05	0.15	0.13	0.75	0	0.19	0.17	0.05
ASAP1	17.59	20.23	97.1	65.08	30.24	26.3	13.46	46.11	45.09	67.63	33.21	40.84	39.55	58.27	51.13	72.33	68.5	18.16	17.32	35.52	26.59	25.05	23.17	25.27	43.74	43.71	69.81	55.65	51.23	38.64	22.15	36.66	44.77	11.98	12.42	93.27	50.92	30.65	34.68	26.56	20.57	89.52	20.22	25.71	34.16	28.21	19.47	34.29	35.39
ASAP2	25.77	16.01	19.71	38.61	101.81	19.14	32.28	58.15	62.38	60.04	101.39	109.44	21.58	34.94	41.96	62.92	62.54	32.1	37.42	64.12	76.85	85.8	71.35	78.83	106.59	121.75	15.15	17.34	154.35	64.84	39.42	34.86	117.48	14.63	15.46	32.92	35.55	105.32	105.08	44.49	24.24	5.6	1.54	0.23	3.28	3.05	0.81	2.57	1.16
ASAP3	12.81	34.87	29.72	28.58	27.8	21.25	80.14	116.75	104.1	41.48	16.15	19.93	26.86	31.57	32.53	48.28	46.06	6.44	7.13	74.98	79.75	53.89	57.49	67.65	54.03	60.22	55	60.58	5.15	35.32	129.16	44.58	21.05	5.54	32.54	31.63	41.68	39.49	42.85	18.94	126.99	1.13	0.03	0.05	2.44	0.41	1.03	0.41	1.25
ASB1	15.56	11.4	6.92	7.07	4.72	36.67	24.11	15.59	13.55	15.56	8.84	8.56	10.13	8.67	7.11	24.14	19.69	19.34	21.49	22.46	21.45	11.45	9.91	11.03	26.67	19.28	15.9	16.23	24.24	8.55	34.27	22.69	22.67	8.27	12.3	7.61	7.83	5.9	7.4	24.87	12.27	13.13	8.8	6.93	9.28	4.37	8.24	10.41	7.9
ASB2	0.24	0.79	0	0	0.05	0.32	0.79	0.7	0.47	0.53	0.72	0.34	0.27	0.44	0.54	1.15	0.41	0.53	0.23	0.43	0.4	0.68	0.52	0.7	0.34	0.33	1.05	1.78	0.7	0.52	0.17	2.47	0.39	0.24	0.73	0.06	1.21	0.07	0.21	0.31	2.59	0.52	1.11	2.72	3.02	0	3.54	1.28	2.76
ASB3	8.04	17.01	13.93	11.18	7.75	20.04	12.99	32.9	27.45	31.33	22.82	23.32	23.22	25.39	19.71	17.66	16.23	11.57	7.96	21.7	17.16	29.46	23.42	23.64	24.98	21.52	17.06	15.36	16.46	11.83	24.64	15.27	23.5	4.99	13.12	14.03	11.41	10.28	8.06	18.99	12.42	10.59	5.98	6.98	5.82	6.64	7.33	5.83	4.45
ASB4	0.38	0.21	0.05	0.2	0.25	0.04	0.18	0	0.1	0.05	0	0	0.34	0.07	0.08	1.26	0.84	0.19	0.08	0.03	0	0.18	0	0	0	0.06	0	0	0.09	0.43	0	0.02	0.05	0.22	0.05	0.24	0.06	0.29	0.2	0	0.03	0.03	0	0.02	0.01	0	0	0	0
ASB5	0	0	0	0	0	0	0	0	0.04	0	0	0.05	0.11	0	0.09	0	0	0	0	0.04	0	0	0	0	0	0	0	0	0	0	0	0.05	0	0	0	0	0	0	0	0	0	0	0.05	0.02	0	0	0	0	0
ASB6	48.99	15.48	70.61	25.69	58.85	48.03	44.08	41.23	39.11	11.26	16.52	18.33	22.59	18.79	19.6	45.8	37.24	34.35	40.19	25.2	26.53	26.03	31.58	31.52	40.13	42.27	24.57	25.17	24.15	46.23	42.99	34.02	37.6	25.24	14.08	61.75	21.91	52.11	54.81	39.75	32.2	12.09	10.94	9.83	9.36	2.88	11.67	9.89	10.04
ASB7	7.86	16.83	32.67	17.47	13.54	38.44	16.68	32.26	30.57	29.01	34.02	38.21	32.17	34.2	28.18	20.92	22.04	10.1	10.98	28.76	31.56	23.14	21.36	21.99	43.65	39.23	23.08	22.98	43.08	15.42	27.73	13.52	14.64	8.23	14.14	43.78	16.02	20.8	19.26	46.9	10.26	8.56	3.82	5.09	4.31	7.42	4.7	4.89	4.28
ASB8	18.05	31.85	15.39	10.08	10.32	17.88	12.32	23.58	20.71	31.13	19.77	19.23	37.22	40.26	38.55	25.97	23.76	20.41	21.71	28.43	29.18	27.99	25.7	28.3	38.15	30.41	25.97	20.74	29.85	49.03	33.35	23.62	25.37	21.63	28.33	22.43	13.09	16.13	15.55	30.91	23.91	6.34	12.96	10.05	9.27	1.16	7.59	11.73	10.11
ASB9	2.35	2.5	0.96	1.19	2.21	5.57	2.12	0.51	0.73	0.1	1.04	0.67	0.66	0.99	0.23	0.39	0	2.57	1.73	1.85	2.94	0.62	0.38	0.28	1.05	0.97	5.34	5.06	7.74	0.21	0.12	1.94	0.16	2.16	1.96	0.7	2.82	0.92	1.12	4.88	4.81	0.11	4.32	1.49	1.85	0.47	2.17	3.45	1.09
ASB10	0	0.2	0.05	0.13	0.15	0.16	0	0	0	0	0	0	0	0	0	0.74	0.5	0	0	0	0.1	0	0	0	0	0	0	0	0.17	0.05	0	0	0.05	0	0.47	0	0	0	0	0	0	0	0	0	0	0.08	0	0	0
ASB11	0.03	0.1	0	0	0.04	0	0	0	0.05	0.14	0.07	0	0	0	0	0.06	0.12	0	0	0.04	0.07	0	0.04	0	0	0	0.2	0.04	0	0	0	0.06	0	0.02	0.02	0	0	0.04	0.03	0	0	0.1	0.03	0	0	0.06	0.11	0.03	0.06
ASB12	4.07	2.44	2.79	0.57	1.02	1.45	0.34	1.06	0.69	0	0.89	0	0.66	0.24	0.68	1.21	1.95	0.47	0.41	1.06	0.8	0	0.47	0.29	0.36	0.49	0.69	1.49	0.8	0.63	1.6	1.47	2.23	2.16	1.54	1.55	0.37	0.4	0.52	1.13	0	0	0.26	0.31	0.16	0	0.53	0.25	0.12
ASB13	6.18	18.41	21.45	40.61	9.49	21.09	19.72	60.04	57.27	18.81	5.87	5.17	20.28	19.46	14.64	38.81	31.1	16.96	18.53	8.12	10.43	15.68	16.47	18.53	23.43	37.46	49.12	48.11	27.41	25.37	29.85	31.36	7.14	3.22	15.83	16	32.29	10.62	11.54	15.39	28.01	5.26	14.35	11.79	14.35	0	12.74	12.34	12.32
ASB14	0	0	0	0	0.04	0	0.03	0.07	0	0.96	1.63	0.63	0.13	0.1	0	0.05	0	0	0.05	0.13	0.04	0.1	0	0	0.14	0	0	0.04	0.2	0	0	0.08	0	0.02	0	0	0	0.04	0.03	0.04	0	0.02	0.06	0	0.02	0.06	0.11	0.05	0
ASB15	0	0	0	0	0	0.08	0.02	0	0	0.09	0	0	0.08	0	0	0	0	0	0	0	0	0	0.02	0	0	0	0	0	0	0	0	0	0	0	0	0	0	0	0	0	0	0	0	0	0	0	0	0	0
ASB16	0.3	0.07	0.05	0	0.27	0.16	0.3	0	0.46	0.59	0.2	0	0	0	0	0.31	0	0.36	0.08	0.06	0.1	0	0.05	0.28	0.14	0	0.11	0	0.28	0.21	0	0.19	0.26	0.12	0.07	0.18	0	0.28	0.26	0.23	0	0.03	0	0	0.04	0	0.05	0.04	0.04
ASB17	0	0	0	0	0	0	0	0	0	0	0	0	0	0	0	0.15	0	0	0	0	0	0	0	0	0	0	0	0	0	0	0	0	0	0	0	0	0	0	0	0	0	0	0	0	0	0	0	0	0
ASB18	0	0.04	0	0	0	0	0	0	0	0	0	0	0	0	0	0.09	0.11	0	0	0	0	0	0	0	0	0	0	0	0	0	0	0	0	0	0	0	0	0	0	0	0	0	0	0	0	0	0	0	0
ASCC1	24.25	27.46	13.95	54.1	27.49	53.67	27.63	29.05	32.75	80.52	64.64	66.22	34.51	30.78	31.21	42.54	44.34	41.75	31.64	35.52	41.89	47.32	40.55	38.75	47.21	49.56	62.29	57.89	38.09	39.13	50.63	34.53	37.41	24.24	24.11	18.19	49.83	27.53	25.53	62.49	19.32	14.26	18.43	19.64	19.42	7.81	15.1	15.52	11.02
ASCC2	52.79	53.32	49.95	119.93	52.39	47.24	78.51	51.27	58.47	40.15	30.28	38.89	53.39	57.04	56.38	72.67	72.13	48.15	57.92	48.77	51.66	46.66	53.18	55.56	76.91	90.47	37.23	37.29	37.64	71.42	102.22	71.55	299.67	19.91	35.11	37.24	112.21	62.42	64.73	53.95	106	31.87	73.56	66.88	75.42	26.51	76.03	78.68	78.54
ASCC3	8.96	26.13	15	8.02	12.32	21.42	19.97	44.2	41.84	51.9	59.2	63.36	41.05	44.39	35.55	38.21	39.08	4.79	2.99	52.78	52.32	61.46	59.03	62.47	83.77	66.68	10.92	15.18	23.58	44.08	72.61	17.58	12.89	6.91	17.16	28.8	7.89	13.46	12.55	26.01	16.5	2.22	6.06	7.78	7.07	3.24	5.23	8.29	5.5
ASCL1	0.04	0	0	0	0	0	0.09	0	0.06	0	0.09	0.07	0.08	0	0	0.14	0	0	0	0.11	0	0	0	0	0	0	0.1	0	0	0	0	0.07	0	0	0	0	0	0	0.04	0.05	0	0.03	0	0	0.1	0	0.23	0.03	0
ASCL2	2.12	0.33	54.64	21.88	1.75	0.78	0.06	1.41	3.93	1.96	5.68	2.52	1.22	2.78	2.38	1.03	1.13	11.24	10.32	18.68	17.29	0.7	1.01	0.74	6.9	6.52	3.3	3.45	1.4	1.66	0.39	0.43	0.09	3.8	1.14	21.57	49.14	2.67	3.4	1.08	3.98	2.73	17.33	15.76	21.58	1.38	22.76	9.97	20.03
ASCL3	0	0	0	0	0	0	0	0	0	0	0	0	0.33	0	0	0	0	0	0	0	0	0	0	0	0	0	0	0	0	0	0	0	0	0	0	0	0	0	0	0	0	0	0	0	0	0	0	0	0
ASCL4	0.04	0	0	0	0	0	0	0	0	0	0	0	0.37	0	0	0.08	0.09	0	0	0	0	0	0	0.06	0	0	0	0	0.06	0	0	0	0	0	0	0	0	0	0	0	0	0	0	0	0.14	0	0	0.07	0
ASCL5	0.24	0.08	1.4	0.22	0.06	0.27	0.11	0.67	0	0.11	0.11	0	0.2	0	0.08	0.42	0.27	0.2	0.17	0.26	0	0.07	0.06	0	0.68	0.18	0.12	0.07	0.18	0.05	1.29	0.25	0.17	0.31	0.19	0.66	0.72	0.06	0	0.26	0.06	0.07	0	0	0.07	0	0.06	0	0
ASDURF	30.34	72.69	35.31	43.38	53.65	38.4	46.08	61.9	60.47	244.88	143.07	160.14	43.22	56.56	46.41	81.21	106.63	22.58	11.02	73.44	57.78	63.57	47.58	52.69	108.75	86.43	50.49	43.38	55.56	65	61.67	66.46	27.26	44.63	55.83	58.15	58.32	72.64	63.33	47.94	30.61	4.92	10.71	11.14	9.24	1.21	6.6	17.46	11.29
ASF1A	18.84	19.06	23.88	9.44	12.6	29.52	19.18	19.64	22.03	50.27	55.8	43.08	22.46	24.55	24.13	13.76	21.92	3.85	2.67	40.16	32.88	34.9	26.43	26.48	42.32	31.96	15.72	17.13	15.15	26.47	27.26	20.73	30.96	27.87	26.31	34.29	9.82	15.6	13.99	32.07	16.8	4.51	12.08	9.6	6.88	1.79	6.49	10.66	5.55
ASF1B	37.29	39.37	156.59	34.51	38.97	48.55	56.01	51.48	55.8	9.25	74.81	58.93	41.67	32.41	27.08	17.51	24.61	115.51	136.13	28.06	29.57	48.51	61.28	63.23	91.21	94.27	30.93	29.36	79.74	121.35	43.36	59.11	295.56	21.49	35.98	133.02	25.88	21.86	22.42	97.05	32.09	19.07	35.5	25.63	26.07	2.02	24.28	35.17	31.28
ASGR1	0.17	0.04	0.56	3.88	0.44	2.06	0.1	0.45	0.98	0.77	0	0.08	0.5	0.25	0.08	0.46	0.39	0.31	0.17	0.9	0.84	0.17	0	0.18	0	0.41	0.24	0	0.07	0.29	0.22	0.23	0.14	0.27	0.35	0	1.1	0.33	0.32	0.31	0.23	4.51	4.78	16.44	11.66	5.51	12.48	11.75	12.08
ASGR2	0.02	0.01	0	0.11	0	0	0.03	0	0	0.01	0	0	0.25	0	0	0	0.33	0.02	0.03	0	0.02	0.24	0.02	0	0	0	0	0.26	0	0	0	0.01	0	0	0	0	0	0	0	0	0.12	3	7.46	11.9	10.7	3.75	10.52	7.53	22.2
ASH1L	46.79	49.03	23.77	21.83	44.74	41.99	30.61	113.68	109.4	99.05	77.45	92.83	116.23	120.13	94.96	115.3	119.06	69.5	79.2	172	241.59	95.95	98.32	111.37	85.22	76.33	50.38	51.38	93.89	98.48	138.05	45.22	27.37	13.74	15.36	35.92	18.27	48.16	48.73	36.57	32.14	26.67	5.02	10.16	10.72	12.12	5.19	9.12	13.88
ASH2L	45.46	36.33	47.86	41.07	21.67	39.93	10.5	38.75	37.67	5.99	18.15	22.79	38.33	45.35	39.66	36.84	36.8	12.51	12.28	38.94	45.09	39.58	43.63	44.47	46.59	43.29	16.98	14.1	38.44	21.7	35.86	46.95	47.29	41.6	30.97	58.99	47.06	22.49	23.41	49.43	21.1	11.07	35.02	26.73	24.9	2.48	21.91	32.74	23.37
ASIC1	2.21	1.38	9.63	0.91	2.85	7.07	0.76	0	0.09	0.23	0.09	0.15	0.82	0.38	0.11	1.55	1.46	0.25	0.11	0.78	0.47	0.28	0.32	0.1	1.21	1.92	0.25	0.14	0.1	0.86	0.42	0.33	0.83	0.83	0.49	4.01	0.7	1.41	1.77	2.66	0.54	0.32	2.32	1.44	1.76	1.76	0.74	4.25	2.38
ASIC2	0	0	0	0.67	1.24	0.42	0	0.28	0.25	0	0.86	1.99	1.31	1.3	0.79	4.18	4.23	1.68	2.75	3.18	0.64	0.19	0.23	0.31	1.04	1.74	2.33	1.81	1.36	0.44	1.1	0	0	0.01	0.02	0	0.48	0.9	0.78	0.05	0.08	0.01	0	0	0.31	0	0	0	0.03
ASIC3	3.49	1	8.91	2.76	0.86	7.72	17.79	0.18	0.49	0.46	1.27	0.54	0.79	0.39	0	4.62	4.46	0.42	0.29	0.43	0.37	0.76	0.82	0.95	1.01	1.05	0.48	0.37	2.58	1.16	2.11	1.42	1.16	1.66	1.05	5.45	1.86	1.62	1.54	4.74	2.19	2.31	2	4.8	2.87	2.08	6.14	2.25	6.74
ASIC4	0.14	0	0.04	0.21	0.26	1.34	0.28	0.16	0.27	0.24	0	0.07	0.3	0	0	0.25	0.14	0.07	0.06	0.94	0.53	0	0	0.04	0.11	0	0.09	0.05	0.18	0.55	0.42	0.12	0.26	0.3	0.03	0.03	0	0.41	0.8	0.24	0	0.08	0	0	0.05	0.2	0	0	0.06
ASIC5	0	0	0	0	0	0	0	0	0	0	0	0	0.49	0	0	0	0	0	0	0	0	0	0	0	0	0	0	0	0	0	0	0	0	0	0	0	0	0	0	0	0	0	0	0	0	0	0	0	0
ASIP	0	0	0.45	0.37	0	0	0.14	0	0	0.84	0.29	0.23	0.8	0	0	0	0	0.26	0.44	0.34	1.88	0.19	0	0.16	0	0.16	0.15	0	0.16	0.15	0.74	2.18	0.6	0	0.29	0.05	0.61	0	0	0.31	0.31	0.1	3.86	1.83	0.29	1.03	1.47	1.58	2.01
ASL	55.18	128.67	36.99	84.75	36.12	30.14	141.9	22.11	21.31	69.99	55.85	62.17	100.89	121.73	134.33	264.15	256.04	89.11	87.32	78.98	121.05	81.83	108.42	112.86	54.89	71.52	62.47	68.47	27.96	78.08	66.1	117.63	66.99	63.19	123.12	40.75	99.35	37.37	40.94	48.9	111.5	26.56	51.96	43.26	47.1	14.35	55.11	49.09	38.81
ASMT	0.06	0.05	0.16	0.1	4.76	0.26	0.07	0.82	0.74	0	0.16	0	0.14	0	0.12	0.37	0.24	0.14	0	0.08	0.15	0	0	0	0.64	0.17	0.34	0.07	0.53	0	0	0	0.08	0.13	0.04	0.05	0.07	4.33	4.02	0	0	0.72	0.12	0.24	0.16	0	0.32	0.05	0.05
ASMTL	44.51	28.23	53.88	45.95	62.12	26.64	39.36	54.79	47.98	6.74	7.76	9.19	33.83	27	25.55	9.42	8.7	29.26	32.08	39.96	36.95	14.12	16.83	15.3	27.72	35.44	71.89	70.79	47.71	32.24	10.04	15.59	8.17	21.13	22.23	32.39	33.33	51.94	52.92	18.37	32.58	88.14	25.55	23.56	32.14	48.04	30.17	21.88	24.73
ASNA1	133.47	113.56	237.81	174.55	80.1	174.33	136.59	86.78	102.93	142.85	166.46	153.34	134.72	123.8	137.74	64.05	65.66	301.91	230.05	218.37	226.8	163.37	212.42	168.17	137.37	161.27	165.41	181.28	185.04	104.15	163.65	180.52	120.92	232.78	243.14	227.39	212.77	90.73	90.21	263.28	300.55	37.46	143.73	107.36	109.55	38.81	93.38	143.54	105.15
ASNS	36.07	202.34	154.55	82.94	29.15	88.24	46.38	46.71	42.23	64.5	46.02	54.24	59.09	58.19	49.17	382.05	293.09	96.26	93.69	133.71	109.29	95.49	76.18	77.58	177.07	146.85	68.97	58.88	34.78	323.98	132.3	47.34	235.3	87.07	216.93	195.21	61.68	30.01	33	56.55	87.32	2.68	11.48	11.41	5.27	7.64	5.15	6.3	4.09
ASNSD1	43.62	85.52	52.88	51.74	70.96	40.14	63.14	56.42	53.97	129.24	84.18	87.99	44.66	47.82	38.93	79.68	82.89	20.56	10.32	71.26	53.7	68.05	50.78	49.53	128.21	89.74	44.98	41.39	56.74	76.34	54.84	80.37	30.64	41.74	57.05	74.66	66.86	96.64	83.21	55.04	41.02	7.86	21.17	19.36	15.34	4.33	16.63	23.07	10.18
ASPA	0.04	0.13	0.04	0.15	0.15	0.17	0.29	0.15	0.07	0	0.04	0.28	0.14	0.26	0.21	0.03	0.09	0	0.03	0.25	0.06	0.1	0.02	0.04	0.13	0.04	0.04	0	0.06	0.06	0.05	0	0.02	0.08	0.02	0.13	0.08	0.09	0.31	0.07	0	0	0	0.04	0	0	0	0	0
ASPDH	0	0	0	0	0	0.14	0	0	0	0.51	0	0	0.32	0	0	0.13	0	0	0	0.11	0	0	0	0	0	0	0	0	0	0	0	0	0.09	0	0	0	0	0	0	0	0	0	0	0	0	0	0	0	0
ASPG	1.31	5.71	0.26	0.74	2.72	4.51	4.86	0.51	0.36	1.17	0.61	0.34	2.23	2.17	1.09	4.62	3.67	0.33	0.21	0.83	0.93	3.12	3.79	4.01	2.55	5.68	0.08	0.15	0.76	2.05	0.66	0.11	1.46	1.11	6.72	0.49	1.07	2	2.81	1.21	0.44	0	0.02	0.01	0.13	0.01	0.42	0.05	0.02
ASPH	4.32	15.72	9.08	17.06	8.2	19.87	12.14	27.73	26.37	49.74	70.5	87.49	34.55	45.25	46.05	35.05	37.42	9.31	7.07	33.05	22.79	25.11	18.71	19.99	28.08	25.38	24.99	27.76	14.52	14.36	72.63	20.07	6.26	3.42	11.52	8.72	11.82	9.97	10	14.25	66.46	18.25	21.37	14.4	17.89	32.08	11.2	29.64	16.73
ASPHD1	27.99	30.03	65.92	22.1	15.86	31.14	9.59	47.25	34.48	34.69	3.41	3.69	12.63	8.34	4.8	17.91	12.42	15.28	12.22	11	11.47	16.01	13.86	15.1	10.35	13.33	11.54	12.55	12	30.37	1.8	32.71	130.15	67.02	42.32	56.33	25.48	13.47	12.83	34.73	7.78	2.54	0.09	0.39	1.36	3.92	0.56	0.84	2.16
ASPHD2	0.99	0.69	0.55	6.41	1.76	1.8	0.13	1.88	2.32	0.59	0.46	0.83	1.9	1.86	1.14	12.84	13.15	0.5	0.08	5.41	4.08	0.77	1.07	0.66	3.54	3.28	0.54	1.55	0.36	2.65	6.25	1.48	0.76	1.44	0.94	0.47	8.17	3.24	3.19	2.67	0.63	3.02	3.23	2.36	3.7	1.38	2.57	2.2	3.39
ASPM	17.98	6.17	6.66	9.99	6.88	17.34	7.55	51.06	42.71	31.46	53.92	39.97	32.44	44.05	23.03	16.03	33.51	14.88	11.11	23.85	22.71	31.23	25.17	25.92	44.64	29.84	3.21	4.16	29.31	43.87	61.94	20.98	28.23	7.22	3.98	13.53	5.78	4.47	4.67	21.71	4.3	1.39	2.43	3.38	2.74	1.03	2.18	5	2.89
ASPN	0.06	0.14	0.12	0	0.05	0.04	0.07	0	0.12	0.35	0.18	0.36	0.16	0.24	0	0	0	0	0	0.48	0.04	0.06	0.09	0.05	0.12	0	0.25	0.06	0	0	0.11	0	0.09	0	0.43	0.03	0.05	0	0.08	0	0	0.01	0	0	0	0	0	0	0
ASPRV1	3.08	3.33	3.32	3.1	0.49	8.69	1.18	8.67	7.42	1.1	0.3	0.33	2.65	0.7	0.86	2.09	1.2	1.64	3.23	1.25	1.68	2.42	1.97	3.24	2.12	2.84	1.39	1.15	3.02	0.43	3.17	1.59	2.16	0.95	2.15	2.48	2.38	0.34	1.17	5.54	0.79	1.63	0.4	0.48	1.24	0	0.79	0.47	0.68
ASPSCR1	48.09	15.52	27.77	26.56	21.21	34.95	20.19	22.28	22.29	17.37	6.52	7.5	28.38	23.23	19.75	7.52	10.35	29.25	29.69	41.15	58.52	13.92	14.14	15.22	22.02	30.43	24.5	26.2	40.56	21.08	16.05	21.22	49.61	26.47	19.93	17.9	22.82	27.35	30.88	36.31	29.01	2.64	17.37	15.69	16.91	7.13	25.5	17.07	22
ASRGL1	587.39	183.64	154.73	328.09	94.45	235.49	298.16	77.05	74.85	85.62	20.38	17.07	33.77	19.61	11.73	69.1	80.64	81.51	85.77	41.73	76.99	131.71	120.98	118.02	350.62	347.95	28.7	26.63	145.07	138.05	64.91	21.37	442.95	333.02	70.01	137.76	145.25	58.1	63.27	210.51	28.81	0.24	8	11.62	6.88	2.68	10.35	4.56	4.55
ASS1	841.35	541.34	1477.41	727.83	841.98	764.61	1239.52	877.13	868.45	645.43	599.48	752.41	809.14	722.57	751.86	640.79	647.4	2249.44	2435.52	566.21	649.86	1091.11	1266.71	1157.09	1466.12	1758.43	684.78	670.68	524.64	1876.91	1056.5	697.33	167.23	654.57	328.17	1909.67	753.28	908.64	809.41	829.58	663.4	0	2.24	9.16	27.94	7.87	27.12	0	9.2
ASTE1	6.02	12.6	8.89	11.01	9.83	6.43	17.22	18.72	17.07	7.24	14.24	14.98	28.51	28.42	24.32	26.29	21.98	4.48	4.32	15.2	13.13	16.61	15.98	14.25	21.59	19.32	14.72	11.97	18.13	18.7	28.2	16.82	17.62	6.9	10.82	13.99	13.5	10.54	11.91	10.25	21.54	0.88	3.91	2.2	2.55	0	3.48	3.5	1.61
ASTL	0.16	0.95	1.58	1.06	0.2	5.33	2.16	1.15	0.25	0.83	0.16	0.27	0.88	0.68	0.65	2.42	1.02	1.21	0.35	0	0.38	0.03	0.16	0.28	1.14	1.1	0	0.04	0	1.53	0	0.51	4.54	0.02	0.36	0.82	0.28	0.18	0.21	0.67	0.65	2.43	0.57	1.81	1.63	6.99	2.75	1.96	5.78
ASTN1	0.12	0.18	12.69	0.26	0.43	1.19	0.63	0.7	1.03	0.11	0.03	0.48	0.38	0.2	0.45	0.2	0	0.29	0.22	0.77	0.54	0.02	0.05	0.1	0.38	0.39	0.34	0.03	0.13	0.06	0.76	0.08	0.08	0.16	0.03	7.23	0.2	0.15	0.53	0.07	0.05	0.07	0	0	0	0.04	0	0	0
ASTN2	1.93	0.93	7.54	4.14	1.86	1.03	2	1.1	1.19	7.03	0.68	0.96	0.62	1.07	0.49	1.22	1.14	0.5	0.66	1.27	1.2	0.82	0.75	1.07	10.58	10.95	2.65	2.37	0.77	3.36	1	0.67	0.79	1.85	0.42	4.46	3.92	1.42	1.44	0.58	1.8	0.08	0.53	0.56	0.46	0.17	0.54	0.22	0.43
ASXL1	74.25	105.13	47.34	51.99	53.46	105.85	64.83	218.52	187.42	43.84	28.64	34.4	111.09	106.96	78.47	78.6	72.9	117.16	121.33	70.69	73.67	65.5	65.51	70.95	80.87	74.18	50.76	40.58	82.75	49.25	128.75	77.51	103.04	33.52	55.43	45.28	38.46	60.49	71.15	81.33	47.01	28.55	17.94	20.94	21.06	36.8	20.79	18.97	24.43
ASXL2	14.15	13.72	6.54	8.31	14.15	13.6	13.29	42.33	40.67	35.29	29.01	32.72	28.28	32.62	23.61	37.32	35.33	18.91	25.94	33.33	38.47	43.91	37.54	45.95	47.24	46.81	10.99	10.14	38.42	23.89	32.36	19.63	19.67	5.39	7.77	9.61	9.59	14.26	14.57	15.62	13.35	5.08	4.38	5.62	5.57	1.63	3.99	5.82	6.53
ASXL3	0	0	0.02	0	0	0.24	0.02	3.77	2.67	0.2	0.11	0.03	0.88	0.58	0.21	0.1	0.02	0.03	0.04	9.19	11.23	0.05	0.04	0.01	0.04	0.03	0	0	0.02	0.05	0.43	0.03	0.12	0	0.01	0.01	0	0	0.02	0.05	0	0	0	0	0	0	0	0.05	0
ASZ1	0	0.08	0	0	0	0	0	0	0	0	0	0.1	0.22	0	0	0	0	0.1	0	0	0	0	0	0	0	0	0	0	0.13	0	0	0.04	0	0	0.08	0	0	0	0	0	0	0	0	0	0	0	0	0	0
ATAD1	77.65	39.27	23.52	58.97	53.51	54.54	32.53	66.2	53.75	105.24	93.58	81.72	45.21	44.29	36.2	67.86	73.87	26.11	17.59	71.83	66.04	110.28	80.01	73.33	83.71	63.06	17.75	15.78	58.22	44.18	90.33	29.44	47.69	65.05	29.93	34.28	45.17	55.14	51.84	53.78	5.49	11.11	16.31	20.51	17.18	8.82	15.37	15.37	12.66
ATAD2	83.76	30.79	113.24	67.96	66.32	60.65	34.61	129.2	123.08	100.38	253.24	228.73	128.2	127.74	121.93	66.15	109.52	47.59	40.92	59.31	42.8	176.53	149.2	159.21	284.76	191.02	51.98	59.9	149.26	266.98	102.66	73.93	112.44	66.82	19.92	158.35	42.1	46.8	47.78	79.92	24.92	10.42	12.46	13.34	13.64	10.28	9.39	15.68	10.5
ATAD2B	10.41	8.79	3.62	6	8.66	19.17	11.44	18.19	18.07	30.29	37.27	38.8	14.66	16.93	11.68	26.18	27.85	13.26	11.05	54.37	56.08	43.39	37.49	38.55	21.07	20.77	5.89	6.4	21.83	14.29	27.92	6.58	6.2	4.36	3.02	4.19	5.57	8.6	7.92	11.91	6.63	4.81	4.02	7.96	7.66	5.03	3.79	6.36	6.56
ATAD3A	64.47	44.8	53.92	43.14	229.22	85	108.46	89.04	82.91	23.03	42.45	46.08	67.25	57.11	50.57	59.35	60.51	81.01	88.66	115.1	114.9	25.93	29.42	31.62	67.26	82.06	71.43	81.75	40.03	78.64	113.22	100.24	98.14	41.24	51.57	45.83	44.87	205.56	234.03	94.32	149.37	8.65	39.61	26.17	33.03	15.84	45.72	50.54	37.06
ATAD3B	104.2	59.65	58.67	43.23	228.1	136.89	158.86	80.32	72.57	24.54	47.35	51.73	53.69	48.87	39.58	60.03	61.86	77.71	83.54	118.5	131.06	28.46	31.77	32.27	59.95	69.83	59.86	71.36	36.21	61.88	105.21	109.74	107.47	58.59	61.12	49.59	51.75	234.59	286.73	128.66	163.07	13.8	45.98	36.07	36.44	30.49	61.28	49.8	43.66
ATAD3C	44.3	14.97	31.6	10.93	88.4	41.08	98.31	22.3	17.48	6.67	15.97	15.95	11.05	11.91	8.68	19.35	19.9	17.93	22.4	24.15	27.99	27.6	28.56	35.26	23.31	23.89	24.17	23.4	7.74	23.18	20.6	24.09	23.96	39.58	14.27	32.77	12.19	109.62	119.64	31.39	39.78	1.32	4.41	4.14	4.88	2.93	7.63	4.94	4.25
ATAD5	5.17	4.8	5.64	2.78	6.08	6.45	5.72	9.47	7.79	4.83	10.67	10.76	9.78	13.13	6.39	9.09	14.37	5.62	4.78	17.21	12.95	10.11	7.95	8.19	10.31	7.59	0.97	1.17	7.18	11.19	22.78	10.63	10.72	2.33	2.06	7.46	1.1	3.19	3.58	4.58	3.4	2.26	2.46	4.31	3.35	3.45	2.69	3.95	3.08
ATAT1	71.44	41.6	26.87	37.68	45.1	83.97	27.6	25.88	23.41	9.53	7.17	4.64	16.48	15.08	7.9	16.09	12.08	14.3	18.64	9.37	11.2	10.42	11.06	11.1	16.17	14.32	9.05	6.18	19.36	13.48	23.81	27.31	27.47	25.65	39.83	18.11	26.51	46.62	62.2	54.86	34.22	6.61	5.8	5.85	5.57	6.49	7.38	7.48	7.58
ATCAY	0	0.03	0.25	0.08	0	0.07	0	0	0.03	0.09	0.04	0	0.04	0	0.03	0.13	0.07	0.04	0.07	0.13	0.04	0.03	0.02	0.02	0	0.07	0	0	0.05	0.04	0	0.02	0	0.01	0.01	0.39	0.05	0.02	0.04	0.05	0.02	0.01	0	0	0.03	0.04	0	0.02	0.03
ATE1	16.69	24.98	11.27	6.71	17.96	19.76	10.05	14.77	13.18	29.2	32.14	31.49	27.67	29.96	21.32	38.73	39.04	15.07	13.08	32.77	32.67	34.4	24.16	26.14	23.06	21.01	19.7	19.72	21.36	21.28	45.9	7.87	15.93	15.33	16.34	22.22	4.77	16.99	16.46	19.98	7.47	2.28	7.37	7.79	5.59	1.65	4.68	6.64	5.65
ATF1	28.62	48.59	34.89	18.19	25.52	61.66	23.59	47.86	49.42	138.71	71.44	63.14	44.09	36.9	34.76	35.87	40.57	26.89	21.17	45.47	32.52	56.08	39.23	41.54	56.22	50.47	35.9	33.84	55.77	48.55	104.54	26.35	38.17	40.72	48.25	53.04	18.5	30.37	27.62	67.38	21.9	16.72	13.67	15.59	14.25	6.06	10.4	15.04	12.17
ATF2	20.95	63.69	30.8	29.26	26.24	30.13	28.58	84.88	76.02	93.3	64.91	53.96	43.41	47.99	37.05	61.55	63.1	15.78	14.22	69.98	50.44	70.43	50.85	51.97	70.23	57.91	29.6	29.7	37.56	41.58	61.21	28.83	23.85	17.97	45.66	40.39	22.77	33.65	30.01	25.15	26	17.32	12.15	15.74	16.39	17.59	13.71	15.1	11.24
ATF3	266.59	761.29	611.38	534.73	1202.97	3659.85	638.7	47.13	58.69	211.39	27.92	186.47	40.92	60.03	224.53	72.83	50.96	68.19	67.62	65.18	82.27	40.9	36.33	31.26	195.7	114.65	134.96	131.29	37.3	50.93	113.89	52.16	171.3	19.74	110.37	102.3	70.91	226.13	198.28	325.69	200.43	243.55	303.44	1211.44	906.98	286.11	982.4	729.01	1014.58
ATF4	317.08	587.61	504.83	419.68	524.58	635.42	482.98	431.1	471.85	636.2	496.38	522.56	478.61	429.49	490.53	1109.9	1081.89	497.38	470.91	602.78	562.34	371.55	454.25	400.4	739.78	673.61	440.83	408.94	324.32	714.86	819.75	434.49	969.09	475.18	996.46	379.4	351.76	432.77	441.25	508.27	582.24	759.39	322.45	413.61	298.59	725.33	434.99	351.16	416.88
ATF5	67.18	128.14	63.09	39.9	37.38	154.59	26.41	36.89	41.14	19.4	28.18	33.17	30.97	27.33	27.6	222	200.01	35.76	43.06	48.33	35.11	22.25	26.81	30.72	9.61	8.13	20.12	18.62	23.3	14.39	164.53	127.29	100	55.22	178.61	50.12	51.48	40.04	38.4	143.34	56.27	73.93	150.45	62.77	203.24	98.57	88.86	162.35	122.78
ATF6	32.62	61.5	24.44	34.11	44.5	42.94	25	53.42	54.37	67.17	69.02	60.87	50.81	51.04	50.03	62.6	64.16	29.05	28.26	61.27	59.75	69.18	64.62	67.24	62.9	56.9	42.47	44.07	55.77	65.24	100.14	53.17	49.83	30.77	52.24	32.28	31	52.51	46.03	51.09	39.52	25.51	26.86	32.04	30.73	16.09	21.05	30.3	26.59
ATF6B	534.44	188.75	241.26	223.58	376.52	304.88	309.55	177.92	177.2	70.43	78.78	71.13	169.59	156.9	132.7	120.31	123.29	162.72	187.95	79.89	77.14	172.97	209.53	202.19	173.79	190.65	123.1	131.69	170.61	208.73	271.38	269.81	268.06	249.17	202.78	170.25	215.53	451.37	459.45	382.14	483.92	82.99	127.91	125.51	139.37	101.11	137.28	124.47	137.7
ATF7	16.34	29.11	28.03	8.07	12.37	27.44	17.46	23.58	22.84	5.2	4.99	6.53	16.48	19.52	13.44	13.55	10.69	20.93	26.65	18	21.36	10.34	11.88	13.32	18.53	15.6	16.7	13.7	15.97	11.41	19.07	23.85	19.03	6.09	17.48	27.14	7.12	12.47	11.57	21.14	19.35	25.15	13.11	13.71	16.78	15.71	10.67	16.83	15.1
ATF7IP	15.64	27.44	12.76	20.95	13.58	31.91	13.18	38.31	32.73	26.94	54.19	71.97	51.1	69.86	49.14	46.01	49.91	25.77	33.46	51.65	55.34	38.1	37.18	43.57	61.01	48.21	32.38	35.09	86.79	40.17	142.61	33.58	24.05	6.61	15.21	24.44	19.78	19.59	19.06	33.78	10.96	14.76	7.03	8.31	7.8	19.28	6.53	7.9	8.85
ATF7IP2	34.34	16.77	5.74	9.92	29.47	20.37	19.75	11.39	8.88	18.3	13.24	14.45	42.94	48.43	25.37	16.17	15.81	11.28	7.61	16.07	15.74	31.43	24.29	24.05	16.62	11.81	8.79	8.93	14.37	9.14	30.36	22.6	17.41	28.5	9.82	8.45	5.44	21.45	19.83	18.62	8.04	3.1	6.35	12.26	8.58	19.26	11.3	7.97	6.8
ATG2A	27.91	16.54	16.89	17.07	57.38	23.49	36.36	41.12	33.16	10.31	7.25	9.97	22.99	20.82	18.35	31.94	23.24	27.25	29.5	12.03	16.33	20.45	18.89	25.95	30.31	35.81	30.17	33.68	28.15	14.93	29.05	18.74	22.85	11.53	13.36	17.22	18.74	77	95	35.27	31.72	106.74	6.67	10.79	13.77	81.43	12.14	7.4	17.26
ATG2B	23.39	12.09	4.32	8.87	10.96	11.29	10.16	25.9	21.94	22.01	23.91	27.39	27.5	29.09	21.21	25.22	25.78	4.18	4.25	34.16	39.36	26.93	25.98	27.9	34.93	36.53	18.22	20.29	28.02	40.54	25.79	11.04	22.79	9.39	5.67	8.03	6.6	13.25	15.19	10.66	7	5.6	4.59	5.96	4.85	6.61	3.23	5.09	5.13
ATG3	53.75	58.93	66.62	91.13	54.28	39.04	75.07	85.98	98	106.54	130.61	132.8	61.78	62.93	70.61	98.49	119.65	19.6	18.29	68.33	50.77	73.04	71.32	64.89	79.96	71.47	63.11	64.13	47.09	71.84	159.03	76.13	106.83	61.85	65.77	84.53	99.53	51.83	51.35	62.52	128.65	58.34	98.6	74.54	96.46	67.23	66.69	95.54	63.33
ATG4A	8.99	13.6	14.63	11.82	14.09	6.92	17.09	9.2	8.42	20.7	28.56	34.34	15.41	19.78	21.86	38.62	37.06	2.18	2.34	20.97	26.76	12.16	12.59	13.22	9.62	8.38	27.03	33.76	10.17	17.76	14.58	30.41	33.96	10.23	11.49	12.56	16.69	23.46	21.15	16.37	18.3	8.81	14.14	14.34	13.74	8.37	13.55	14.77	10.62
ATG4B	74.68	47.25	39.57	26.48	20.95	71.99	72.97	40.01	39.84	51.44	45.52	38.23	28.27	22.18	24.53	43.23	39	67.95	79.29	46.77	53.96	36.73	38.05	39.99	55.72	51.76	52.25	53.6	62.03	26.32	20.68	61.79	49.22	35.24	47.11	35.44	28.35	19.52	25.47	71.96	56.72	111.61	35.81	50.56	43.08	104.54	64.58	37.35	51.08
ATG4C	4.46	14.4	15.64	6.32	7.49	19.51	8.65	9.57	6.42	13.96	18.88	12.8	16.73	16.75	12.19	11.42	10.29	2.67	2.21	18.88	12.96	14.89	8.74	8.11	11.35	6.48	5.6	5.44	7.69	4.84	16.9	10.54	11.25	4.61	11.02	21.59	6.85	7.37	6.88	18.92	14.03	5.49	11.98	19.03	11	5	12.25	13.32	6.9
ATG4D	45.67	36.62	78.29	60.38	63.06	73.28	36.21	74.14	70.47	33.15	7.65	10.95	51.13	48.81	54.57	15.71	13.14	110.72	114.04	59.8	86.59	36.26	39.25	39.61	51.4	69.83	30.53	34.39	61.63	24.12	25.05	49.93	58.33	32.39	36.09	68.5	52.88	39.2	47.38	70.47	25.37	25.69	15.47	14.28	17.33	13.9	15	11.06	18.03
ATG5	14.52	53.17	45.56	16.74	21.56	39.91	38.3	33.54	30.07	69.94	57.56	54.22	26.71	28	25.98	29.36	26.18	8.18	4	38.04	35.93	55.25	42.68	41.29	84.63	68.92	16.95	16.7	21.33	30.11	38.88	34.68	35.96	19.06	44.81	65.92	16.9	27.31	23.04	49.21	27.79	10.5	14.99	15.28	12.66	11.8	13.41	15.19	10.17
ATG7	9.67	16.2	5.18	13.87	12.84	11.79	10.69	25.84	22.41	13.56	23.51	22.72	21.03	19.95	17.12	28.41	24.13	13.34	12.57	17.9	22.42	20.03	21.98	22.03	25.51	29.78	23.67	23.57	22.7	17.72	25.26	18.07	12.01	13.68	15.38	7.99	16.82	11.55	12.65	14.34	16.64	14.32	32.96	25.43	21.87	7.13	19.73	32.44	24.34
ATG9A	47.95	26.6	58.71	26.53	49.81	43.74	59.75	98.61	96.2	34.87	23.88	26.6	38.76	33.91	29.74	88.34	68.92	123	153.74	59.26	67.12	55.33	61.61	70.52	74.06	73.55	54.41	56.97	92.9	47.59	60.73	74.77	45.46	21.07	31.83	58.32	33.19	76.65	81.41	67.47	63.92	111.96	16.92	16.17	19.31	66.47	18.56	17.99	22.15
ATG9B	6.36	2.84	2.33	18.89	12.74	18.37	19.52	13	12.46	13.56	7.07	7.76	0.9	0.93	0.74	8.14	4.9	0.98	1.4	3.56	2.67	4.16	3.62	3.8	2.93	3.25	0.57	0.47	5.35	2.25	0.7	12.77	3.55	2.06	8.07	1.35	23	64.2	85.15	14.71	8.9	0.06	0.19	0.16	2.05	0.33	0.48	0.32	1.39
ATG10	4.35	2.88	7.72	6.93	9.87	5.67	3.71	3.84	3.38	6.52	4.57	3.36	3.83	5.03	3.35	2.55	3.32	4.15	2.86	5.4	6.21	3.61	3.26	3.68	7.29	8	8.85	9.42	4.79	3.4	5.08	6.95	2.32	3.7	3.58	6.41	6.64	6.11	6.01	4.66	4.29	1.28	4.31	5.3	3.95	1.51	3.58	3.91	2.81
ATG12	13	21.1	27.86	19.14	29.89	45.76	19.79	25.99	26.66	47.91	52.65	53.34	34.12	42.1	33.99	23.87	26.46	6.81	4.92	41.34	31.04	40.83	26.7	25.81	14.35	12.32	23.15	23.78	10.19	10.85	39.75	35.21	25.48	20.1	21.24	35.8	16.75	26.59	25.25	44.48	19.28	25.58	15.17	16.17	15.42	28.24	17.3	16.55	13.03
ATG13	35.56	54.41	73.83	58.72	40.53	31.11	63.76	86.13	86.47	45.26	42.95	42.26	54.9	57.19	64.55	47.25	41.76	77.62	89.58	40.96	47.14	65.82	73.73	77.24	118.22	113.57	88.33	95.33	73.33	56.07	55.52	60.65	94.46	30.47	58.85	84.74	64.86	48.17	51.72	51.35	86.51	32.84	31.01	29.7	25.38	25.62	25.44	24.43	26.71
ATG14	25.23	31.34	9.55	21.18	18.72	17.32	14.79	23.46	21.68	42.01	77.7	77.35	37.18	41.41	31.16	22.79	22.84	13.83	14.53	41.78	36.29	39.27	31.61	30.89	40.22	25.83	25.7	25.23	23.05	31.62	40.76	14.28	37.06	27.41	28.63	11.4	16.47	26.44	30.23	18.34	14.38	14.11	11.69	15.2	9.51	8.59	13.09	10.7	10.96
ATG16L1	29.02	36.5	18.75	48.01	29.09	38.36	48.85	21.93	21.63	70.66	84.28	75.93	51.96	49.82	46.1	81.81	77.25	58.02	61.28	44.33	54.82	45.22	42.78	45.76	59.57	48.22	44.44	49.9	99.3	43.01	47.79	41.74	38.18	19.63	26.66	22.78	45.42	27.91	31.36	45.96	40.65	8.71	16.9	16.27	13.7	6.65	14.21	15.21	12.36
ATG16L2	15.61	16.83	14.55	15.59	26.55	11.92	15.33	11.28	8.56	5.34	2.85	2.75	12.15	11.07	5.49	7.48	6.43	2.14	3.67	1.8	3.08	4.49	5	4.77	11.01	12.19	9.97	7.85	8.42	4.38	5.11	4.95	19.84	4.28	12.7	9.68	11.48	21.05	29.43	8.37	4.95	206.54	44.82	84.92	47.68	169.8	95.49	42.27	77.6
ATG101	134.47	130.15	240.26	107.33	106.63	260.92	79.95	112.69	113.44	148.38	107.66	190.19	142.25	115.08	177.08	95.32	87.89	263.59	251.08	98.01	103.49	134.66	153.02	131.99	173.52	199.19	171.38	187.68	157	140.67	128.82	144.63	271.43	206.31	224.23	222.94	110.62	112.32	102.22	241.81	124.37	36.88	54.65	44.66	41.29	23.46	48.93	43.1	44.97
ATIC	163.44	119.03	131.52	170.35	93.89	111.01	229.69	78.58	67.62	49.25	41.43	48.96	47.57	55.94	32.62	80.33	72.97	111.19	114.11	74.97	86.23	65.27	59.72	66.85	103.67	99.1	67.53	49.46	129.69	69.41	60.28	135.61	106.03	153.16	114.75	179.85	175.56	86.72	88.16	141.6	121.96	8	99.67	70.92	66.81	10.2	54.76	92.41	57.93
ATL1	3.46	2.61	5.28	1.18	1.47	2.68	17.16	6.12	7.18	6.8	8.41	12.47	4.35	4.12	2.38	2.35	2.46	0.15	0.37	13.34	15.95	5.47	5.7	5.36	5.23	5.14	2.56	1.94	3.26	3.89	3.62	2.15	11.43	2.85	1.86	5.6	1.54	1.16	1.93	3.45	3.4	0.4	0.47	1.45	0.72	0.66	1.52	0.42	0.29
ATL2	76.89	104.33	93.92	57.9	92.25	73.44	47.57	73.56	65.51	253.7	129.34	134.52	69.25	76.72	49.72	57.57	58.77	51.08	44.39	79.13	64.46	136.74	110.27	100.66	149.84	113.5	23.6	25.17	90.64	65.86	99.36	78.19	67.45	73.07	80.45	116.61	57.48	87.61	87.9	66.08	39.3	14.09	13.59	20.47	10.85	13.87	15.02	13.37	10.56
ATL3	19.67	19.69	29.19	46.71	54.47	13.74	36.84	63.02	61.13	137.5	49.05	49.45	72.04	101.17	90.79	91.71	97.58	40.16	40.28	55.35	47.33	86.45	66.45	69.86	82.76	72.06	70.42	74.11	64.19	54.31	64.68	29.64	51.47	26.12	25.31	46.56	56.2	75.57	69.49	29.1	44.89	14.84	17.23	13.34	14.65	9	11.57	18.21	11.09
ATM	14.43	14.16	3.71	6.69	10.36	19.58	2.81	20.89	15.76	18.88	31.14	27.31	31.41	33.85	15.72	19.54	21.73	7.37	4.85	27.07	26.7	22.18	18.51	19.31	42.63	30.12	9.14	9.66	20.72	13.63	42.15	15.14	15.33	1.95	5.06	8.88	3.26	14.53	12.5	12.73	1.05	6.43	5.35	13.33	10	2.09	6.75	7.97	10.42
ATMIN	11.23	35.88	19.08	17.02	22.54	7.51	12.85	20.59	21.24	60.36	96.9	81.89	39.79	42.49	42.99	35.07	38.8	14.1	14.39	67.44	74.98	49.63	47.61	52.24	45.05	35.41	60.13	62.96	82.11	32.69	59.74	30.75	20.13	16.32	37.04	37.28	22.52	30.99	31.96	15.58	17.21	11.11	12.35	9.86	9.06	2.07	7.25	10.01	7.66
ATN1	465.77	192.93	145.26	154.2	136.32	267.91	528.48	90.99	65.89	30.08	32.23	31.84	34.41	42.48	23.85	31.94	27.78	73.65	97.84	27.49	31.32	24.36	24	25.23	22.82	26.85	51.9	42.38	64.45	30.64	77.63	157.48	165.13	77.9	76.45	127.46	128.89	121.14	159.08	209.62	128.06	60.72	20.44	25.02	36.5	51.95	37.78	30.69	48.48
ATOH1	0	0	0.11	0	0	0	0	0	0.07	0	0.21	0	0.19	0	0	0.15	0	0	0	0.06	0	0	0	0	0	0	0	0	0	0	0.13	0.04	0	0	0	0	0	0	0	0	0	0	0	0	0	0	0	0	0
ATOH7	0.06	0.1	0.32	0.59	0.56	0.62	0.45	0	0.39	0	0.31	0	0.84	0	0.23	0.46	0.65	0.14	0.12	0.36	0.69	0.41	0.08	0	0.52	1.02	0.08	0.2	0.43	0.16	0.39	0.23	0.56	0.19	0.37	0.16	0.57	0.34	0.26	0.62	0.17	0.05	0.06	0	0	0	0	0.05	0.11
ATOH8	4.6	0.08	1.02	0.31	0.05	1.55	0.67	0.13	0.22	0.21	0.81	1.72	0.42	0.01	0.11	6.08	9.54	0.42	0.26	1.14	0.7	0.11	0.18	0.09	0.99	1.02	0.49	0.56	1.96	0.89	4.92	0.61	1.69	15	0.51	1.57	0.11	0.13	0	3.6	1.31	5.39	2.56	0.98	1.29	0.21	5.16	0.99	1.51
ATOX1	19.04	27.97	34.37	43.09	11.15	25.48	26.22	31.72	32.27	13.11	4.02	5.25	29.58	35.23	39.9	14.49	13.49	13.84	16.45	20.15	22.19	18.5	21.03	22.9	16.86	16.87	33.3	32.88	21.54	18.64	13.24	29.06	12.04	26.44	32.68	34.67	47.91	10.65	10.88	34.9	42.26	23.71	55.57	27.29	43.92	30.27	30.23	44.26	26.87
ATP1A1	456.36	763.7	1075.87	666.87	1161.26	774.01	732.53	694.4	698.17	286.19	466.35	566.53	432.93	521.19	488.58	2045.61	1561.58	752.5	875.59	482.27	575.91	479.72	516.48	557.37	420.02	336.91	853.86	876.44	726.73	551.5	541.53	591.81	510.07	291.63	377.3	1080.87	621.09	1007.39	974.54	1046.94	516.05	449.35	252.44	251	277.73	427.59	177.36	256.69	228.29
ATP1A2	0.34	0.3	0.06	5.48	0.61	0.37	1.25	0.25	0.19	0.49	0.13	0.17	1.88	0.91	0.19	0.25	0.11	0.37	0.25	0.62	0.19	0.09	0.13	0.14	1	0.56	0.44	0.4	0.21	1.41	0.27	0.19	0.57	0.09	0.13	0.16	3.05	0.61	0.72	0.14	0.18	0.1	0	0.08	0.04	0.03	0.05	0.01	0.06
ATP1A3	0.05	1.85	0.14	6.64	0.17	4.23	12.14	13.87	8.3	0.26	0.28	0.22	36.04	47.77	36.43	25.3	27.5	0.19	0.16	7.67	12.17	2.77	2.39	2.11	1.65	2.96	11.08	7.29	0.16	0.37	2.64	0.44	0.08	0.24	0.78	0.62	6.38	0.05	0.04	2.16	13.09	0	0.23	0.12	0.49	0.33	0.43	0	0.18
ATP1A4	0.02	0	0	0.22	0.06	0	0.05	0	0.04	0	0.11	0.09	0.16	0.08	0	0.17	0	0.05	0	0.1	0	0	0.03	0.16	0.04	0.13	0.12	0.11	0	0.09	0	0.06	0	0.01	0	0	0.12	0.1	0.12	0	0	0.06	0.09	0.49	0.48	0.05	0.52	0.02	0.35
ATP1B1	85.79	39.31	127.89	141.03	269.11	62.49	39.58	155.59	160.56	69.76	65.8	150.4	87.43	97.91	107.19	26.19	25.31	102.73	86.36	243.15	272.19	57.28	41.54	38.19	127.78	113.16	340.62	357.23	125.83	24.49	153.36	164.35	144.45	90.64	50.92	163.96	131.48	479.24	440.45	83.48	96.2	36.74	27.17	54.03	43.68	94.26	28.74	17.83	34.79
ATP1B2	22.85	0.07	3.38	0.17	0.03	0.21	0	0.32	0.13	0.06	0.26	0.11	0.24	0.09	0.1	0.39	0.38	0	0	1.99	1.34	0	0.03	0.14	0.17	0.14	0.03	0.04	0.03	0.1	0	0.12	0.65	7.02	0.02	1.62	0.03	0	0.03	0.07	0	0.31	0.02	0.1	0.15	0.34	0.1	0.07	0.25
ATP1B3	87.07	77.55	404.97	139.8	219.76	111.67	95.38	285.86	273.74	33.49	128.78	131.6	70.71	79.67	77.43	230.72	199.82	38.82	29.78	104.99	104.31	100.8	102.97	102.33	48.05	48.18	60.78	51.73	97.94	47.08	90.64	225.35	138.37	107.07	79.78	371.34	198.89	203.81	203.62	143.24	148.41	1039.83	284.26	336.76	254.39	933.37	272.67	266.9	215.37
ATP1B4	0.04	0.13	0	0.03	0.05	0.15	0.09	0.19	0.09	0.05	0	0.08	0.09	0.06	0.04	0.11	0.04	0.13	0.04	0.03	0.02	0.06	0.1	0	0.13	0	0.16	0.18	0	0.02	0	0.07	0.07	0.04	0.15	0.03	0.05	0	0.02	0.03	0.1	0.13	0.02	0	0.03	0.08	0.02	0.03	0
ATP2A1	2.23	0.89	2.5	1.43	1.42	2.43	1.72	2.7	2.03	1.45	0.85	0.26	0.78	0.58	0.24	0.52	0.48	1.7	1.74	0.53	0.9	0.61	0.68	0.88	0.75	0.61	0.64	0.67	1.97	0.54	1.57	0.88	4.84	0.79	0.45	1.11	0.76	1.22	1.56	2.51	0.73	2.55	0.84	1.39	1.49	1.76	0.78	1.21	1.43
ATP2A2	120.49	115.07	58.32	91.47	199.15	100.32	77.4	331.18	287.37	105.39	95.65	154.91	195.43	243.34	251.44	219.12	187.62	200.61	235.47	122.52	128.42	166.26	175.55	199.19	177.68	173.61	107.22	94.61	197.85	125.98	105.94	144.29	156.65	72.68	97.76	89.89	105.68	246.95	262.19	136.59	141.55	65.03	56.23	71.26	69.8	53.04	37.77	69.78	63.7
ATP2A3	0	0	9.9	0	0	0.66	0	0.5	0.78	0	0	0.21	4.75	5.71	6.54	10.84	7.86	1.37	1.26	37.49	57.05	0	0	0.29	0	0.52	0	0	0	0	5.81	2.86	0.25	0	0	10.22	1.26	1.07	0	3.57	13.11	116.37	2.82	3.7	7.89	9.58	6.87	3.27	8.04
ATP2B1	55.58	34.74	5.85	21.82	30.15	58.78	22.78	120.59	109.24	97.05	172.59	143.14	116.62	137.49	114.68	55.38	58.26	23.81	21.27	107.68	80.67	132.42	109.51	103.89	113.33	107.11	23.35	27.36	88.07	92.38	95.27	54.67	56.03	27.71	20.16	18	19.24	44.15	39.52	53.06	33.86	114.09	13.79	18.16	18.84	101.87	15.51	24.92	23.39
ATP2B2	0.65	4.91	0.04	0.78	0.13	0.38	6.5	0.28	0.2	1.72	3.59	5.9	5.23	5.34	3.45	68.05	65.12	0.62	0.85	8.76	18.24	2.9	2.75	4.65	0.58	0.48	2.26	1.91	0.88	5.82	5.03	0.25	5.99	0.11	0.74	0.03	0.28	0.05	0.04	0.94	21.98	0	0	0	0	0	0.05	0.22	0.09
ATP2B3	0.03	0.01	0.03	0.76	0.18	0.33	1.07	0.12	0.08	0.24	0.03	0.08	0.17	0.13	0.02	0.56	0.69	0.11	0.02	2.72	3.73	0.02	0.07	0	0.51	0.35	0.29	0.1	0.07	0.1	0.08	0.05	0.05	0.03	0.02	0.1	0.38	0.03	0.08	0.07	0.02	0.03	0.01	0	0	0	0.03	0	0
ATP2B4	312.15	52.12	65.62	27.67	86.2	159.58	101.15	294.86	301.73	202.67	115.35	118.08	191.47	178.18	95.77	295.45	276.1	271.15	336	134.79	150.62	252.69	240.12	273.71	213.38	164.07	86.72	78.61	261.78	253.68	140.49	115.72	100.71	74.61	30.4	77.48	33.95	107.72	109.25	149.32	85.5	24.84	9.2	8.34	13.15	7.17	5.79	13.64	16.81
ATP2C1	37.05	98.37	45.27	42.98	39.95	58.85	88.04	126.42	113.15	74.38	123.96	107.91	144.08	175.55	132.02	149.69	148.29	16.9	13.75	92.52	96.96	117.76	99.05	97.11	82.59	68.47	54.89	54.72	85.25	63	139.89	110.47	114.79	22.63	73.33	68.5	46	54.94	50.53	75.13	152.75	26.05	32.07	43.11	42.28	35.35	26.7	36.68	35.62
ATP2C2	3.72	8.71	6.23	12	10.79	8.3	3.14	0.39	0.42	5.05	2.29	1.68	4.08	6.6	7.6	2.65	3.37	1.1	1.29	25.24	27.82	0.62	0.42	0.83	4.33	4.27	18.27	16.4	5.5	0.23	1.09	4.21	1.77	2.88	4.45	12.09	13.32	11.92	12.38	10.87	1.41	0	0	0.04	1.41	0	0.05	0	0.16
ATP4A	0.03	0.04	0	0	0.1	0.15	0.03	0.18	0.2	0	0.12	0.1	0	0	0.05	0.41	0.36	0	0	0.11	0	0	0	0	0.13	0.14	0	0	0	0.03	0.08	0.14	0.25	0.02	0.02	0.02	0	0.07	0.08	0.07	0.03	0	0	0	0	0	0	0	0
ATP4B	0	0	0	0	0	0.12	0.15	0	0	0	0	0	0.14	0	0	0.23	0	0	0	0.73	0.46	0.1	0	0	0	0	0	0	0	0	0	0	0.08	0	0	0	0	0	0	0.09	0	0	0	0	0	0	0	0	0
ATP5F1A	236.57	326.19	309.43	657.49	174.48	174.14	230	274.27	271.88	288.19	347.03	331.56	269.12	249.59	243.48	419.83	443.9	193.17	183.55	305.68	341.94	253.79	252.03	254.96	390.37	393.56	113.13	103.27	266.49	338.01	138.87	175.39	395.56	245.78	228.26	402.39	705.4	154.76	147.1	231.59	296.06	61.07	176.7	132.45	119.26	68.34	94.26	160.65	96.85
ATP5F1B	1645.42	2153.23	1983.36	3745	1088.08	2110.55	1292.02	1895.67	1858.03	916.39	693.74	766.6	3342.21	3255.04	3380.54	1200.88	1173.23	4034.84	4495.19	4188.29	5038.69	2049.64	2288.98	2153.87	1507.62	1719.81	1445.72	1320.47	1714.1	1873.19	1557.31	1444.89	1661.29	2182.87	1809.04	2584.3	3861.88	934.55	955.16	2769.39	1694.08	530.85	1074.6	786.42	776.69	652.03	563.37	967.58	590.48
ATP5F1C	470.23	399.14	515.19	801.88	343.75	747.16	965.67	1418.83	1467.09	986.04	307.88	267.36	788.47	818.49	847.47	520.87	549.06	288.33	212.41	592.6	698.51	1169.97	1063.01	932.29	1287.68	1218.41	573.68	491.7	659.87	853.07	619.4	862.08	435.32	471.8	279.48	599.61	676.53	305.16	267.79	1065.49	893.49	141.08	373.61	314.18	256.88	172.08	246.98	405.76	202.06
ATP5F1D	439.71	66.02	168.83	215	168.82	159.47	172.86	84.61	90.54	29.06	18.8	18.99	208.16	178.09	210.9	47.92	53.5	148.91	127.88	31.27	44.23	101.29	129.71	127.45	72.93	115.34	104.67	128.64	74.03	68.36	41.59	125.83	85.58	312.32	74.72	93.68	188.1	103.25	119.68	194.94	178.51	79.9	158.02	125.5	105.29	146.67	166.11	113.01	144.73
ATP5F1E	148.07	163.55	317.18	206.22	130.13	173.63	213.42	165.92	163.65	378.86	412.16	375.04	176.82	176.56	213.78	106.99	102	167.54	142.83	199.87	215.65	155.92	143.97	121.73	138.55	135.39	138.6	106.76	159.37	180.81	96.03	215.66	270.98	319.69	376.9	298.34	229.93	125.93	110.94	224.69	175.13	106.52	180.2	164.97	147.29	177.25	171.75	183.53	116.68
ATP5IF1	125.04	67.58	212.64	194.46	135.57	95.99	117.22	190.45	219.48	184.48	159.34	176.13	93.6	90.41	93.03	127.92	142.02	104	89.61	123.33	135.46	201.02	223.91	212.57	128.07	132.66	139.28	139.07	75.33	168.34	111.28	204.04	171.83	167.13	101.59	163.46	206.49	146.55	144.82	120.98	137.86	47.19	80.96	83.9	63.12	49.91	86.79	74.62	68.06
ATP5MC1	530.03	247.47	364.4	399.4	206.49	364.51	409.03	150.07	188.82	42.71	71.48	54.48	423.47	345.88	334.2	156.25	210.02	282.81	357.62	184.96	199.28	154.38	157.86	168.04	211.88	241.23	259.25	261.57	190.65	216.35	156.68	265.61	335.21	850.3	427.58	282.65	359.68	147.41	154.88	384.74	437.14	15.38	215.37	122	114.2	36.08	138.91	186.65	105.09
ATP5MC2	490.1	384.85	375.12	331.17	226.73	459.1	303.56	194.52	210.75	95.59	153	118.21	373.61	311.38	327.75	134.89	139.89	327.03	394.92	244.9	233.94	250.34	247.55	212.13	263.29	295.47	268.5	239.03	221.52	277.72	274.24	209.08	280.15	649.87	535.36	282.18	286.3	175.03	189.53	352.09	245.26	169.63	280.85	271.08	204.37	258.18	238.98	305.99	205.67
ATP5MC3	108.61	119.26	219.31	196.82	124.63	109.99	130.49	114.83	120.54	95.72	46.58	39.05	120.99	123.84	137.6	73.85	72.59	148.91	152.73	109.94	121.29	90.41	92.44	84.56	97.16	110.67	87.73	81.07	91.39	83.86	42.81	115.3	54.76	246.63	206.43	226.12	218.78	100.23	93.74	143.97	100.91	22.51	67.2	55.28	51.48	31.16	43.41	71.67	38.03
ATP5MD	578.86	266.11	664.54	483.33	296.55	250.84	278.05	292.67	233.45	608.99	554.47	541.56	477.98	537.89	482	391.36	386.52	1404.84	773.11	300.33	335.71	568.97	578.36	439.44	145.68	121.13	129.6	101.42	113.75	346.23	298.76	213.17	240.35	1372.7	696.15	644.24	507.84	273.86	246.28	343.88	178.33	122.05	204.67	163.07	132.06	191.8	142.37	211.81	94.36
ATP5ME	1111.39	498.38	2091.35	1389.41	790.24	1126.19	846.12	1168.06	1288	1208.12	974.36	712.54	1300.7	1228.96	1460.9	453.84	449.07	1450.59	1459.5	1143.42	1490.64	630.24	709.01	596.28	962.54	1260.95	701.71	583.24	1529.21	1575.6	810.36	737.38	756.16	2168.88	834.14	1505.11	1271.64	648.04	629.7	1221.6	1098.86	306.33	942.48	631.79	491.39	595.2	793.5	724.53	570.24
ATP5MF	794.98	989.67	2267.4	1328.81	537.13	484.71	1075.34	559.45	663.45	400.23	1177.64	870.23	644.6	559.52	690.68	841.89	1027.85	1328.89	1186.72	558.39	681.2	539.12	730.13	593.53	477.48	500.72	656.76	530.21	638.31	882.94	271.72	451.14	505.71	1303.81	1729.97	1799.05	1403.69	428.25	403.36	664.16	661.34	173.71	790.38	524.51	458.77	201.61	641.32	650.5	448.27
ATP5MF-PTCD1	95.36	126.2	211.55	145.2	64	62.72	109.37	98.45	109.46	66.9	175.75	154.23	116.04	94.7	103.59	137.47	171.67	195.26	183.13	73.44	97.68	65.54	107.08	88.43	88.08	94.61	108.75	95.1	120.38	138.01	74.28	56.61	74.95	135.47	191.5	184.87	146.26	59.26	57.63	80.78	78.73	21.79	84.66	53.49	46.15	16.16	69.87	98.66	81.04
ATP5MG	353.45	368.59	699.96	556.89	498.39	299.63	431.01	176.04	199.61	212.12	256.4	207.87	534.28	509.54	563.44	190.97	213.57	341.11	339.44	442.64	469.36	412.28	401.59	343.91	338.16	364.56	333.49	288.35	278.45	181.9	148.28	365.76	354.78	817.92	724.37	580.13	598.68	462.12	416.89	404.81	321.92	176.07	287.67	249.5	209.01	309.88	253.64	267.33	181.53
ATP5MGL	82.68	85.98	175.42	135.02	120.17	79.31	104.75	57.53	54.07	37.9	76.15	31.37	130.18	114.41	130.1	42.52	34.24	79.27	88.13	98.53	105.61	93.31	103.73	76.5	82.01	93.66	85.68	74.49	77.35	47.59	24.43	86.02	80.04	196.69	177.55	125.62	151.22	110.66	98.45	81.19	84.64	39.12	70.61	57.4	49.13	64.18	56.93	0	0
ATP5MPL	178.65	102.21	170.92	106.34	137.19	78.22	119.43	52.48	59.83	167.44	225.73	233.57	119.24	107.75	128.33	126.83	144.94	86.86	70.6	115.28	103.37	146.17	147.29	120.68	131.22	146.17	91.31	75.65	149.64	175.24	41.79	70.71	69.32	358.91	210.4	187.27	125.75	126.27	116.52	106.13	82.76	48.31	69.86	55.79	48.92	36.7	50.66	84.35	42.16
ATP5PB	304.33	209.18	284.77	284.01	378.25	236.77	272.22	198.87	195.88	316.41	363	328.83	323.67	320.85	319.82	277.61	313.54	153.68	105.44	290.79	293.06	442.28	394.92	360.72	283.95	216.23	177.94	167.48	196.77	332.12	216.82	135.43	127.26	316.31	185.21	348.21	292.55	357.82	319.53	338.28	251.15	50.43	146.46	112.74	97.92	54.19	87.19	154.3	85.48
ATP5PD	1214.13	534.46	1012.5	1081.26	717.55	539.46	662.3	449.99	488.5	1026.43	701.19	700.98	820.89	764.34	910.93	452.25	509.44	677.81	563.89	883.58	989.99	627.02	610.76	565.05	636.41	643.41	886.15	774.66	944.23	697.77	300.76	469.79	685.75	1999.61	698.93	1189.46	1166.26	637.96	553.96	814.92	671.63	293.33	621.66	496.89	397.96	289.41	432.83	525.51	359.94
ATP5PF	382.16	135.37	205.82	291.21	205.67	182.96	345.01	112.4	119.41	243.13	70.13	72.14	194.62	213.45	247.7	168.58	189.5	113.6	78.31	126.9	129.46	181.31	156.75	137.33	70.26	53.41	137.72	111.21	141.05	81.42	66.46	185.28	147.12	494.45	192.92	188.5	303.59	173.29	149.99	219.6	438.49	51.6	132.6	118.51	104.31	60.17	118.98	141.86	86.35
ATP5PO	1327.49	584.91	671.16	629.9	410.07	808.69	1291.08	347.58	387.9	747.05	265.04	256.8	894.03	827.05	849.01	653.97	688.16	514.79	424.68	779.01	821.25	1180.42	1079.33	937.35	329.24	333.3	757.14	601.24	517.88	419.94	533.68	714.43	453.48	2159.4	629.6	608.19	634.37	341.86	309.14	862.1	1808.68	207.66	613.9	424.33	367.76	282.92	368.52	562.41	302.35
ATP6AP1	248.81	177.71	176.51	145.16	586.71	79.6	129.61	433.03	394.82	129.38	71.47	86.94	116.14	154.29	210.49	302.04	263.95	217.7	272.76	83.04	107.34	96.01	105.59	118.61	168.86	172.02	331.07	368.16	151.56	173.72	159.84	245.85	270.26	101	178.01	151.6	159.22	611.21	591.95	114.02	139.59	304.63	317.71	324.58	336.03	301.64	279.53	335.01	368.31
ATP6AP1L	10.04	5.14	23.94	15.49	7.76	26.49	5.65	6.22	5.56	15.6	4.48	1.19	5.19	8.15	2.7	3.8	2.97	4.74	4.53	8.32	7.42	11.33	9.67	9.37	11.35	12.7	12.04	11.27	15.55	2.73	11.07	11.53	19.43	4.46	4.28	19.63	8.69	6.98	8.97	12.51	3.77	1.76	3.02	5.27	6.64	0	5.48	4.98	2.35
ATP6AP2	282.16	241.69	168.07	208.22	174.02	93.29	116.54	93.97	96	122.02	123.57	121.7	144.24	190.14	171.58	90.98	102.07	63.3	45.75	188.01	161.42	148.68	113.5	108.52	182.79	156.59	154.78	148.57	161.14	254.13	107.54	189.99	123.98	375.34	235.74	246.08	237.28	171.72	147.93	137.19	119.41	245.3	214.36	255.14	214	185.34	183.29	246.57	191.28
ATP6V0A1	25.76	16.72	14.37	16.41	31.92	22.54	27.77	36.19	35.23	17.48	18.42	18.62	35.49	38.9	29.06	37.66	35.23	11.72	14.34	32.75	42.31	21.36	20.67	28.2	36.22	29.96	9.17	9.83	20.89	25.9	38.51	50.93	41.88	14.22	19.59	13.81	19.83	38.62	38.83	20.09	51.02	92.18	50.6	53.11	44.56	74.08	49.41	51.18	61.2
ATP6V0A2	7.34	7.35	3.38	9.98	12.5	9.53	5.74	13.52	13.53	11.99	11.94	12	13.3	14.08	10.29	16.71	18.79	21.92	20.28	15.13	14.7	8.88	8.39	9.34	14.89	12.8	9.03	9.19	20.17	24.59	22.59	11.78	23.64	8.23	9.96	7.82	10.99	13.38	13.11	11.74	11.39	2.34	3.91	3.95	4.56	2.16	3.37	4.73	3.96
ATP6V0A4	0	0.74	0.77	0.87	6.75	1.16	0.82	0.31	0.4	4.85	0.06	0.3	0.34	0.17	0	1.02	1.05	0.16	0.33	0.59	0.68	0.17	0.1	0.41	8.49	7.81	0.62	1.04	2.88	0.38	0	0.32	2.89	0.19	1.69	0.56	1.72	13.7	14.48	0.35	0.14	0	0	0.02	0	0	0.02	0	0
ATP6V0B	294.24	160.89	606.85	309.89	288.28	132.81	117.35	404.96	420.65	128.8	220.69	196.67	176.32	169	204.53	346.46	302.81	1670.48	1596.14	205.24	256.42	385.53	464.88	447.31	200.74	271.87	239.32	273.24	224.48	434.16	163.41	220.9	195.19	782.76	501.62	677.01	475.89	319.56	307.75	213.15	229.88	476.35	421.61	408.65	354.3	545.88	350.95	422.62	346.68
ATP6V0C	266.96	57.13	115.2	100.93	265.72	136.87	120.95	46.52	48	21.02	17.57	16.71	80.04	89.09	123.67	55.55	47.83	117.96	159.3	64.86	93.45	71.43	96.44	104.48	40.53	47.57	89.54	95.71	100.34	49.79	85.96	147.87	177.35	115.75	73.52	80.26	140.58	210.43	250.71	178.96	178.02	543.61	417.78	289.61	400.56	415.4	324	433.59	484.35
ATP6V0D1	32.77	35.13	102.74	116.1	135.58	14.54	48.82	120	125.81	52.57	59.59	73.84	85.47	87.96	126.89	66.51	73.86	90.03	115.05	112.23	150.24	91.79	102.52	113.74	76.25	86.47	173.75	188.12	78.46	211.15	103.82	85.72	58.8	41.41	54.46	131.13	104.36	152.3	148.49	37.44	92.28	291.45	435.98	333.66	271.03	143.78	234.73	364.41	243.3
ATP6V0D2	0	0.13	0.04	0	0.08	0	0.04	0.23	0.1	0.37	0.15	0.25	0	0.21	0	0.52	0.32	0.07	0.06	0.09	0.11	0.31	0.33	0.13	0.1	0.17	0.42	0.69	0.26	0.16	0.2	0.4	0.04	0.02	0.13	0.03	0	0.51	0.45	0	0	2.45	2.85	0.77	1.88	0.34	0.15	5.99	0.41
ATP6V0E1	225.05	285.01	394.99	375.07	134.49	288.37	360.87	85.19	105.02	196.36	510.75	494.88	248.38	270.09	308.9	225.61	231.02	97.74	89.85	235.63	265.37	270.8	275.06	261.5	217.5	233.3	607.81	632.77	189.15	152.33	141.25	687.84	325.89	510.45	509.25	557.87	583.31	184.72	160.98	496.77	389.16	399.8	473.87	444.94	351.1	240.25	359.58	383.97	243.18
ATP6V0E2	30.06	66.79	41.72	64.04	38.45	19.44	33.49	32.46	28.92	13.32	7.5	8.86	50.98	53.36	62.32	103.59	101.1	34.23	42.13	75.94	103.12	29.12	39.8	39.77	29.24	49.85	50.78	51.19	29.36	78.02	29.46	27.58	65.51	14.18	85.72	36.23	64.9	34.59	37.04	27.33	48.77	0.63	17.77	12.58	17.2	1.45	19.59	15.47	14.78
ATP6V1A	45.32	59.71	32.97	94.7	81.05	30.11	55.8	141.09	126.82	141.42	136.82	144.21	140.83	169.95	155.77	199.06	194.73	20.2	19.93	215.65	188.06	164.88	124.32	128.67	148.64	116.84	95.69	97.44	57.03	131.64	261.65	118.16	83.36	60.01	55.8	52.85	108.9	90.32	81.62	63.97	141.53	71.02	44.23	43.44	65.95	63.12	25.26	70.89	34.68
ATP6V1B1	300.15	245.27	573.8	238.6	152.55	510.95	396.48	190.18	181.93	326.32	93.82	132.19	455.41	406.02	425.93	18.89	24.2	80.68	95.23	63.51	94.41	274.11	379.69	425.91	118.8	228.12	108.8	88.12	322.09	748.58	226.8	50.93	42.25	102.42	157.4	314.23	283.14	86.51	93.74	368.26	315.4	0	0.29	2.37	49.98	0	9.96	3.26	10.61
ATP6V1B2	33.28	18.16	95.58	38.76	66.63	103.07	21.76	22.49	24.54	34.2	74.97	86.58	47.58	52.48	56.15	49.87	47	15.59	15.87	160.4	207.39	30.83	28.31	34.48	86.33	64.1	63.31	65.09	101.18	77.12	44.51	125.59	35.07	40.29	28.36	181.42	49.37	98.74	102.76	159.67	54.69	475.37	426.94	500.35	426.89	395.72	482.55	574.68	562.59
ATP6V1C1	91.93	28.3	59.22	108.26	105.97	48.42	36.63	103.32	89.47	294.3	158.38	146.74	101.81	121.43	98.96	118.54	112.57	23.46	18.74	79.59	83.92	190.64	143.67	136.9	300.22	208.15	79.42	94.54	84.02	113.57	98.62	61.67	70.92	79.73	27.25	145.21	119.53	153.83	141.54	77.63	48.94	72.88	50.36	49.54	49.15	90.24	36.26	56.92	32.16
ATP6V1C2	20.36	12.99	10.58	26.62	3.13	7.78	13.46	5.2	5.8	20.72	29.38	11	0.91	1.45	0.65	14.84	21.05	72.73	80.58	1.3	0.76	1.98	2.04	2.7	10.56	11.09	14.62	12.52	17.13	19.58	2.89	17.14	23.84	44.85	10.17	1.59	63.05	6.42	6.58	11.19	0.84	0	0.16	0.16	5.14	0.24	0.24	0.17	0.32
ATP6V1D	67.87	35.9	27.75	39.44	42.35	30.11	36.55	55.33	63.11	154.26	107.52	102.94	73.51	72.88	91.65	59.7	59.68	17.15	10.89	120.46	109.92	103.43	89.97	83.9	81.56	57	60.44	66.41	69.86	68.92	60.12	55.74	69.01	52.19	33.47	39.51	49.16	54.11	49.65	43.82	66.87	43.6	42.12	33.05	38.97	25.38	24.64	53.95	32.86
ATP6V1E1	116.1	145.58	165.63	253.21	271.63	105.55	221.18	311.2	320.38	253.22	252.83	256.19	190.92	189.63	229.7	233.5	224.62	54.8	47.75	257.42	300.37	218.6	214.31	202.53	344.96	427.14	173.2	187.84	137.73	334.88	266.84	292.72	202.99	115.55	142.56	226.06	344.88	365.53	333.34	189.09	406.94	258.01	262.64	254.9	253.5	124.23	208.29	288.4	208.8
ATP6V1E2	3.72	5.03	12.72	5.45	3.72	6.23	2.85	10.22	11.57	8.35	7.89	6.47	3.53	3.99	1.82	5.1	4.95	9.94	11.76	3.3	2.61	4.07	5.08	5.73	21.04	23.1	1.98	2.02	8.98	5.56	9.15	4.6	4.36	2.14	3.51	11.03	6.73	3.4	2.55	5.17	3.07	0.94	1.45	2.09	1.8	0.05	1.93	1.48	1.05
ATP6V1F	218.5	509.48	363.18	390.2	210.93	149.46	514.12	228.29	285.62	321.09	226.82	247.09	218.67	206.22	266.23	309.53	316.28	460.64	398.93	273.88	281.97	250.78	304.15	250.45	126.43	185.6	279.39	286.66	303.16	253.35	208.18	232.12	410.86	553.09	1337.17	334.45	511.58	218.35	202.93	216.2	802.59	439.01	1029.7	751.51	807.36	618.07	741.04	997.09	794.27
ATP6V1FNB	0.25	0.47	0.71	0.31	1.31	1.01	2.15	2.2	1.76	0.39	0.46	0.47	0.52	0.23	0.79	1.39	0.6	0.87	1.41	0.56	0.74	0.68	0.36	0.92	0.43	0.82	0.64	0.93	1.93	1.2	1.33	0.39	0.75	0.53	0.71	0.72	0.23	0.25	0.41	0.62	0.86	0.39	0.28	0.19	0.28	0	0.48	0.38	0.35
ATP6V1G1	172.99	89.94	280.87	346.59	315.07	161.12	158.37	172.14	193.98	776.39	402.78	430.51	59.11	64.22	67.09	164.31	192.92	177.07	151.71	272.64	229.99	237.59	181.62	174.21	300.08	294.55	287	286.29	114	209.53	198.94	146.2	173.41	296.22	155.69	332.16	427.38	407.3	366.76	249.88	201.67	185.91	231.23	156.13	192.18	255.47	159	266.02	123.68
ATP6V1G2	6.87	2.43	2.3	11.22	2.38	10.33	1.92	2.24	2.1	2.3	1.13	2.12	0.79	1.54	0.47	0.84	1.52	0.43	0.37	1.85	0.92	1.52	1.4	1.72	1.59	1.51	0.58	0.42	1.29	8.35	5.47	0.6	8.47	11.43	2.07	1.06	14.46	3.29	2.96	8.31	3.11	0.86	0.26	0.73	0.58	0.47	1.07	0.57	0.69
ATP6V1G2-DDX39B	887.9	309.12	346.38	466.23	386.74	690.96	492.72	424.75	394.85	358.64	190.09	159	394.63	331.3	273.62	281.88	287.19	260.82	314.98	236.45	222.73	334.35	309.06	314.82	312.37	243.2	284.95	234.24	391.7	366.12	351.49	319.34	294.28	586.11	199.72	338.32	402.12	354.75	433.25	592.48	351.71	334.95	258.04	252.15	219.64	202.05	235.29	269.53	242.7
ATP6V1G3	0	0	0	0	0	0	0.15	0	0	0	0	0.25	0	0.42	0	0	0	0.28	0	0	0.16	0	0	0	0	0	0	0	0	0	0	0	0	0	0	0	0	0	0.13	0	0	0	0	0	0	0	0	0	0
ATP6V1H	84.61	29.93	62.14	42.93	41.15	40.52	36.01	66.78	61.01	112.88	135.45	144.72	53.14	60.49	64	41.26	38.7	69.94	65.54	72.75	94.21	94.63	93.58	88.51	101.65	81.45	49.37	54.15	55.08	111.18	85.88	49.77	166.68	79.25	33.17	68.11	39.33	42.53	37.78	56.76	55.61	63.67	54.75	44.05	49.74	78.82	28.29	58.6	35.2
ATP7A	4.45	5.95	5.57	4.9	11.88	1.23	4.06	12.94	11.35	15.26	12.13	12.93	10.21	11.76	8.31	13.22	12.39	2.15	1.78	12.48	16.53	22.92	21.96	22.88	23.56	26.14	9.27	10.48	6.71	9.81	13.37	12.79	4.93	2.37	2.78	7.45	4.26	18.62	17.18	1.42	4.46	4.29	3.61	5.66	3.8	2.31	4.24	4.62	4.15
ATP7B	56.13	2.58	7.61	8.83	22.31	6.39	12.93	48.58	40.89	2.8	6.67	7.72	21.11	18.97	11.77	14.1	13.9	13.34	17.4	40.08	42.68	20.51	20.25	22.54	8.91	7.91	4.6	3.09	11.25	22.09	17.4	15.78	8.41	8.04	1.34	8.17	6.78	10.56	13.32	4.5	11.05	0.98	0	0.06	0.43	0.28	0.26	0.05	0.02
ATP8A1	7.83	1.19	0	11.56	3.87	1.44	2.65	8.94	7.33	12.28	4.46	5	8.1	9.76	5.25	3.3	3.84	0.85	0.3	5.54	5.66	3.79	3.23	3.56	6.9	5.68	1.08	1.4	8.62	7.72	4.28	0.91	0.6	0.84	0	0	6.14	6.44	4.63	1.32	0.76	0	0.53	1.97	1.44	0	1.25	0.62	0.08
ATP8A2	0	0	0	0	0.01	1.72	1.86	0.48	0.31	0.56	0.44	0.2	0.64	0.6	0.47	2.28	2.57	0.02	0.1	1.29	1.9	0.07	0.24	0.14	0.7	0.36	0.11	0.28	0.09	0.04	2.82	0	0.84	0	0	0.01	0	0.02	0.03	1.53	0.13	0	0	0	0	0.02	0	0	0
ATP8B1	34.79	34.74	75.8	34.8	52.61	21.68	22.64	25.41	24.89	61.11	184.79	152.72	32.84	36.76	34.46	65.27	63.53	17.98	18.14	32.04	37.99	58.96	53.71	53.56	50.04	55.94	38.55	38.59	85.11	96.33	44.95	33.02	35.77	36.65	22.68	153.38	41.47	47.83	46.63	37.05	31.51	0.74	1.98	2.6	2.26	2.19	0.8	4.85	3.27
ATP8B2	12.68	16.03	1.81	2.77	0	5.55	6.12	32.18	29.26	8.81	4.86	4.61	27.22	18.76	13.28	27.48	26.66	0.74	1.06	59.8	69.41	8.78	8.62	9.57	5.71	4.1	0	0	0	7.43	15.42	4.02	16.36	2.22	16.62	1.32	0	1.16	0	1.85	0.9	20.11	0	0	0	22.46	0	0	0
ATP8B3	0.09	0.16	0.48	0	0.5	0.23	0.09	0.05	0.21	0.97	0.12	0.21	1.92	1.27	1.32	0.26	0.06	0.25	0.09	0.32	0.25	0.29	0.21	0.37	2.05	0.85	0.5	0.42	0.21	0.08	0.01	11.7	1.29	0.07	0.08	1.18	0.18	0.61	0.85	0.11	0.22	2.56	2.62	3.08	2.76	1.49	4.25	2.84	5.49
ATP8B4	0	0.06	0.4	0	0	0.05	0.2	0.21	0.23	0.17	0.35	0.6	0.04	0	0	0.04	0.84	0	0	0.29	0	0.51	0.29	0.23	0	0.06	0.41	0.29	0	0	1.04	0	0	0.22	0.16	0.52	0.26	0	0	0.13	0.09	30.69	17.95	43	20.32	16.12	33.53	18.14	25.99
ATP9A	39.14	63.78	40.56	38.64	86.73	33.63	37.45	238.77	225.76	61.8	70.41	74.92	123.83	132.4	126.55	179.94	164.6	112.73	128.06	96.08	132.23	128.67	133.23	157.34	248.31	262.37	104.54	110.94	191.34	101.6	77.98	79.78	79	20.57	58.68	60.73	39.26	86.01	90.81	52.46	39.65	0.47	0	0.33	2.48	0.51	0	0.29	1.04
ATP9B	5.82	20.81	11.59	11.18	8.64	8.04	7.28	20.3	18.56	20.77	12.95	13.37	12.15	9.05	8.17	20.96	20.95	19.99	18.47	11.52	13.46	7.61	7.67	10.34	12.18	12.47	12.43	12.16	11.59	20.8	11.56	10.38	8.91	2	11.23	13.47	12.8	8.14	7.95	7.36	8.54	11.78	9.07	10.07	11.28	11.67	7.62	13.36	17.39
ATP10A	65.95	1.7	5.63	9.56	26.48	3.46	0.31	1.44	1.67	0.62	5.1	3.97	19.66	15.38	11.48	96.86	99.85	5.26	5.72	4.89	4.82	7.56	9.52	13.17	3.63	4.8	6.26	7.53	10.07	21.08	7.95	2.95	0.15	19	3.24	2.8	9.16	23.11	20.35	5.45	0.19	1.49	10.53	5.49	7.66	0.3	9.73	9.23	8.62
ATP10B	1.24	7.54	7.63	7.32	34.09	3.23	5.31	2.69	3.49	26.1	5.35	10.84	9.4	7.97	9.35	0.28	0.26	1.88	3.27	0.58	1.47	15.72	18.49	28.17	76.53	81.71	12.85	10.83	3.45	2.03	4.21	21.81	12	1.04	5.03	5.13	6.71	35.05	30.69	2.88	33.4	0	0	0.07	4.32	0	0	0	0
ATP10D	0	6.24	0	1.32	1.92	5.21	2.8	4.63	5.25	6.01	2.44	7.52	10.69	12.44	13.26	0.8	0.93	3.21	3.92	15.02	17.46	1.19	1.19	1.94	6.52	5.72	5.7	6.48	2.42	1.37	19.38	6.92	2.55	0.33	4.69	1.32	2.21	4.59	4.59	4.28	4.3	5.43	9.09	13.61	10.19	3.29	11.42	9.55	11.21
ATP11A	36.16	20.05	14.53	23.02	38.68	13.23	23.83	49.51	48.29	18.18	25.1	39.7	38.89	48.2	36.66	29.38	28.3	23.72	28.81	44.02	66.64	99.15	109.78	144.44	20.75	23.71	8.56	9.48	44.69	20.06	39.47	38.69	35.12	12.14	13.1	15.75	22.12	42.38	46.29	20.86	38.88	16.13	10.38	15.34	17.07	5.99	10.9	15.31	20.58
ATP11AUN	0	0.03	0	0	0	0	0	0	0	0	0	0	0	0	0	0.08	0	0	0	0	0	0	0	0	0	0	0	0	0	0	0.13	0	0	0	0	0	0	0.06	0	0	0	0	0	0	0	0	0	0	0
ATP11B	10.11	24.44	15.39	25.33	7.69	23.36	29.57	56.63	49.26	72.68	87.42	91.38	47.14	63.6	52.24	57.72	57.09	7.06	5.12	52.35	43.14	51.32	43.81	45.46	39.33	38.23	24.73	25.4	26.87	47.82	56.95	47.98	38.51	5.69	13.42	18.4	19.52	7.99	5.24	21.29	39.06	50.84	7.48	11.86	11.23	29.4	6.63	9.45	7.54
ATP11C	5.89	17.69	0.63	9.04	9.49	9.02	11.26	19.83	17.85	53.95	25.31	28.54	14.34	16.97	12.36	29.14	30.74	7.14	6.98	13.54	11.57	5.39	5.08	6.35	6.37	5.15	19.19	21.37	22.03	15.58	35.05	10.27	10.04	3.67	8.37	2.56	6.45	9.2	9.6	8.92	9.33	4.76	4.57	4.5	6.15	1.95	2.99	7.56	4.23
ATP12A	11.55	0.09	0	0.33	0.11	0.58	0.82	0.2	0.13	2.72	0.15	0.37	0.28	0.28	0.15	0.23	0.3	18.14	22.52	0.09	0.1	0.14	0.16	0.2	0.21	0.08	0.06	0	0.2	8.24	0.06	0.13	0.64	7.47	0	0.05	0.19	0.06	0.04	0.23	0	0	0.06	0.06	0	0	0.01	0.05	0.02
ATP13A1	90.56	82.89	77.65	58.72	73.32	97.41	86.6	116.1	103.29	20.79	18.83	24.57	90.15	81.02	65.64	149.96	145.01	52.1	59.93	54.43	77.44	61.43	56.42	67.53	53.78	61.36	47.97	47.63	85.75	58.84	61.14	90.13	95.45	32.22	74.41	51.96	56.08	77.55	91.71	107.23	113.64	30.42	81.73	79.04	92.39	24.23	106	75.04	95.22
ATP13A2	23.01	10.8	15.76	20.01	26.26	10.9	28.32	66.92	67.71	10.07	5.84	8.21	38.96	33.98	28.83	53.89	46.99	22	27.64	26.41	32.31	29.98	36.41	42.93	38.1	46.7	25.83	34.04	26.71	27.41	36.48	27.73	28.21	8.79	14.94	14.55	35.23	26.22	31.3	15.91	48.77	24.07	27.26	12.24	26.35	9.98	18.11	20.58	25.11
ATP13A3	21.18	77.55	19.38	28.87	68.71	86.86	49.06	34.84	30.93	56.29	84.58	66.17	137.27	187.26	146.11	125.71	120.98	20.58	15.94	109.76	63.14	238.05	165.04	164.93	70.3	62.52	56.15	57.16	50.3	87.02	100.27	69.95	145.73	20.37	51.1	49.79	27.5	75.33	73.14	79.37	84.42	300.09	15.9	26.86	29.66	422.97	14.43	32.7	22.75
ATP13A4	1.34	1.3	5.22	6.52	0.96	0.27	1.38	1.36	1.36	0.1	0.05	0.02	0.71	0.38	0.19	0.22	0.04	0.12	0.06	0.55	1.45	0.15	0.1	0.13	0.21	0.32	0.53	0.47	1.11	1.29	1.06	0.21	16.03	0.06	0.9	2.78	1.63	0.06	0.26	0.25	0.16	0	0.25	0.14	0.33	0	0.05	0.02	0.07
ATP13A5	0.02	0.11	1.1	0.25	0	0	0.03	0.17	0.04	0	0	0	0.1	0	0	0.12	0	0	0.04	0.1	0.08	0.08	0	0	0	0	0	0.07	0.37	0.03	0	0	0.23	0	0.08	0.48	0.92	0	0	0.03	0.06	0	0	0	0.01	0	0	0	0
ATP23	15.28	18.76	26.01	25.56	5.35	10.35	8.39	13.86	9.29	17.54	27.11	21.51	23.82	24.3	17.86	22.07	32.44	22.32	19.16	17.69	12.38	15.23	12.01	15.04	17.69	17.67	10.17	8.29	11.98	20.57	23.86	10.95	8.95	24.22	22.47	21.83	34.3	6.43	7.2	10.88	12.2	2.51	3.87	8.24	6.84	0.51	3.42	3.94	5.04
ATPAF1	56.17	56.76	97.39	50.34	67.53	53.48	35.38	100.7	90.13	132.8	104.61	85.05	68.69	60.69	50.26	60.63	69.92	70.54	63.12	66.91	71.31	75.48	79.58	72.46	72.34	67.36	41.62	36.35	61.53	147.7	52.94	44.3	44.64	81.85	53.9	133.29	64.42	68.76	67.02	73.13	39.87	4.05	18.77	17.69	12.76	1.89	14.54	17.67	13.7
ATPAF2	13.69	21.38	20.81	14.46	14.82	19.38	7.75	17.14	22.36	12	15.25	18.02	37.69	34.75	38.8	22.21	20.89	12.89	12.87	22.75	24.82	20.43	26.54	21.79	22.19	22.08	16.23	16.14	13.9	15.25	25.41	27.2	21.54	6.94	18.19	16.01	16.95	13.91	17.36	17.78	18.6	12.58	45.11	42.26	35.91	13.3	46.69	46.33	39.67
ATPSCKMT	30.84	10.77	10.51	30.3	17.12	22.08	14.81	34.54	29.24	19.12	49.78	47.64	26.92	32.88	22.07	9.39	9.52	7.8	7.33	15.77	15.36	35.83	23.12	27.2	21.93	19.24	11.67	12.86	44.65	37.58	23.73	11.61	7.88	20.9	8.08	13.28	46.25	16.68	14.94	19.35	16.72	1.6	3.74	2.99	3.32	0.87	2.61	5	3.43
ATR	18.05	26.3	14.43	21.16	21.59	17.16	35.62	81.55	60.32	23.67	52.07	52.55	68.37	80.52	51.21	66.42	67.03	9.6	7.47	27.96	28.34	48.14	40.91	48.04	30.27	24.62	11.57	14.84	33.37	19.02	76.51	26.06	24.49	9.85	14.8	19.3	17.2	21.32	20.53	15.58	29.91	1.63	6.3	8.2	8.07	2.44	6.31	8.15	5.61
ATRAID	213.73	275.01	372.98	366.55	199.73	159.71	250.62	188.02	194.64	93.73	150.8	112.91	188.33	160.28	165.06	155.9	156.98	287.72	272.31	152.89	142.01	238.52	250.75	218.87	214.24	241.1	150.96	116.54	180.84	129.14	128.15	203.2	482.92	325.18	513.5	394.46	449.94	192.25	179.47	137.48	186.68	43.77	155.37	151.76	121.05	52.68	129.19	146.85	117.19
ATRIP	33.08	5.94	23.43	33.92	21.07	19.76	16.31	21.33	22.06	12.22	11.59	14.28	23.14	22.66	19.89	24.17	23.27	22.21	23.36	23.29	27.22	19.73	21.18	22.8	17.32	18.99	28.57	28.23	25.87	31.01	17.71	19.43	19.77	43.21	8.18	15.76	29.89	24.86	24.09	24.48	14.65	10.05	31.39	18.81	23.38	5	29.12	22.56	21.39
ATRN	38.14	61.54	14.63	47.26	50.72	31.19	29.46	55.11	53.75	25.92	44.44	42.97	94.06	98.24	76.54	85.98	80.36	38.83	44.28	59.96	72.25	52.23	54.39	62.18	36.66	32.4	50.54	51.27	74.43	40.67	146.5	71.07	42.43	18.88	39.73	19.8	52.74	52.62	52.66	42.96	41.35	18.29	21.33	14.12	14.73	10.97	11.86	19.45	18.68
ATRNL1	0.01	0.15	0	0.83	0.07	0.27	0.13	1.99	1.19	1.66	0.67	0.48	5.02	6.69	4.45	30.9	27.75	2.57	1.19	3.77	2.55	1.5	1.8	1.64	1.12	1.32	0.11	0.23	0.01	0.12	0.59	0.83	1.7	0.05	0.6	0.02	0.6	0.16	0.13	0.06	1.7	0.01	0	0	0	0.13	0	0	0
ATRX	18.58	11.99	13.68	9.63	41.18	17.37	10.24	32.64	25.45	42.1	85.97	99.35	31.5	40.39	26.99	66.39	71.72	3.99	3.04	29.87	32.73	23.5	19.92	20.53	45.65	30.39	7.98	10.23	33.11	34.92	58.46	27.24	14.14	8.91	6.07	17.74	6.58	41.33	35.16	13.48	7.62	11.77	3.97	9.48	6.94	10.08	5.44	5.93	6.64
ATXN1	0	11.55	4.47	5.56	15.63	14.03	11.52	47.04	38.3	34.44	6.33	6.91	13.24	14.85	11.61	15.55	13.85	12.19	13.23	10.04	13.54	8.65	7.45	9.56	14.5	13.22	34.04	40.08	6.3	8.83	26.47	9.1	14.9	0	8.61	4.23	5.61	12.24	10.73	10.27	12.61	36.23	8.35	14.43	13.76	23.16	12.45	11.13	15.41
ATXN1L	7.96	10.06	18.27	18.16	26.92	14.17	15.26	49.44	47.52	16.28	26.39	34.01	33.07	34.49	38.99	26.38	23.48	29.51	34.53	53.92	64.45	26.12	28.04	32.22	34.1	30.48	39.62	34.37	33.98	19.04	43.75	34.2	13.24	5.56	10.61	20.18	14.38	38.02	40.64	17.61	39.71	22.45	9.03	9.8	11.94	9.51	7.88	10.4	13.37
ATXN2	21.14	17.16	9.17	8.28	19.04	27.77	17.53	52.69	44.39	16.58	13.02	17.82	27.3	33.64	26.21	25.34	26.82	24.76	23.33	21.8	19.72	21.49	20.49	23.36	26.83	23.53	13.42	11.44	27.22	14.88	20.38	15.47	22.16	7.61	9.73	8.19	6.67	16.39	18.69	16.27	17.53	15.98	6.06	8.82	8.22	13.97	6.59	10.11	10.62
ATXN2L	164.78	68.8	109.44	42.81	161.22	166.95	105.13	97.09	81.85	31.67	16.59	25.93	37.67	39.9	26.22	53.11	40.56	53.98	66.98	71.91	88.4	45.98	42.68	48.81	41.85	39.42	55.31	43.79	91.04	54.17	71.46	83.86	296.4	47.68	50.56	92.01	35.57	184.86	231.06	150.25	81.88	128.18	57.85	73.4	85.07	113.04	79.52	76.72	112.94
ATXN3	11.14	12.12	4.29	7.51	7.23	9.22	11.78	17.3	15.53	60.85	61.69	48.61	15.79	18.39	11.39	17.62	19.58	4.34	2.91	19.9	13.51	32.5	20.98	21.88	27.07	26.67	11.04	9.3	12	16.37	22.31	7.75	10.76	6.96	8.4	5.24	5.97	10.19	10.14	8.27	5.66	5.72	5.73	6.69	5.62	3.38	6.57	5.49	4.45
ATXN3L	0	0.14	0	0	0	0	0.2	0.1	0	0	0.1	0	0.38	0	0.08	0.08	0.35	0	0	0.12	0.05	0	0.28	0.58	0.07	0.06	0.17	0.2	0.12	0.21	0.13	0.04	0.05	0	0.07	0.07	0.17	0.12	0.04	0	0	0	0	0.08	0.15	0	0.1	0	0
ATXN7	18.94	10.15	15.22	12.74	24.68	38.71	37.47	48.2	43.08	36.81	28.29	53.54	29.29	31.04	39.67	43.49	45.96	9.4	10.16	35.47	43.56	42.66	37.21	43.96	20.14	15.87	30.1	27.37	45.66	26.38	82.25	25.39	16.54	9.44	4.12	20.12	11.18	22.36	21.62	19.52	18.04	9.5	9.42	19.57	18.22	9.18	13.45	13.3	19.9
ATXN7L1	6.44	9.98	9.97	4.73	1.37	5.9	10.89	3.22	2.53	3.02	5.79	5.05	3.54	3.23	2.36	7.85	5.72	2.63	3.3	4.77	5.92	3.26	3.87	4.03	2.81	2.55	5.2	4.55	3.25	2.42	3.88	2.27	2.37	2.79	6.39	7.94	4.22	1.42	1.33	2.97	2.12	1.21	3.95	4.9	4.71	0.56	3.65	4.86	5.19
ATXN7L2	24.94	18.28	12.28	4.69	20.08	41.77	11.63	9.44	9.65	7.52	5.53	4.99	8.6	8.21	7.72	11.51	9.98	11.52	10.93	8.15	8.08	12.54	11.77	12.97	13.76	8.98	7.14	6.1	9.26	11.37	13.61	5.23	8.39	5.67	17.43	9.9	6.02	31.62	38.53	28.36	12.91	4.21	3.25	4.02	5.56	3.31	5.69	5.43	5.88
ATXN7L3	91.32	42.69	37.14	35.1	111.58	102.05	62.69	109.79	103.85	52.27	62.6	58.04	74.9	66.34	56.12	61.15	53.28	93.96	106.86	49.76	45.71	51.03	59.37	62.37	94.88	98.91	33.31	33.23	130.07	75.25	64.21	107.64	121.74	63.76	47.36	34.79	34.11	110.44	120.55	122.61	93.41	52.02	36.31	32.24	33.58	18.35	34.74	35.14	35.89
ATXN7L3B	68.53	76.7	67.55	33.34	54.74	61.85	36.05	88.81	92.13	85.72	76.43	80.22	80.26	80.68	71.09	81.87	70.49	157.42	177.44	58.51	53.14	75.49	81.61	81.77	115.93	98.59	81.61	71.32	126.42	96.78	73.71	56.28	73.2	78.39	79.32	74.99	33.22	59.97	62.89	69.71	45.53	15.26	12.78	12.74	10.83	5.72	9.83	14.28	11.15
ATXN10	72.42	94.01	55.5	58.24	40.63	84.58	68.92	48.29	42.43	58.5	50.01	66.52	90.68	107.59	100.59	147.97	135.32	32.59	21.95	114.16	92.59	89.61	80.57	75.58	185.52	192.59	47.81	39.96	69.7	45.54	134.15	87.52	24.86	89.49	100.44	82.26	58.79	38.58	34.71	90.73	87.4	12.07	56.28	51.77	37.37	10.96	41.36	52.89	36.91
AUH	19.03	37.95	56.26	64.17	42.55	52.6	37.31	73.31	57.85	68.69	42.25	39.43	62.07	60.45	52.15	40.25	38.81	14.43	11.73	31.1	38.26	48.87	45.93	43.85	85.8	78.57	52.91	54.21	28.37	28.93	13.66	21.34	17.34	26.75	31.07	99.99	69.62	41.12	45.16	49.64	25.06	51.61	10.86	19.09	13.07	26.23	9.54	9.31	11.7
AUNIP	13.38	3.64	23.24	23.27	13.71	7.89	6.03	45.32	47.92	18.85	27.93	26.07	12.62	9.12	9.54	21.62	25.95	29.63	29.66	15.03	12.23	19.67	16.4	20.14	26.99	26.83	6.56	6.27	15.52	18.36	25.79	13.89	30.21	21.15	6.43	27.04	24.08	8.64	9.23	12.42	3.58	0.84	2.34	1.9	1.72	0.38	1.19	2.32	0.82
AUP1	489.37	203.23	508.95	327.99	223.88	604.44	446.68	506.52	534.77	283.66	197.84	210.57	394.71	322.01	348.67	309.41	322.6	474.3	487.9	217.83	243.88	408.21	423.26	412.7	447.71	540.83	340.84	358.01	358.66	646.48	290.11	379.78	456.54	382.48	262.28	452.5	358.15	274.63	293.12	789.87	269.88	215.73	344.85	300.38	283.49	214.76	408.86	393.87	331.88
AURKA	40.82	17.58	84.47	52.77	30.18	25.51	38.58	147.98	151.74	41.56	113.93	65.72	86.9	74.23	81.16	39.22	59.46	109.35	97.66	68.09	57.16	92.36	91.59	95.15	120.65	102.5	23.68	23.52	98.73	112.98	48.15	69.07	78.17	35.85	18.49	150.36	33.27	27.82	28.93	67.77	39.91	14.71	22.44	18.84	18.94	5.71	12.1	26.06	16.71
AURKAIP1	128.57	111.55	161.36	146.95	378.13	117.6	155.58	193.84	184.77	57.87	110.12	108.69	199.85	188.36	224.68	105.23	96.47	394.18	270.4	262.32	262.16	61.87	85.35	76.68	159.26	229.12	242.5	274.03	108.71	182.28	183.81	234.56	214.84	233.14	224.85	125.75	189	361.76	388.09	191.1	324.29	47.5	118.94	83.41	92.26	44.61	119.19	114.7	110.83
AURKB	29.91	18.25	81.78	39.9	37.52	32.11	21.86	97.48	102.47	13.53	33.66	25.92	38.63	29.01	23.76	24.61	41.9	107.98	121.41	28.33	23.37	35.86	40.78	35.66	80.56	49.84	12.53	14.86	45.46	74.01	48.12	46.82	43.61	18.99	15.78	64.54	20.59	17.64	21.5	50.54	9.23	8.05	41.42	31.03	34.46	14.47	32.34	64.7	41.32
AURKC	2.25	0.73	0.4	1.66	0.83	2.78	2.75	3.02	2.84	0.65	1.23	0.89	2.15	0.94	2.19	1.45	1.95	1.71	1.78	1.39	2.47	2.91	2.79	2.36	1.39	0.82	1.42	0.14	0.52	0.76	1.4	1.08	0.79	2.19	0.87	0.82	1.51	1.46	2.22	2.52	0.9	9.89	7.04	3.73	2.85	7.91	4.72	2.23	4.38
AUTS2	7.39	16.78	18.08	10.14	10.39	11.89	8.85	11.47	8.5	8.97	6.48	8.17	7.81	9.64	7.63	23.9	20.78	8.29	9.51	11.5	10.89	9.22	9.03	12.1	10.95	9.98	4.8	3.74	12.52	4.85	9.96	8.55	6.92	4.06	8.18	17.23	11.1	11.99	14.55	7.77	9.67	0.86	0.07	0.47	1.12	0.73	0.35	0.34	0.51
AVEN	13.22	27.05	26.26	23.53	21.93	24.36	24.95	24.01	26.37	27.26	45.94	35.81	26.47	26.23	23.03	28.52	27.13	27.99	21.09	42.14	38.21	35.16	30.33	29.79	18.76	14.25	35.62	38.15	44.38	45.46	25.15	12.27	22.97	19.34	31.92	38.86	25.66	18.22	18.53	28.98	18.58	2.65	11.04	9.04	6.91	2.23	7.76	10.95	7.28
AVIL	8.44	29.1	21.47	20.94	12.35	18.94	6.74	50.27	36.11	3.15	16.52	12.66	23.62	22.3	12.29	10.64	10.38	3.49	5.03	3.52	8.33	23.58	21.53	30.93	67.54	49.52	5.72	4.77	17.89	8.89	33.22	11.73	14.33	8.19	24.23	20.15	36.12	21.11	26.26	26.43	10.32	3.03	0.62	1.84	2.12	0.08	1.5	3.44	3.01
AVL9	29.55	34.21	36.84	36.66	46.47	28.16	54.84	42.5	40.89	39.26	71.15	57.81	68.1	70.45	48.16	89.07	83.48	13.29	11.54	90.79	85.89	85.87	68.88	73.42	56.3	73.07	19.21	20.49	40.62	52.39	65.88	38.4	35.04	24.7	33.99	59.74	35.71	61.54	59.28	31.37	51.1	24.93	11.63	12.71	12.23	7.39	9.72	10.83	9.1
AVP	0	0	0	0	0	0	0.18	0	0	0	0	0	0	0	0	0	0	0	0	0	0	0	0	0	0	0	0	0	0	0	0	0	0	0	0	0	0	0.2	0	0	0	0.5	0	0	0	0	0	0	0
AVPI1	34.31	38.75	96.8	73.79	38.12	96.7	18.94	13.9	13.91	18.23	20.95	64.24	27.91	18.92	44.9	40.45	34.25	45.58	51.69	28.81	30.01	32.6	28.74	23.61	15.27	18.39	27.87	28.56	33.68	21.76	22.81	7.39	29.44	28.54	29.51	32.52	21.19	41.18	35.98	51.62	19.72	136.28	113.49	265.23	231.16	90.83	97.41	108.91	231.94
AVPR1A	0	0.03	0.55	0	0.02	0	0	0	0	0.4	0.08	0.06	0.14	0.05	0.03	0	0.03	0.07	0.03	0.09	0.06	0.03	0.02	0.08	0.31	0.08	0.02	0	0	0.14	0.1	0	0.28	0.06	0.01	3.96	0	0.11	0.19	0.11	0	0	0	0	0	0	0	0.01	0
AVPR1B	0	0.02	0	0.09	0	0.07	0	0.04	0.03	1.05	1.27	0.58	0.54	0	0.03	0.27	0.08	0	0.03	0.05	0.25	0.22	0	0.03	0.12	0	0.03	0.06	0.03	0	0	0	0.14	0	0.02	0.02	0.07	0.03	0.04	0	0	0	0	0	0	0	0	0.03	0.02
AVPR2	1.92	1.76	0	0	4.4	2.25	8.76	0.24	0.23	1.51	0.84	1.06	4.3	12.77	16.51	0.54	0.5	0.11	0.36	2.86	6.39	8.74	13.13	11.71	6.31	3.98	0.53	0.23	0.13	0.92	6.61	9.75	3.87	1.89	7.3	0.04	0.9	4.81	4.69	8.26	18.95	0	0.04	0.13	0.21	0	0.54	0.16	0.67
AWAT1	0	0.06	0	0	0	0	0	0	0	0	0	0	0.15	0.23	0	0.12	0.14	0.29	0.38	0	0	0	0	0	0	0.09	0	0	0.09	0	0.85	0.06	0.09	0	0.12	0.06	0	0	0	0	0	0	0	0	0	0	0	0	0
AWAT2	0	0.04	0.5	0	0.17	0	0	0	0	0	0	0	0.49	0.87	0.97	0	0	0	0	0	0	0	0	0	0	0	0	0.14	0	0	0	0.04	0	0.03	0.04	0.26	0	0.06	0.05	0	0.18	0	0	0.04	0	0	0	0	0
AXDND1	1.24	0.2	0.08	0.15	0.94	0.14	0.26	0.59	0.69	1.45	1.2	1.26	0.71	0.08	0.23	1.26	1.29	0.53	0.55	0.89	1.1	0.85	0.7	0.72	0.52	0.36	0.41	0.44	0.49	0.6	0.69	0.2	0.15	0.52	0.3	0.12	0.15	0.6	0.69	0.13	3.49	0.09	0.03	0.12	0	0.04	0	0.01	0.06
AXIN1	53.01	12.24	29.41	21.25	90.24	70.99	44.25	55.21	56.32	36.34	24.36	28.27	55.69	50.9	45.79	44.71	43.83	72.29	71.35	42.06	50.06	53.74	54.22	61.08	34.36	46.75	56.48	59.51	75.89	30.6	55.47	32.33	83.33	27.72	14.97	26.56	19.97	97.26	102.6	76.54	44.75	20.79	16.74	14.68	15.69	14.7	18.34	17.31	22.91
AXIN2	31.47	11.51	23.57	21.8	3.66	52.9	13.02	31.37	25.95	11.56	8.74	11.84	12.85	12.33	7.76	35.16	31.91	23.75	28.28	11.56	6.51	13.13	14.54	16.14	47	52.04	19.99	13.35	61.09	22.81	18.05	26.43	44.97	31.98	12.04	24.72	22.98	5.95	5.4	18.8	2.23	0.32	0	0	1.22	0	0.04	0.11	0.93
AXL	0	2.05	0	0	1.58	33.4	4.25	6.81	8.7	2.77	2.25	2.81	34.53	29.29	17.08	44.3	36.58	1.91	0.81	26.52	16	1.85	1.15	2.03	14.71	5.5	16.58	14.53	7.61	3.43	17.36	0.23	3.44	1.72	4.7	1.31	1.96	1.44	1.68	28.62	1.95	95.02	156.86	191.6	128.3	135.25	134.86	82.68	170.41
AZGP1	5.79	20.04	1297.07	3.06	0.17	52.47	4.56	0	0.07	0.86	0.88	0.71	0.51	0.76	0.17	0.33	0.19	9.1	9.49	0.13	0.06	0.68	0.59	0.12	0.76	0.92	6.33	6.49	2.11	1.87	0.42	0.21	29.53	1.85	9.03	118.59	2.72	0.37	0.14	17.78	0.49	0	0.06	6.36	0.15	0.28	0.16	0	0.07
AZI2	12.99	17.96	9.09	18.77	14.66	18.73	13.78	20.05	19.11	31.16	28.25	31.54	19.81	21.02	17.03	22.21	22.3	3.36	2.74	27.27	24.51	28.98	23.94	20.82	24.68	23.73	15.51	16.8	16.57	16.2	34.63	17.06	20.45	14.77	14.5	10.45	13.91	19.5	18.02	21.58	12.07	46.33	31.59	48.34	30.62	19.44	32.7	24.96	18.84
AZIN1	431.18	99.15	186.03	222.6	248.98	213.95	103.84	194.18	157.94	1165.56	802.28	634.93	203.68	224.92	215.51	269.79	249.49	126.19	119.7	139.46	110.81	517.07	375.44	317.39	776.29	545.33	246.66	248.12	243.43	355.11	163.23	102.47	234.13	495	95.47	390.13	249.62	229.83	207.58	168.76	60.46	102.86	56.35	98.44	78.71	152.71	72.65	91.53	62.66
AZIN2	5.71	2.94	6.01	3.11	0.79	2.66	1.37	5.84	4.6	2.37	0.16	0.4	5.36	5.54	4.29	25.24	15.06	0.63	0.76	1.22	2.01	2.06	1.84	2.16	1.81	2.02	2.26	1.48	1.19	2.04	1.94	3.3	2.88	4.73	3.28	3.64	3.35	0.75	0.89	1.98	5.67	2.2	4.26	9.41	4.69	3.42	7.21	3.64	6.57
AZU1	0.43	0.13	0.52	0	0.06	0.2	0.49	0.25	0.24	0.24	0.25	0	0.11	0	0	0.19	0.41	0.33	0	0	0.18	0.25	0.06	0	0	0	0.12	0.14	0.27	0.06	0.47	0.28	0.2	0.15	0.15	0.18	0	0.06	0.07	0	0.04	0.21	0.76	2.03	2.11	0.33	1.67	1.06	2.64
[truncated: 21,764 more rows]
[truncated: 69 more columns]

## Sheet: S8
Group	Group ID	Receptor	Ligands
ACKR3	1	ACKR3	CXCL11, CXCL12
ACKR4	2	ACKR4	CCL2, CCL8, CCL13, CCL19, CCL21, CCL25
[truncated: 175 more rows]

## Sheet: S9
TPM thresold (RNA-Seq)	% detected in secretome	present in secretome	missing in secretome
[truncated: 15 more rows]

[truncated: 7 more sheets: S10, S11, S12, S13, S14, S15, S16]
