# Supplementary material for: The multicellular signalling network of ovarian cancer metastases
Source: Clin Transl Med. 2021 Nov 8;11(11):e633. doi: 10.1002/ctm2.633 (PMC8574964; doi:10.1002/ctm2.633)
Supplement: Supplementary file 3 — Supporting Information [file CTM2-11-e633-s003.xlsx]

## Sheet: MS Parameters
Term	Value
High Performance Liquid Chromatography (HPLC) Instrument	ThermoEASY-nLC
HPLC Vendor	Thermo Scientific
Injected Sample Volume	4.00
Mass Spectrometer (MS)	Q Exactive - Orbitrap MS
MS Vendor	Thermo Scientific
MS Model	QExactive
MS Instrument Software	Xcalibur
MS Instrument Software Version	2.9-290033/2.9.0.2926
MS Ionization Type	Electrospray Ionization (ESI)
MS Electrospray Voltage	1500
MS Heated Capillary Temperature	350
MS Analyzer Precursor Ion Spectrum (MS1)	orbitrap
MS Data Type Precursor Ion Spectrum (MS1)	Profile
MS Micro Spectra Precursor Ion Spectrum (MS1)	1
MS Resolution Precursor Ion Spectrum (MS1)	70
MS Resolution m/z Precursor Ion Spectrum (MS1)	200 m/z
MS Mass Range Precursor Ion Spectrum (MS1)	300 to 1750 m/z
MS Ion Target Value Precursor Ion Spectrum (MS1)	3000000
MS Max. Injection Time Precursor Ion Spectrum (MS1)	20 ms
MS Analyzer Fragment Ion Spectrum (MS2)	orbitrap
MS Data Type Fragment Ion Spectrum (MS2)	Profile
MS Micro Spectra Fragment Ion Spectrum (MS2)	1
MS Fixed First m/z Fragment Ion Spectrum (MS2)	-
MS Isolation Window Width Fragment Ion Spectrum (MS2)	2.1 m/z
MS Isolation Window Offset Fragment Ion Spectrum (MS2)	0.0 m/z
MS Fragmentation Mode (MS2)	HCD
MS Resolution Fragment Ion Spectrum (MS2)	17.5
MS Resolution m/z Fragment Ion Spectrum (MS2)	200 m/z
MS Ion Target Value Fragment Ion Spectrum (MS2)	500000
MS Max. Injection Time Fragment Ion Spectrum (MS2)	60 ms
MS Loop Count (Top n) Fragment Ion Spectrum (MS2)	10
MS Charge States Excluded from Fragmentation	unassigned, 1
MS Minimum Peak Intensity for Fragmentation	8.3e3
MS Fragmentation Trigger on Peak Apex	-
MS Dynamic Exclusion Length	20.0 s
MS Isotopologue Exclusion	on
MS Peptide Model for Excluded Isotope Clusters	on

## Sheet: LC Gradient
Time[mm:ss]	Duration[mm:ss]	Flow[nl/min]	Mixture[%B]
00:00	00:00	250	10
05:00	05:00	250	10
125:00	120:00	250	38
132:00	07:00	250	60
138:00	06:00	250	95
143:00	05:00	250	95
148:00	05:00	250	5
150:00	02:00	250	5

## Sheet: MaxQuant Parameters
Parameter	Value
Version	1.6.10.43
User name	jgrauma
Machine name	KI-S0115
Date of writing	04/03/2020 08:38:21
Include contaminants	True
PSM FDR	0.01
PSM FDR Crosslink	0.01
Protein FDR	0.01
Site FDR	0.01
Use Normalized Ratios For Occupancy	True
Min. peptide Length	7
Min. score for unmodified peptides	0
Min. score for modified peptides	40
Min. delta score for unmodified peptides	0
Min. delta score for modified peptides	6
Min. unique peptides	0
Min. razor peptides	1
Min. peptides	1
Use only unmodified peptides and	True
Modifications included in protein quantification	Oxidation (M);Acetyl (Protein N-term)
Peptides used for protein quantification	Razor
Discard unmodified counterpart peptides	True
Label min. ratio count	2
Use delta score	False
iBAQ	True
iBAQ log fit	True
Match between runs	False
Find dependent peptides	False
Fasta file	Y:\Fasta 2020\HUMAN_9606_canonical+isoforms_20200205_1888349.fasta
Decoy mode	revert
Include contaminants	True
Advanced ratios	True
Fixed andromeda index folder
Temporary folder
Combined folder location
Second peptides	True
Stabilize large LFQ ratios	True
Separate LFQ in parameter groups	False
Require MS/MS for LFQ comparisons	True
Calculate peak properties	False
Main search max. combinations	200
Advanced site intensities	True
Write msScans table	False
Write msmsScans table	True
Write ms3Scans table	True
Write allPeptides table	True
Write mzRange table	True
Write pasefMsmsScans table	True
Write accumulatedPasefMsmsScans table	True
Max. peptide mass [Da]	4600
Min. peptide length for unspecific search	8
Max. peptide length for unspecific search	25
Razor protein FDR	True
Disable MD5	False
Max mods in site table	3
Match unidentified features	False
Epsilon score for mutations
Evaluate variant peptides separately	True
Variation mode	None
MS/MS tol. (FTMS)	20 ppm
Top MS/MS peaks per Da interval. (FTMS)	12
Da interval. (FTMS)	100
MS/MS deisotoping (FTMS)	True
MS/MS deisotoping tolerance (FTMS)	7
MS/MS deisotoping tolerance unit (FTMS)	ppm
MS/MS higher charges (FTMS)	True
MS/MS water loss (FTMS)	True
MS/MS ammonia loss (FTMS)	True
MS/MS dependent losses (FTMS)	True
MS/MS recalibration (FTMS)	False
MS/MS tol. (ITMS)	0.5 Da
Top MS/MS peaks per Da interval. (ITMS)	8
Da interval. (ITMS)	100
MS/MS deisotoping (ITMS)	False
MS/MS deisotoping tolerance (ITMS)	0.15
MS/MS deisotoping tolerance unit (ITMS)	Da
MS/MS higher charges (ITMS)	True
MS/MS water loss (ITMS)	True
MS/MS ammonia loss (ITMS)	True
MS/MS dependent losses (ITMS)	True
MS/MS recalibration (ITMS)	False
MS/MS tol. (TOF)	40 ppm
Top MS/MS peaks per Da interval. (TOF)	10
Da interval. (TOF)	100
MS/MS deisotoping (TOF)	True
MS/MS deisotoping tolerance (TOF)	0.01
MS/MS deisotoping tolerance unit (TOF)	Da
MS/MS higher charges (TOF)	True
MS/MS water loss (TOF)	True
MS/MS ammonia loss (TOF)	True
MS/MS dependent losses (TOF)	True
MS/MS recalibration (TOF)	False
MS/MS tol. (Unknown)	20 ppm
Top MS/MS peaks per Da interval. (Unknown)	12
Da interval. (Unknown)	100
MS/MS deisotoping (Unknown)	True
MS/MS deisotoping tolerance (Unknown)	7
MS/MS deisotoping tolerance unit (Unknown)	ppm
MS/MS higher charges (Unknown)	True
MS/MS water loss (Unknown)	True
MS/MS ammonia loss (Unknown)	True
MS/MS dependent losses (Unknown)	True
MS/MS recalibration (Unknown)	False
Site tables	Oxidation (M)Sites.txt
